# Supplementary material for: Toll-like receptor 2 activation depends on lipopeptide shedding by bacterial surfactants
Source: Nat Commun. 2016 Jul 29;7:12304. doi: 10.1038/ncomms12304 (PMC4974576; doi:10.1038/ncomms12304)
Supplement: Supplementary Data 1 — Quantitative label-free proteomics. Three biological replicates of USA300 wild-type, PSM and Agr mutant culture filtrates were analysed for protein content and composition. Label-free quantification (LFQ) protein intensities are listed for detected proteins of each culture filtrate (sheet: quantitative label-free). Proteins were sorted for their subcellular localization. ∑LFQ of each protein was compared between wild-type and mutants (sheets: cytoplasmic, membrane, cell wall, extracellular, unknown and lipopeptides). Culture filtrates were compared for composition sorted by subcellular localization (∑LFQ of each subcellular localization) (sheet: ∑LFQ). [file ncomms12304-s2.xlsx]

## Sheet: quantitative label-free
id	Protein IDs	Protein Descriptions	Mol. Weight [kDa]	PEP	LFQ intensity USA300 1	LFQ intensity USA300 2	LFQ intensity USA300 3	LFQ intensity Δα 1	LFQ intensity Δα 2	LFQ intensity Δα 3	LFQ intensity Δagr 1	LFQ intensity Δagr 2	LFQ intensity Δagr 3
833	A8Z4T9;Q2FF89	>tr|A8Z4T9|A8Z4T9_STAAT Delta-hemolysin OS=Staphylococcus aureus (strain USA300 / TCH1516) GN=hld PE=4 SV=1;>tr|Q2FF89|Q2FF89_STAA3 Delta-hemolysin OS=Staphylococcus aureus (strain USA300) GN=SAUSA300_1988 PE=4 SV=1	5.0091	2.2934e-25	1.76053e+11	2.1466e+10	1.36477e+10	2.14056e+10	2.00799e+10	1.78034e+10	0	0	0
147	A8YZE4;Q2FJU4	>tr|A8YZE4|A8YZE4_STAAT Triacylglycerol lipase OS=Staphylococcus aureus (strain USA300 / TCH1516) GN=lip1 PE=4 SV=1;>tr|Q2FJU4|Q2FJU4_STAA3 Triacylglycerol lipase OS=Staphylococcus aureus (strain USA300) GN=SAUSA300_0320 PE=4 SV=1	76.417	0	5.61026e+10	5.09577e+10	5.75138e+10	6.68347e+10	7.98919e+10	8.30169e+10	1.35838e+10	1.24002e+10	1.23107e+10
164	A8YZK7;Q2FJN4	>tr|A8YZK7|A8YZK7_STAAT Peroxiredoxin subunit C OS=Staphylococcus aureus (strain USA300 / TCH1516) GN=ahpC1 PE=4 SV=1;>sp|Q2FJN4|AHPC_STAA3 Alkyl hydroperoxide reductase subunit C OS=Staphylococcus aureus (strain USA300) GN=ahpC PE=3 SV=1	20.976	0	3.59619e+10	3.85351e+10	2.94257e+10	6.95726e+09	6.6305e+09	4.59774e+09	4.47615e+08	470000000	396050000
882	A8Z5H0;Q2FDJ1	>tr|A8Z5H0|A8Z5H0_STAAT Triacylglycerol lipase OS=Staphylococcus aureus (strain USA300 / TCH1516) GN=lip PE=4 SV=1;>tr|Q2FDJ1|Q2FDJ1_STAA3 Triacylglycerol lipase OS=Staphylococcus aureus (strain USA300) GN=lip PE=4 SV=1	76.806	0	2.83799e+10	3.78124e+10	3.56716e+10	3.42294e+10	3.77425e+10	3.98305e+10	3.9503e+08	3.83215e+08	4.25233e+08
67	A8YYE9;Q2FEV0	>tr|A8YYE9|A8YYE9_STAAT Alkaline shock protein 23 OS=Staphylococcus aureus (strain USA300 / TCH1516) GN=asp23 PE=4 SV=1;>sp|Q2FEV0|ASP23_STAA3 Alkaline shock protein 23 OS=Staphylococcus aureus (strain USA300) GN=asp23 PE=3 SV=1	19.191	0	3.13587e+10	2.77629e+10	2.77119e+10	4.82097e+09	4.96216e+09	3.551e+09	5.96433e+07	7.86243e+07	89550000
317	A8Z0V0;P0C7Z2	>sp|A8Z0V0|PSMA2_STAAT Phenol-soluble modulin alpha 2 peptide OS=Staphylococcus aureus (strain USA300 / TCH1516) GN=psmA2 PE=3 SV=1;>sp|P0C7Z2|PSMA2_STAA3 Phenol-soluble modulin alpha 2 peptide OS=Staphylococcus aureus (strain USA300) GN=psmA2 PE=1 SV=1	2.2779	4.5949e-15	4.12339e+10	2.05144e+10	1.89477e+10	0	0	0	0	0	0
930	P0C817;P0C827	>sp|P0C817|PSMA4_STAA3 Phenol-soluble modulin alpha 4 peptide OS=Staphylococcus aureus (strain USA300) GN=psmA4 PE=1 SV=1;>sp|P0C827|PSMA4_STAAT Phenol-soluble modulin alpha 4 peptide OS=Staphylococcus aureus (strain USA300 / TCH1516) GN=psmA4 PE=3 SV=1	2.1718	2.3314e-16	4.05926e+10	1.9899e+10	1.69193e+10	0	0	0	0	0	0
168	A8YZL1;Q2FJC8	>tr|A8YZL1|A8YZL1_STAAT Cysteine synthase OS=Staphylococcus aureus (strain USA300 / TCH1516) GN=cysK PE=3 SV=1;>tr|Q2FJC8|Q2FJC8_STAA3 Cysteine synthase OS=Staphylococcus aureus (strain USA300) GN=cysK PE=3 SV=1	32.975	0	2.62286e+10	2.7433e+10	1.81018e+10	4.12298e+09	3.52328e+09	2.78885e+09	1.4513e+08	1.89907e+08	1.84217e+08
572	A8Z316;Q2FES8	>tr|A8Z316|A8Z316_STAAT Putative uncharacterized protein OS=Staphylococcus aureus (strain USA300 / TCH1516) GN=USA300HOU_2200 PE=4 SV=1;>tr|Q2FES8|Q2FES8_STAA3 Putative uncharacterized protein OS=Staphylococcus aureus (strain USA300) GN=SAUSA300_2164 PE=4	15.447	0	2.52222e+10	2.30814e+10	2.12459e+10	1.84202e+10	2.1105e+10	2.18539e+10	2.26393e+09	2.0772e+09	1.96333e+09
640	A8Z3L3;Q2FHR4	>tr|A8Z3L3|A8Z3L3_STAAT Antibacterial protein OS=Staphylococcus aureus (strain USA300 / TCH1516) GN=USA300HOU_1112 PE=4 SV=1;>tr|Q2FHR4|Q2FHR4_STAA3 Antibacterial protein OS=Staphylococcus aureus (strain USA300) GN=SAUSA300_1067 PE=4 SV=1	4.4961	0	8.52571e+09	2.72804e+10	2.51101e+10	1.77258e+10	1.71347e+10	1.35239e+10	0	0	0
442	A8Z1U4;Q2FHS2	>tr|A8Z1U4|A8Z1U4_STAAT Alpha-hemolysin OS=Staphylococcus aureus (strain USA300 / TCH1516) GN=hly PE=4 SV=1;>tr|Q2FHS2|Q2FHS2_STAA3 Alpha-hemolysin OS=Staphylococcus aureus (strain USA300) GN=SAUSA300_1058 PE=4 SV=1	35.973	0	1.94952e+10	1.87412e+10	1.79917e+10	1.55476e+10	1.57178e+10	1.5168e+10	2.45972e+08	2.63178e+08	2.95917e+08
734	A8Z452;Q2FGW9	>tr|A8Z452|A8Z452_STAAT DNA-binding protein HU OS=Staphylococcus aureus (strain USA300 / TCH1516) GN=hu PE=3 SV=1;>tr|Q2FGW9|Q2FGW9_STAA3 DNA-binding protein HU OS=Staphylococcus aureus (strain USA300) GN=hup PE=3 SV=1	9.6259	0	2.21767e+10	1.49814e+10	1.52881e+10	3.4644e+09	2.99023e+09	2.4325e+09	2.95972e+08	3.90542e+08	2.74917e+08
318	A8Z0V1;P0C7Y0	>sp|A8Z0V1|PSMA1_STAAT Phenol-soluble modulin alpha 1 peptide OS=Staphylococcus aureus (strain USA300 / TCH1516) GN=psmA1 PE=3 SV=1;>sp|P0C7Y0|PSMA1_STAA3 Phenol-soluble modulin alpha 1 peptide OS=Staphylococcus aureus (strain USA300) GN=psmA1 PE=1 SV=1	2.2598	1.0773e-21	3.55249e+10	0	1.47477e+10	0	0	0	0	0	0
356	A8Z1A4;Q2FIL7	>sp|A8Z1A4|ENO_STAAT Enolase OS=Staphylococcus aureus (strain USA300 / TCH1516) GN=eno PE=3 SV=1;>sp|Q2FIL7|ENO_STAA3 Enolase OS=Staphylococcus aureus (strain USA300) GN=eno PE=3 SV=1	47.116	0	1.97037e+10	1.60763e+10	1.35569e+10	2.45589e+09	2.41255e+09	1.91507e+09	1.53379e+08	1.14437e+08	1.18187e+08
320	A8Z0V9;Q2FJH8	>tr|A8Z0V9|A8Z0V9_STAAT Lipoprotein OS=Staphylococcus aureus (strain USA300 / TCH1516) GN=USA300HOU_0464 PE=3 SV=1;>tr|Q2FJH8|Q2FJH8_STAA3 Lipoprotein OS=Staphylococcus aureus (strain USA300) GN=SAUSA300_0437 PE=3 SV=1	30.456	3.9424e-297	1.29185e+10	1.39361e+10	1.58596e+10	2.35359e+09	2.18344e+09	2.63269e+09	1.42984e+09	1.37856e+09	1.21603e+09
337	A8Z123;Q2FJ23	>tr|A8Z123|A8Z123_STAAT Putative uncharacterized protein OS=Staphylococcus aureus (strain USA300 / TCH1516) GN=USA300HOU_0619 PE=4 SV=1;>tr|Q2FJ23|Q2FJ23_STAA3 Putative uncharacterized protein OS=Staphylococcus aureus (strain USA300) GN=SAUSA300_0602 PE=4	18.594	0	1.62201e+10	1.00124e+10	9.71101e+09	8.80887e+09	9.79691e+09	1.01751e+10	8.85932e+09	7.99551e+09	6.55683e+09
540	A8Z2Q0;Q2FG06	>sp|A8Z2Q0|FTHS_STAAT Formate--tetrahydrofolate ligase OS=Staphylococcus aureus (strain USA300 / TCH1516) GN=fhs PE=3 SV=2;>sp|Q2FG06|FTHS_STAA3 Formate--tetrahydrofolate ligase OS=Staphylococcus aureus (strain USA300) GN=fhs PE=3 SV=1	59.883	0	1.29164e+10	1.15247e+10	9.54862e+09	1.54423e+09	1.27344e+09	9.58719e+08	1.12449e+07	0	2.16633e+07
352	A8Z1A0;Q2FIM1	>tr|A8Z1A0|A8Z1A0_STAAT Glyceraldehyde-3-phosphate dehydrogenase (Phosphorylating) OS=Staphylococcus aureus (strain USA300 / TCH1516) GN=gap PE=3 SV=1;>tr|Q2FIM1|Q2FIM1_STAA3 Glyceraldehyde-3-phosphate dehydrogenase, type I OS=Staphylococcus aureus (strai	36.28	0	1.22942e+10	1.07979e+10	1.01422e+10	1.88016e+09	1.89378e+09	1.34249e+09	3.24028e+07	3.1428e+07	39075000
273	A8Z0E3;Q2FI25	>tr|A8Z0E3|A8Z0E3_STAAT Bifunctional N-acetylmuramoyl-L-alanine amidase/mannosyl-glycoprotein endo-beta-N-acetylglucosaminidase OS=Staphylococcus aureus (strain USA300 / TCH1516) GN=USA300HOU_0997 PE=4 SV=1;>tr|Q2FI25|Q2FI25_STAA3 Autolysin OS=Staphylococ	137.42	0	1.1163e+10	1.06175e+10	8.31495e+09	1.31448e+10	1.39981e+10	1.5968e+10	1.96852e+09	1.7732e+09	1.76367e+09
735	A8Z455;Q2FGW6	>tr|A8Z455|A8Z455_STAAT Ribosomal protein S1 OS=Staphylococcus aureus (strain USA300 / TCH1516) GN=rpsA PE=4 SV=1;>tr|Q2FGW6|Q2FGW6_STAA3 30S ribosomal protein S1 OS=Staphylococcus aureus (strain USA300) GN=rpsA PE=4 SV=1	43.287	0	9.32222e+09	9.95474e+09	8.51138e+09	1.11028e+09	1.24297e+09	9.85838e+08	2.96834e+07	5.33738e+07	53645000
935	Q2FDE2	>tr|Q2FDE2|Q2FDE2_STAA3 Putative uncharacterized protein OS=Staphylococcus aureus (strain USA300) GN=SAUSA300_pUSA010004 PE=4 SV=1	21.27	0	1.30931e+10	5.47299e+09	8.44303e+09	1.26073e+10	1.24815e+10	1.30618e+10	1.07683e+10	1.02807e+10	10344000000
341	A8Z152;Q2FJ07	>tr|A8Z152|A8Z152_STAAT ABC superfamily ATP binding cassette transporter, binding protein OS=Staphylococcus aureus (strain USA300 / TCH1516) GN=USA300HOU_0651 PE=3 SV=1;>tr|Q2FJ07|Q2FJ07_STAA3 ABC transporter, substrate-binding protein OS=Staphylococcus a	34.74	0	8.29619e+09	8.5034e+09	9.95596e+09	1.57444e+09	1.66031e+09	1.56704e+09	1.36339e+09	1.31471e+09	1187150000
684	A8Z3T8;Q2FHI1	>sp|A8Z3T8|EFTS_STAAT Elongation factor Ts OS=Staphylococcus aureus (strain USA300 / TCH1516) GN=tsf PE=3 SV=1;>sp|Q2FHI1|EFTS_STAA3 Elongation factor Ts OS=Staphylococcus aureus (strain USA300) GN=tsf PE=3 SV=1	32.494	0	5.50138e+09	1.08835e+10	9.27706e+09	1.41835e+09	1.31382e+09	1.18486e+09	9.58858e+07	8.72019e+07	1.07473e+08
254	A8Z086;Q2FI95	>tr|A8Z086|A8Z086_STAAT Possible extracellular adherence protein Eap OS=Staphylococcus aureus (strain USA300 / TCH1516) GN=eap PE=4 SV=1;>tr|Q2FI95|Q2FI95_STAA3 Putative surface protein OS=Staphylococcus aureus (strain USA300) GN=SAUSA300_0883 PE=4 SV=1	15.838	4.1557e-221	8.69429e+09	8.53041e+09	7.27404e+09	1.01367e+10	9.26023e+09	9.6791e+09	4.30301e+09	4.85551e+09	4.40183e+09
972	Q2FH99;A8Z215	>sp|Q2FH99|CATA_STAA3 Catalase OS=Staphylococcus aureus (strain USA300) GN=katA PE=3 SV=1;>tr|A8Z215|A8Z215_STAAT Catalase OS=Staphylococcus aureus (strain USA300 / TCH1516) GN=katA PE=3 SV=1	58.379	0	8.52265e+09	8.94072e+09	6.01844e+09	1.10117e+09	9.52934e+08	8.77476e+08	8.01984e+07	1.11708e+08	79585000
88	A8YYN0;Q2FE25	>tr|A8YYN0|A8YYN0_STAAT Possible decarboxylase OS=Staphylococcus aureus (strain USA300 / TCH1516) GN=USA300HOU_2465 PE=3 SV=1;>tr|Q2FE25|Q2FE25_STAA3 Putative uncharacterized protein OS=Staphylococcus aureus (strain USA300) GN=SAUSA300_2418 PE=3 SV=1	16.484	0	6.56275e+09	9.70649e+09	6.01541e+09	6.40121e+08	5.59807e+08	3.76324e+08	0	0	0
819	A8Z4P0;Q2FFS8	>tr|A8Z4P0|A8Z4P0_STAAT Putative uncharacterized protein OS=Staphylococcus aureus (strain USA300 / TCH1516) GN=USA300HOU_1807 PE=4 SV=1;>tr|Q2FFS8|Q2FFS8_STAA3 Putative uncharacterized protein OS=Staphylococcus aureus (strain USA300) GN=SAUSA300_1759 PE=4	20.355	3.3156e-184	9.28328e+09	6.27918e+09	5.8855e+09	1.76258e+09	1.76529e+09	2.00049e+09	3.73387e+07	2.95327e+07	3.08733e+07
433	A8Z1S6;Q2FHT6	>tr|A8Z1S6|A8Z1S6_STAAT Thioredoxin OS=Staphylococcus aureus (strain USA300 / TCH1516) GN=trxA PE=3 SV=1;>sp|Q2FHT6|THIO_STAA3 Thioredoxin OS=Staphylococcus aureus (strain USA300) GN=trxA PE=3 SV=1	11.44	0	2.42751e+09	8.20907e+09	1.02743e+10	1.33927e+09	1.31602e+09	1.21691e+09	1.49218e+08	1.12015e+08	140465000
988	Q2FJ93	>sp|Q2FJ93|EFG_STAA3 Elongation factor G OS=Staphylococcus aureus (strain USA300) GN=fusA PE=3 SV=3	76.612	0	7.64772e+09	8.05093e+09	4.99789e+09	1.58855e+09	1.15421e+09	9.74915e+08	0	0	0
887	A8Z5K8	>tr|A8Z5K8|A8Z5K8_STAAT Putative uncharacterized protein OS=Staphylococcus aureus (strain USA300 / TCH1516) GN=USA300HOU_pUSA300HOUMR0004 PE=4 SV=1	26.072	0	3.77354e+09	8.60113e+09	7.83018e+09	1.09778e+10	1.13378e+10	1.30569e+10	8.10762e+09	6.87963e+09	7766000000
379	A8Z1G6;Q2FIG2	>tr|A8Z1G6|A8Z1G6_STAAT Putative uncharacterized protein OS=Staphylococcus aureus (strain USA300 / TCH1516) GN=USA300HOU_0868 PE=4 SV=1;>sp|Q2FIG2|Y816_STAA3 UPF0337 protein SAUSA300_0816 OS=Staphylococcus aureus (strain USA300) GN=SAUSA300_0816 PE=3 SV=1	7.0186	0	4.02931e+09	6.14711e+09	8.42083e+09	8.17581e+08	8.8027e+08	7.51299e+08	3.71543e+07	3.60636e+07	3.23933e+07
365	A8Z1C1;Q2FIK2	>tr|A8Z1C1|A8Z1C1_STAAT Micrococcal nuclease OS=Staphylococcus aureus (strain USA300 / TCH1516) GN=nuc PE=4 SV=1;>tr|Q2FIK2|Q2FIK2_STAA3 Thermonuclease OS=Staphylococcus aureus (strain USA300) GN=nuc PE=4 SV=1	25.12	0	8.01471e+09	4.78835e+09	5.57064e+09	8.43992e+09	7.20039e+09	8.97062e+09	1.03271e+10	8.24766e+09	9.30617e+09
770	A8Z4B9;Q2FGE3	>sp|A8Z4B9|DNAK_STAAT Chaperone protein DnaK OS=Staphylococcus aureus (strain USA300 / TCH1516) GN=dnaK PE=3 SV=1;>sp|Q2FGE3|DNAK_STAA3 Chaperone protein DnaK OS=Staphylococcus aureus (strain USA300) GN=dnaK PE=3 SV=1	66.361	0	5.28349e+09	6.77144e+09	5.83982e+09	7.92863e+08	7.25483e+08	6.61092e+08	6.62024e+06	3.56336e+07	4.08217e+07
189	A8YZP5;Q2FJ92	>sp|A8YZP5|EFTU_STAAT Elongation factor Tu OS=Staphylococcus aureus (strain USA300 / TCH1516) GN=tuf PE=3 SV=1;>sp|Q2FJ92|EFTU_STAA3 Elongation factor Tu OS=Staphylococcus aureus (strain USA300) GN=tuf PE=3 SV=1	43.103	0	5.17894e+09	6.89732e+09	5.02817e+09	4.59476e+09	3.65375e+09	3.04045e+09	1.16463e+08	145800000	1.20157e+08
636	A8Z3K5;Q2FDQ4	>sp|A8Z3K5|ALF1_STAAT Fructose-bisphosphate aldolase class 1 OS=Staphylococcus aureus (strain USA300 / TCH1516) GN=fda PE=3 SV=1;>sp|Q2FDQ4|ALF1_STAA3 Fructose-bisphosphate aldolase class 1 OS=Staphylococcus aureus (strain USA300) GN=fda PE=3 SV=1	33.054	0	4.74042e+09	6.53969e+09	5.55541e+09	1.98448e+09	1.86718e+09	1.53661e+09	1.17655e+08	1.64748e+08	1.81033e+08
675	A8Z3S5;Q2FHJ3	>sp|A8Z3S5|SUCC_STAAT Succinyl-CoA ligase [ADP-forming] subunit beta OS=Staphylococcus aureus (strain USA300 / TCH1516) GN=sucC PE=3 SV=1;>sp|Q2FHJ3|SUCC_STAA3 Succinyl-CoA ligase [ADP-forming] subunit beta OS=Staphylococcus aureus (strain USA300) GN=sucC	42.056	0	6.11164e+09	5.89289e+09	4.73266e+09	9.43347e+08	7.25097e+08	5.26026e+08	0	0	0
174	A8YZM2;Q2FJB5	>tr|A8YZM2|A8YZM2_STAAT AAA family ATP-binding protein OS=Staphylococcus aureus (strain USA300 / TCH1516) GN=USA300HOU_0518 PE=3 SV=1;>sp|Q2FJB5|CLPC_STAA3 ATP-dependent Clp protease ATP-binding subunit ClpC OS=Staphylococcus aureus (strain USA300) GN=clp	91.036	0	5.45259e+09	6.47309e+09	4.35642e+09	5.07137e+08	5.62317e+08	4.08625e+08	0	3.90374e+07	37380000
929	P0C804;P0C814	>sp|P0C804|PSMA3_STAA3 Phenol-soluble modulin alpha 3 peptide OS=Staphylococcus aureus (strain USA300) GN=psmA3 PE=1 SV=1;>sp|P0C814|PSMA3_STAAT Phenol-soluble modulin alpha 3 peptide OS=Staphylococcus aureus (strain USA300 / TCH1516) GN=psmA3 PE=3 SV=1	2.6071	9.949e-14	1.51037e+10	0	2.80523e+08	0	0	0	0	0	0
641	A8Z3L4;Q2FHR3	>tr|A8Z3L4|A8Z3L4_STAAT Antibacterial protein OS=Staphylococcus aureus (strain USA300 / TCH1516) GN=USA300HOU_1113 PE=4 SV=1;>tr|Q2FHR3|Q2FHR3_STAA3 Antibacterial protein OS=Staphylococcus aureus (strain USA300) GN=SAUSA300_1068 PE=4 SV=1	4.4561	0	6.37587e+09	4.60433e+09	4.3967e+09	1.9281e+09	1.45768e+09	0	0	0	0
191	A8YZP8;Q2FJ89	>sp|A8YZP8|HCHA_STAAT Molecular chaperone Hsp31 and glyoxalase 3 OS=Staphylococcus aureus (strain USA300 / TCH1516) GN=hchA PE=3 SV=1;>sp|Q2FJ89|HCHA_STAA3 Molecular chaperone Hsp31 and glyoxalase 3 OS=Staphylococcus aureus (strain USA300) GN=hchA PE=3 SV	32.176	1.4951e-237	4.86963e+09	4.8832e+09	5.57991e+09	7.67823e+08	8.00695e+08	6.25122e+08	4.08597e+07	4.00037e+07	4.12883e+07
455	A8Z1X9;Q2FHD0	>tr|A8Z1X9|A8Z1X9_STAAT Glutamine synthetase OS=Staphylococcus aureus (strain USA300 / TCH1516) GN=glnA PE=3 SV=1;>tr|Q2FHD0|Q2FHD0_STAA3 Glutamine synthetase OS=Staphylococcus aureus (strain USA300) GN=glnA PE=3 SV=1	50.84	0	4.57556e+09	5.47835e+09	4.70578e+09	6.16774e+08	9.18108e+08	5.81318e+08	0	0	0
247	A8Z063;Q2FIB8	>tr|A8Z063|A8Z063_STAAT Ornithine aminotransferase 2 OS=Staphylococcus aureus (strain USA300 / TCH1516) GN=rocD PE=3 SV=1;>tr|Q2FIB8|Q2FIB8_STAA3 Ornithine aminotransferase 2 OS=Staphylococcus aureus (strain USA300) GN=rocD PE=3 SV=1	43.417	0	4.4382e+09	5.85206e+09	4.25266e+09	1.11782e+09	9.47375e+08	7.2565e+08	1.31711e+07	0	17740000
135	A8YZ90;Q2FK94	>tr|A8YZ90|A8YZ90_STAAT Aldehyde dehydrogenase (NAD(+)) OS=Staphylococcus aureus (strain USA300 / TCH1516) GN=aldH2 PE=3 SV=1;>sp|Q2FK94|ALDA_STAA3 Putative aldehyde dehydrogenase AldA OS=Staphylococcus aureus (strain USA300) GN=aldA PE=3 SV=1	53.658	0	4.85884e+09	6.2732e+09	3.34624e+09	1.47242e+09	1.2573e+09	1.04806e+09	0	0	0
41	A8YY90;Q2FF03	>tr|A8YY90|A8YY90_STAAT Fructose-bisphosphate aldolase OS=Staphylococcus aureus (strain USA300 / TCH1516) GN=fbaA PE=4 SV=1;>tr|Q2FF03|Q2FF03_STAA3 Fructose bisphosphate aldolase OS=Staphylococcus aureus (strain USA300) GN=fba PE=4 SV=1	30.836	3.939e-255	4.85122e+09	4910000000	4.53679e+09	9.97258e+08	9.20309e+08	6.62712e+08	32000000	6.66131e+07	6.88267e+07
985	Q2FIB3;A8Z068	>sp|Q2FIB3|G6PI_STAA3 Glucose-6-phosphate isomerase OS=Staphylococcus aureus (strain USA300) GN=pgi PE=3 SV=1;>tr|A8Z068|A8Z068_STAAT Glucose-6-phosphate isomerase OS=Staphylococcus aureus (strain USA300 / TCH1516) GN=pgi PE=3 SV=1	49.808	0	6.07016e+09	4.67216e+09	3.24697e+09	8.96815e+08	7.17954e+08	5.9371e+08	3.12385e+07	1.70566e+07	54085000
161	A8YZJ8;Q2FJP2	>tr|A8YZJ8|A8YZJ8_STAAT Putative uncharacterized protein OS=Staphylococcus aureus (strain USA300 / TCH1516) GN=USA300HOU_0395 PE=4 SV=1;>tr|Q2FJP2|Q2FJP2_STAA3 Putative lipoprotein OS=Staphylococcus aureus (strain USA300) GN=SAUSA300_0372 PE=4 SV=1	21.306	0	2.66751e+09	5.43526e+09	5.82523e+09	2.12246e+09	3.09803e+09	3.16414e+09	1.042e+09	8.73514e+08	7.96983e+08
183	A8YZN8;Q2FJA0	>sp|A8YZN8|RL7_STAAT 50S ribosomal protein L7/L12 OS=Staphylococcus aureus (strain USA300 / TCH1516) GN=rplL PE=3 SV=1;>sp|Q2FJA0|RL7_STAA3 50S ribosomal protein L7/L12 OS=Staphylococcus aureus (strain USA300) GN=rplL PE=3 SV=1	12.711	0	1.49587e+09	6.31629e+09	5.83468e+09	1.09113e+09	9.30502e+08	7.65311e+08	2.42425e+08	2.32822e+08	2.89467e+08
519	A8Z2L1;Q2FG42	>tr|A8Z2L1|A8Z2L1_STAAT Citrate (Si)-synthase OS=Staphylococcus aureus (strain USA300 / TCH1516) GN=citZ PE=3 SV=1;>tr|Q2FG42|Q2FG42_STAA3 Citrate synthase II OS=Staphylococcus aureus (strain USA300) GN=gltA PE=3 SV=1	42.593	0	4.99989e+09	4.81691e+09	3.72156e+09	6.03508e+08	5.46371e+08	5.15669e+08	2.93988e+06	0	3.62067e+06
565	A8Z2V7;Q2FFF8	>tr|A8Z2V7|A8Z2V7_STAAT Putative uncharacterized protein OS=Staphylococcus aureus (strain USA300 / TCH1516) GN=USA300HOU_1946 PE=4 SV=1;>sp|Q2FFF8|SCIN_STAA3 Staphylococcal complement inhibitor OS=Staphylococcus aureus (strain USA300) GN=scn PE=3 SV=1	13.067	0	3.31587e+09	6.02887e+09	4.01385e+09	8.26653e+09	8.92432e+09	4.99586e+09	1.00116e+10	1.09374e+10	7.81833e+09
828	A8Z4T2;Q2FF95	>sp|A8Z4T2|CH60_STAAT 60 kDa chaperonin OS=Staphylococcus aureus (strain USA300 / TCH1516) GN=groL PE=3 SV=1;>sp|Q2FF95|CH60_STAA3 60 kDa chaperonin OS=Staphylococcus aureus (strain USA300) GN=groL PE=3 SV=1	57.63	0	4.40772e+09	4.6567e+09	3.9433e+09	6.10565e+08	5.85521e+08	4.64595e+08	0	1.67037e+07	2.16167e+07
312	A8Z0T3;Q2FJK5	>tr|A8Z0T3|A8Z0T3_STAAT Putative uncharacterized protein OS=Staphylococcus aureus (strain USA300 / TCH1516) GN=USA300HOU_0437 PE=4 SV=1;>tr|Q2FJK5|Q2FJK5_STAA3 Putative uncharacterized protein OS=Staphylococcus aureus (strain USA300) GN=SAUSA300_0409 PE=4	11.302	4.1672e-219	2.55873e+09	4.31526e+09	5.97156e+09	5.66774e+09	5.82857e+09	6.03729e+09	3.14709e+09	3.05944e+09	2.46417e+09
755	A8Z493;Q2FGH0	>tr|A8Z493|A8Z493_STAAT Superoxide dismutase OS=Staphylococcus aureus (strain USA300 / TCH1516) GN=sodA PE=3 SV=1;>sp|Q2FGH0|SODM1_STAA3 Superoxide dismutase [Mn/Fe] 1 OS=Staphylococcus aureus (strain USA300) GN=sodA PE=3 SV=1	22.711	0	2.40032e+09	5.98577e+09	4.18734e+09	6.43468e+08	7.43205e+08	6.46252e+08	8.13687e+07	6.52766e+07	66265000
338	A8Z126;Q2FJ20	>tr|A8Z126|A8Z126_STAAT Staphylococcal accessory regulator A OS=Staphylococcus aureus (strain USA300 / TCH1516) GN=sarA PE=4 SV=1;>sp|Q2FJ20|SARA_STAA3 Transcriptional regulator SarA OS=Staphylococcus aureus (strain USA300) GN=sarA PE=3 SV=1	14.718	7.0569e-186	3.39016e+09	4.73794e+09	4.22092e+09	5.38468e+08	5.19189e+08	4.16761e+08	0	0	8.75533e+06
353	A8Z1A1;Q2FIM0	>sp|A8Z1A1|PGK_STAAT Phosphoglycerate kinase OS=Staphylococcus aureus (strain USA300 / TCH1516) GN=pgk PE=3 SV=1;>sp|Q2FIM0|PGK_STAA3 Phosphoglycerate kinase OS=Staphylococcus aureus (strain USA300) GN=pgk PE=3 SV=1	42.601	0	4.69598e+09	4.27866e+09	3.20394e+09	8.08992e+08	6.75174e+08	5.51186e+08	1.3297e+07	2.40131e+07	2.02233e+07
514	A8Z2J6;Q2FG61	>sp|A8Z2J6|TIG_STAAT Trigger factor OS=Staphylococcus aureus (strain USA300 / TCH1516) GN=tig PE=3 SV=1;>sp|Q2FG61|TIG_STAA3 Trigger factor OS=Staphylococcus aureus (strain USA300) GN=tig PE=3 SV=1	48.608	0	4.7709e+09	3.98144e+09	3.3833e+09	5.08065e+08	5.50965e+08	4.62411e+08	5.22886e+07	5.20355e+07	6.41633e+07
186	A8YZP1;Q2FJ97	>tr|A8YZP1|A8YZP1_STAAT DNA-directed RNA polymerase subunit beta OS=Staphylococcus aureus (strain USA300 / TCH1516) GN=rpoC PE=3 SV=1;>sp|Q2FJ97|RPOC_STAA3 DNA-directed RNA polymerase subunit beta OS=Staphylococcus aureus (strain USA300) GN=rpoC PE=3 SV=	135.39	0	4.64698e+09	3.98423e+09	3.31376e+09	4.98306e+08	4.52973e+08	3.60004e+08	0	0	1.45197e+06
799	A8Z4I0;Q2FFY6	>tr|A8Z4I0|A8Z4I0_STAAT Putative uncharacterized protein OS=Staphylococcus aureus (strain USA300 / TCH1516) GN=USA300HOU_1743 PE=4 SV=1;>tr|Q2FFY6|Q2FFY6_STAA3 Putative uncharacterized protein OS=Staphylococcus aureus (strain USA300) GN=SAUSA300_1698 PE=4	15.733	0	4.04476e+09	4.06753e+09	3.54945e+09	1.20496e+08	1.06135e+08	9.43239e+07	0	0	0
682	A8Z3T5;Q2FHI3	>sp|A8Z3T5|CODY_STAAT GTP-sensing transcriptional pleiotropic repressor CodY OS=Staphylococcus aureus (strain USA300 / TCH1516) GN=codY PE=3 SV=1;>sp|Q2FHI3|CODY_STAA3 GTP-sensing transcriptional pleiotropic repressor CodY OS=Staphylococcus aureus (strain	28.755	4.0235e-224	4.1619e+09	3.63938e+09	3.44321e+09	3.52395e+08	3.79093e+08	3.55499e+08	0	0	0
808	A8Z4L3;Q2FFV5	>sp|A8Z4L3|PCKA_STAAT Phosphoenolpyruvate carboxykinase [ATP] OS=Staphylococcus aureus (strain USA300 / TCH1516) GN=pckA PE=3 SV=1;>sp|Q2FFV5|PCKA_STAA3 Phosphoenolpyruvate carboxykinase [ATP] OS=Staphylococcus aureus (strain USA300) GN=pckA PE=3 SV=1	59.377	0	3.39831e+09	4.03289e+09	3.55899e+09	5.24355e+08	5.53861e+08	4.45009e+08	0	4.34112e+06	0
305	A8Z0R0;Q2FJM6	>tr|A8Z0R0|A8Z0R0_STAAT Inosine-5-monophosphate dehydrogenase OS=Staphylococcus aureus (strain USA300 / TCH1516) GN=guaB PE=3 SV=1;>sp|Q2FJM6|IMDH_STAA3 Inosine-5-monophosphate dehydrogenase OS=Staphylococcus aureus (strain USA300) GN=guaB PE=3 SV=1	52.85	0	3.99577e+09	3.75031e+09	3.14606e+09	6.69839e+08	7.66988e+08	6.98682e+08	5.68196e+07	3.33963e+07	5.63183e+07
996	Q2FJN5;A8YZK6	>tr|Q2FJN5|Q2FJN5_STAA3 Alkyl hydroperoxide reductase, subunit F OS=Staphylococcus aureus (strain USA300) GN=ahpF PE=3 SV=1;>tr|A8YZK6|A8YZK6_STAAT Peroxiredoxin subunit F OS=Staphylococcus aureus (strain USA300 / TCH1516) GN=ahpF PE=3 SV=1	54.662	0	3.34783e+09	4.57433e+09	2.95807e+09	7.98508e+08	7.55135e+08	5.75819e+08	0	0	0
560	A8Z2U5;Q2FFG7	>tr|A8Z2U5|A8Z2U5_STAAT Putative uncharacterized protein OS=Staphylococcus aureus (strain USA300 / TCH1516) GN=USA300HOU_1932 PE=4 SV=1;>tr|Q2FFG7|Q2FFG7_STAA3 Putative uncharacterized protein OS=Staphylococcus aureus (strain USA300) GN=SAUSA300_1909 PE=4	21.916	8.1082e-286	2.58942e+09	4.17897e+09	4.08367e+09	4.87823e+08	4.82046e+08	4.1322e+08	0	0	6.73617e+06
530	A8Z2M6;Q2FG28	>tr|A8Z2M6|A8Z2M6_STAAT Possible universal stress protein OS=Staphylococcus aureus (strain USA300 / TCH1516) GN=USA300HOU_1697 PE=4 SV=1;>sp|Q2FG28|Y1656_STAA3 Putative universal stress protein SAUSA300_1656 OS=Staphylococcus aureus (strain USA300) GN=SAU	18.475	0	3.68127e+09	4.17649e+09	2.83037e+09	6.95645e+08	7.69884e+08	4.56008e+08	0	0	0
237	A8Z027;Q2FIN9	>tr|A8Z027|A8Z027_STAAT Possible ribosome-associated inhibitor protein Y OS=Staphylococcus aureus (strain USA300 / TCH1516) GN=USA300HOU_0779 PE=4 SV=1;>sp|Q2FIN9|Y736_STAA3 Uncharacterized protein SAUSA300_0736 OS=Staphylococcus aureus (strain USA300) GN	22.213	0	3.67026e+09	3670000000	3.23156e+09	4.6254e+08	5.00347e+08	3.92618e+08	0	0	0
303	A8Z0Q7;Q2FJM9	>tr|A8Z0Q7|A8Z0Q7_STAAT Putative uncharacterized protein OS=Staphylococcus aureus (strain USA300 / TCH1516) GN=USA300HOU_0410 PE=4 SV=1;>tr|Q2FJM9|Q2FJM9_STAA3 Putative uncharacterized protein OS=Staphylococcus aureus (strain USA300) GN=SAUSA300_0385 PE=4	15.122	1.7678e-258	3.63714e+09	3.43577e+09	3.43294e+09	4.33065e+08	3.97645e+08	3.77024e+08	2.79539e+07	2.48766e+07	0
759	A8Z4A4;Q2FGF8	>sp|A8Z4A4|SYG_STAAT Glycine--tRNA ligase OS=Staphylococcus aureus (strain USA300 / TCH1516) GN=glyQS PE=3 SV=1;>sp|Q2FGF8|SYG_STAA3 Glycine--tRNA ligase OS=Staphylococcus aureus (strain USA300) GN=glyQS PE=3 SV=1	53.62	0	3.2018e+09	3.41258e+09	3.09679e+09	3.75395e+08	4.24479e+08	4.00866e+08	0	0	0
185	A8YZP0;Q2FJ98	>sp|A8YZP0|RPOB_STAAT DNA-directed RNA polymerase subunit beta OS=Staphylococcus aureus (strain USA300 / TCH1516) GN=rpoB PE=3 SV=1;>sp|Q2FJ98|RPOB_STAA3 DNA-directed RNA polymerase subunit beta OS=Staphylococcus aureus (strain USA300) GN=rpoB PE=3 SV=2	133.22	0	4.16815e+09	3.0233e+09	2.33248e+09	3.2229e+08	2.82691e+08	2.63273e+08	0	0	3.63917e+06
248	A8Z064;Q2FIB7	>tr|A8Z064|A8Z064_STAAT Glutamate dehydrogenase OS=Staphylococcus aureus (strain USA300 / TCH1516) GN=gudB PE=3 SV=1;>tr|Q2FIB7|Q2FIB7_STAA3 Glutamate dehydrogenase OS=Staphylococcus aureus (strain USA300) GN=gudB PE=3 SV=1	45.76	0	3.65608e+09	2.99258e+09	2.83651e+09	4.6004e+08	4.27181e+08	3.69051e+08	0	0	0
8	A8YY15;Q2FFQ0	>sp|A8YY15|Y1838_STAAT UPF0342 protein USA300HOU_1838 OS=Staphylococcus aureus (strain USA300 / TCH1516) GN=USA300HOU_1838 PE=3 SV=1;>sp|Q2FFQ0|Y1795_STAA3 UPF0342 protein SAUSA300_1795 OS=Staphylococcus aureus (strain USA300) GN=SAUSA300_1795 PE=3 SV=1	13.31	0	3.33788e+09	2.92835e+09	3.16523e+09	5.17823e+08	5.06216e+08	5.05047e+08	7.1998e+07	4.79888e+07	6.42467e+07
487	A8Z2E4;Q2FGM3	>tr|A8Z2E4|A8Z2E4_STAAT 6-phosphogluconate dehydrogenase, decarboxylating OS=Staphylococcus aureus (strain USA300 / TCH1516) GN=pgd PE=3 SV=1;>tr|Q2FGM3|Q2FGM3_STAA3 6-phosphogluconate dehydrogenase, decarboxylating OS=Staphylococcus aureus (strain USA300	51.802	0	2.90127e+09	3.65278e+09	2.87248e+09	8.26129e+08	7.26448e+08	5.65198e+08	0	0	0
223	A8YZX9;Q2FIT2	>tr|A8YZX9|A8YZX9_STAAT Hypothetical lipoprotein OS=Staphylococcus aureus (strain USA300 / TCH1516) GN=USA300HOU_0731 PE=4 SV=1;>tr|Q2FIT2|Q2FIT2_STAA3 Putative lipoprotein OS=Staphylococcus aureus (strain USA300) GN=SAUSA300_0693 PE=4 SV=1	16.045	1.0944e-75	2500000000	3.14031e+09	3.60826e+09	2.11484e+09	2.61425e+09	2.70949e+09	1.83353e+09	1.68009e+09	1739000000
13	A8YY26;Q2FFP1	>tr|A8YY26|A8YY26_STAAT Glucosamine-6-phosphate isomerase OS=Staphylococcus aureus (strain USA300 / TCH1516) GN=USA300HOU_1849 PE=4 SV=1;>tr|Q2FFP1|Q2FFP1_STAA3 Putative uncharacterized protein OS=Staphylococcus aureus (strain USA300) GN=SAUSA300_1804 PE=	22.343	0	2.61619e+09	3.82278e+09	2.77165e+09	4.68629e+08	4.58764e+08	4.45198e+08	3.83226e+06	2.35308e+07	15225500
628	A8Z3H0;Q2FDT8	>tr|A8Z3H0|A8Z3H0_STAAT Immunodominant antigen A OS=Staphylococcus aureus (strain USA300 / TCH1516) GN=isaA PE=4 SV=1;>sp|Q2FDT8|ISAA_STAA3 Probable transglycosylase isaA OS=Staphylococcus aureus (strain USA300) GN=isaA PE=3 SV=1	24.203	5.4169e-191	2.29418e+09	3.86814e+09	2.80725e+09	6.17258e+09	6.01158e+09	5.33823e+09	3.77395e+09	3.93757e+09	3946500000
405	A8Z1M2;Q2FHZ7	>tr|A8Z1M2|A8Z1M2_STAAT PTS family porter component HPr OS=Staphylococcus aureus (strain USA300 / TCH1516) GN=ptsH PE=4 SV=1;>tr|Q2FHZ7|Q2FHZ7_STAA3 Phosphocarrier protein HPr OS=Staphylococcus aureus (strain USA300) GN=ptsH PE=4 SV=1	9.4956	2.3692e-220	1.3582e+09	4.36979e+09	3.10798e+09	5.5871e+08	5.63282e+08	4.27721e+08	1.12491e+08	1.37923e+08	104195000
520	A8Z2L3;Q2FG40	>tr|A8Z2L3|A8Z2L3_STAAT Pyruvate kinase OS=Staphylococcus aureus (strain USA300 / TCH1516) GN=pykA PE=3 SV=1;>sp|Q2FG40|KPYK_STAA3 Pyruvate kinase OS=Staphylococcus aureus (strain USA300) GN=pyk PE=3 SV=1	63.102	0	2.78487e+09	3.79351e+09	2.2256e+09	6.00685e+08	4.80502e+08	3.73322e+08	0	0	0
241	A8Z040;Q2FIM9	>tr|A8Z040|A8Z040_STAAT Thioredoxin reductase OS=Staphylococcus aureus (strain USA300 / TCH1516) GN=trxB1 PE=3 SV=1;>tr|Q2FIM9|Q2FIM9_STAA3 Thioredoxin reductase OS=Staphylococcus aureus (strain USA300) GN=trxB PE=3 SV=1	33.616	0	3.19746e+09	3.05165e+09	2.47789e+09	6.70847e+08	5.44131e+08	3.21744e+08	0	1.58174e+07	8259000
566	A8Z2V8;Q2FFF7	>tr|A8Z2V8|A8Z2V8_STAAT Chemotaxis inhibitory protein CHIPS OS=Staphylococcus aureus (strain USA300 / TCH1516) GN=chp PE=4 SV=1;>sp|Q2FFF7|CHIPS_STAA3 Chemotaxis inhibitory protein OS=Staphylococcus aureus (strain USA300) GN=chp PE=3 SV=1	17.057	2.6292e-250	3.2909e+09	2.81722e+09	2.34587e+09	1.49605e+09	1.94552e+09	1.99284e+09	2.96794e+09	2.79626e+09	2.20933e+09
474	A8Z265;Q2FGU9	>tr|A8Z265|A8Z265_STAAT Panton-Valentine leukocidin subunit S OS=Staphylococcus aureus (strain USA300 / TCH1516) GN=lukS-PV PE=4 SV=1;>tr|Q2FGU9|Q2FGU9_STAA3 Panton-Valentine leukocidin, LukS-PV OS=Staphylococcus aureus (strain USA300) GN=lukS-PV PE=4 SV=	35.313	0	3760000000	2.06155e+09	2.39734e+09	3.25528e+09	3.11846e+09	3.76433e+09	4.54509e+08	4.40131e+08	447200000
630	A8Z3I1;Q2FDS6	>tr|A8Z3I1|A8Z3I1_STAAT Hydrolase OS=Staphylococcus aureus (strain USA300 / TCH1516) GN=USA300HOU_2575 PE=4 SV=1;>sp|Q2FDS6|Y2518_STAA3 Uncharacterized hydrolase SAUSA300_2518 OS=Staphylococcus aureus (strain USA300) GN=SAUSA300_2518 PE=3 SV=1	31.031	0	2.03344e+09	3.7433e+09	2.3656e+09	3.70899e+08	3.54035e+08	3.01736e+08	0	0	0
672	A8Z3R8;Q2FHK6	>sp|A8Z3R8|ACP_STAAT Acyl carrier protein OS=Staphylococcus aureus (strain USA300 / TCH1516) GN=acpP PE=3 SV=1;>sp|Q2FHK6|ACP_STAA3 Acyl carrier protein OS=Staphylococcus aureus (strain USA300) GN=acpP PE=3 SV=1	8.5493	2.6778e-84	7.71735e+08	3.47485e+09	3.72174e+09	3.29569e+08	3.22027e+08	2.41533e+08	4.35531e+07	5.27009e+07	4.51783e+07
49	A8YYA5;Q2FEZ0	>tr|A8YYA5|A8YYA5_STAAT Dps family stress protein OS=Staphylococcus aureus (strain USA300 / TCH1516) GN=dps PE=3 SV=1;>tr|Q2FEZ0|Q2FEZ0_STAA3 General stress protein 20U OS=Staphylococcus aureus (strain USA300) GN=dps PE=3 SV=1	16.691	0	3.09873e+09	2.94691e+09	1.91917e+09	180000000	1.88351e+08	2.12475e+08	0	0	15856500
225	A8YZZ0;Q2FIS2	>tr|A8YZZ0|A8YZZ0_STAAT Possible phosphatidylglycerol--membrane-oligosaccharide glycerophosphotransferase OS=Staphylococcus aureus (strain USA300 / TCH1516) GN=USA300HOU_0742 PE=4 SV=1;>sp|Q2FIS2|LTAS_STAA3 Lipoteichoic acid synthase OS=Staphylococcus aur	74.399	0	2.37725e+09	3.02412e+09	2.43606e+09	6.80847e+09	6.93629e+09	7.08927e+09	7.32645e+08	7.24841e+08	7.31083e+08
676	A8Z3S6;Q2FHJ2	>tr|A8Z3S6|A8Z3S6_STAAT Succinyl-CoA ligase [ADP-forming] subunit alpha OS=Staphylococcus aureus (strain USA300 / TCH1516) GN=sucD PE=3 SV=1;>tr|Q2FHJ2|Q2FHJ2_STAA3 Succinyl-CoA ligase [ADP-forming] subunit alpha OS=Staphylococcus aureus (strain USA300) G	31.542	0	2.46053e+09	2.92701e+09	2.41064e+09	3.6154e+08	3.38108e+08	2.53296e+08	0	0	0
416	A8Z1N6;Q2FHY4	>tr|A8Z1N6|A8Z1N6_STAAT Dihydrolipoyl dehydrogenase OS=Staphylococcus aureus (strain USA300 / TCH1516) GN=pdhD PE=3 SV=1;>tr|Q2FHY4|Q2FHY4_STAA3 Dihydrolipoyl dehydrogenase OS=Staphylococcus aureus (strain USA300) GN=lpdA PE=3 SV=1	49.437	0	2.5055e+09	2.99938e+09	2.14578e+09	1.08468e+09	9.639e+08	8.44633e+08	9.64188e+07	1.17084e+08	1.12432e+08
73	A8YYG4;Q2FE81	>sp|A8YYG4|GPMA_STAAT 2,3-bisphosphoglycerate-dependent phosphoglycerate mutase OS=Staphylococcus aureus (strain USA300 / TCH1516) GN=gpmA PE=3 SV=1;>sp|Q2FE81|GPMA_STAA3 2,3-bisphosphoglycerate-dependent phosphoglycerate mutase OS=Staphylococcus aureus (	26.68	0	2.4909e+09	2.92835e+09	2.1622e+09	6.39395e+08	6.39344e+08	5.96347e+08	0	0	0
397	A8Z1K9;Q2FI11	>tr|A8Z1K9|A8Z1K9_STAAT Phosphoribosylformylglycinamidine synthase OS=Staphylococcus aureus (strain USA300 / TCH1516) GN=purS PE=4 SV=1;>tr|Q2FI11|Q2FI11_STAA3 Phosphoribosylformylglycinamidine synthase OS=Staphylococcus aureus (strain USA300) GN=purS PE=	9.9211	4.3577e-302	2.45947e+09	2.50021e+09	2.47881e+09	5.55968e+08	6.27452e+08	4.00904e+08	0	0	5.34667e+07
394	A8Z1K5;Q2FI15	>sp|A8Z1K5|FOLD_STAAT Bifunctional protein FolD OS=Staphylococcus aureus (strain USA300 / TCH1516) GN=folD PE=3 SV=1;>sp|Q2FI15|FOLD_STAA3 Bifunctional protein FolD OS=Staphylococcus aureus (strain USA300) GN=folD PE=3 SV=1	30.843	0	2.3418e+09	2.6301e+09	2.32661e+09	5.46169e+08	4.45676e+08	3.44776e+08	0	0	1.31307e+07
531	A8Z2M7;Q2FG27	>sp|A8Z2M7|ACKA_STAAT Acetate kinase OS=Staphylococcus aureus (strain USA300 / TCH1516) GN=ackA PE=3 SV=1;>sp|Q2FG27|ACKA_STAA3 Acetate kinase OS=Staphylococcus aureus (strain USA300) GN=ackA PE=3 SV=1	44.042	0	2.89862e+09	2.42247e+09	1.82991e+09	3.80673e+08	3.90309e+08	3.17635e+08	0	0	0
354	A8Z1A2;Q2FIL9	>sp|A8Z1A2|TPIS_STAAT Triosephosphate isomerase OS=Staphylococcus aureus (strain USA300 / TCH1516) GN=tpiA PE=3 SV=1;>sp|Q2FIL9|TPIS_STAA3 Triosephosphate isomerase OS=Staphylococcus aureus (strain USA300) GN=tpiA PE=3 SV=1	27.261	0	2.05937e+09	2.2166e+09	2.78679e+09	2.92802e+08	2.46965e+08	2.50817e+08	2.95331e+07	2.97776e+07	4.06917e+07
125	Q2FKE8;A8YZ36	>tr|Q2FKE8|Q2FKE8_STAA3 Immunoglobulin G binding protein A OS=Staphylococcus aureus (strain USA300) GN=SAUSA300_0113 PE=3 SV=1;>tr|A8YZ36|A8YZ36_STAAT Immunoglobulin G binding protein A OS=Staphylococcus aureus (strain USA300 / TCH1516) GN=spa PE=3 SV=1	55.554	0	8.5928e+08	3.12505e+09	3.0578e+09	1.44952e+10	1.59332e+10	1.74467e+10	3.56693e+10	3.38617e+10	3.09617e+10
18	A8YY47;Q2FFM0	>tr|A8YY47|A8YY47_STAAT C56 family endopeptidase PfpI OS=Staphylococcus aureus (strain USA300 / TCH1516) GN=USA300HOU_1870 PE=4 SV=1;>tr|Q2FFM0|Q2FFM0_STAA3 Putative uncharacterized protein OS=Staphylococcus aureus (strain USA300) GN=SAUSA300_1856 PE=4 SV	18.632	0	2.4781e+09	2.4432e+09	2.08679e+09	4.10121e+08	4.40232e+08	2.85292e+08	0	0	0
574	A8Z325;Q2FES1	>sp|A8Z325|RL13_STAAT 50S ribosomal protein L13 OS=Staphylococcus aureus (strain USA300 / TCH1516) GN=rplM PE=3 SV=1;>sp|Q2FES1|RL13_STAA3 50S ribosomal protein L13 OS=Staphylococcus aureus (strain USA300) GN=rplM PE=3 SV=1	16.333	0	2.60847e+09	2.18588e+09	2.12211e+09	2.45528e+08	2.20861e+08	1.62358e+08	4.36513e+07	3.30617e+07	56390000
462	A8Z217;Q2FH92	>tr|A8Z217|A8Z217_STAAT Transketolase OS=Staphylococcus aureus (strain USA300 / TCH1516) GN=tkt PE=3 SV=1;>tr|Q2FH92|Q2FH92_STAA3 Transketolase OS=Staphylococcus aureus (strain USA300) GN=tkt PE=3 SV=1	72.25	0	2.36021e+09	2.5832e+09	1.90761e+09	5.25806e+08	4.839e+08	3.92881e+08	0	0	0
328	A8Z0Z0;Q2FJE0	>tr|A8Z0Z0|A8Z0Z0_STAAT 50S ribosomal protein L25 OS=Staphylococcus aureus (strain USA300 / TCH1516) GN=rplY PE=3 SV=1;>sp|Q2FJE0|RL25_STAA3 50S ribosomal protein L25 OS=Staphylococcus aureus (strain USA300) GN=rplY PE=3 SV=1	23.787	6.4751e-101	1.35577e+09	2.97732e+09	2.47908e+09	3.6804e+08	4.92664e+08	4.08927e+08	2.74008e+07	3.5714e+07	5.80783e+07
532	A8Z2M9;Q2FG25	>tr|A8Z2M9|A8Z2M9_STAAT Possible peroxiredoxin OS=Staphylococcus aureus (strain USA300 / TCH1516) GN=ahpC2 PE=3 SV=1;>tr|Q2FG25|Q2FG25_STAA3 Thiol peroxidase OS=Staphylococcus aureus (strain USA300) GN=tpx PE=3 SV=1	18.005	3.0003e-268	2.08508e+09	2.62742e+09	2.07202e+09	4.50444e+08	4.07413e+08	3.02008e+08	0	0	0
157	A8YZJ1;Q2FJP8	>sp|A8YZJ1|RS6_STAAT 30S ribosomal protein S6 OS=Staphylococcus aureus (strain USA300 / TCH1516) GN=rpsF PE=3 SV=1;>sp|Q2FJP8|RS6_STAA3 30S ribosomal protein S6 OS=Staphylococcus aureus (strain USA300) GN=rpsF PE=3 SV=1	11.595	3.6173e-235	2.13386e+09	2.31093e+09	2.20064e+09	2.67411e+08	1.9744e+08	3.19217e+08	5.75491e+07	5.36449e+07	49380000
265	A8Z0B9;Q2FI62	>sp|A8Z0B9|Y973_STAAT UPF0477 protein USA300HOU_0973 OS=Staphylococcus aureus (strain USA300 / TCH1516) GN=USA300HOU_0973 PE=3 SV=1;>sp|Q2FI62|Y916_STAA3 UPF0477 protein SAUSA300_0916 OS=Staphylococcus aureus (strain USA300) GN=SAUSA300_0916 PE=3 SV=1	19.326	1.4849e-166	2.85048e+09	1.90495e+09	1.88413e+09	3.18448e+08	2.74517e+08	2.95488e+08	0	0	0
473	A8Z264;Q2FGV0	>tr|A8Z264|A8Z264_STAAT Panton-Valentine leukocidin subunit F OS=Staphylococcus aureus (strain USA300 / TCH1516) GN=lukF-PV PE=4 SV=1;>tr|Q2FGV0|Q2FGV0_STAA3 Panton-Valentine leukocidin, LukF-PV OS=Staphylococcus aureus (strain USA300) GN=lukF-PV PE=4 SV=	36.962	0	2.06392e+09	2.17825e+09	2.04734e+09	2.62948e+09	2.75737e+09	2.88874e+09	6.45291e+08	6.00991e+08	5.55583e+08
876	A8Z5E3;Q2FDL5	>tr|A8Z5E3|A8Z5E3_STAAT Possible N-acetylmuramoyl-L-alanine amidase OS=Staphylococcus aureus (strain USA300 / TCH1516) GN=USA300HOU_2644 PE=4 SV=1;>tr|Q2FDL5|Q2FDL5_STAA3 N-acetylmuramoyl-L-alanine amidase domain protein OS=Staphylococcus aureus (strain U	69.222	0	2.34984e+09	2.04577e+09	1.83596e+09	4.13468e+09	4.339e+09	4.8516e+09	9.55892e+08	1.14505e+09	915050000
739	A8Z461;Q2FGW1	>tr|A8Z461|A8Z461_STAAT Elastin-binding protein OS=Staphylococcus aureus (strain USA300 / TCH1516) GN=ebpS PE=4 SV=1;>sp|Q2FGW1|EBPS_STAA3 Elastin-binding protein ebpS OS=Staphylococcus aureus (strain USA300) GN=ebpS PE=3 SV=3	53.221	0	1.89026e+09	1.99711e+09	2.33651e+09	3.40306e+08	4.99035e+08	4.05009e+08	7.03206e+08	6.74692e+08	5.06833e+08
74	A8YYG7;Q2FE79	>sp|A8YYG7|SBI_STAAT Immunoglobulin-binding protein sbi OS=Staphylococcus aureus (strain USA300 / TCH1516) GN=sbi PE=3 SV=1;>sp|Q2FE79|SBI_STAA3 Immunoglobulin-binding protein sbi OS=Staphylococcus aureus (strain USA300) GN=sbi PE=3 SV=1	50.07	0	2.0691e+09	1.9599e+09	2.08651e+09	2.22391e+09	2.99622e+09	3.51702e+09	5.97635e+09	5.44766e+09	4.97567e+09
992	Q2FJE4	>sp|Q2FJE4|SP5G_STAA3 Putative septation protein spoVG OS=Staphylococcus aureus (strain USA300) GN=spoVG PE=3 SV=1	11.278	2.7084e-222	1.40317e+09	2.50753e+09	2.18624e+09	1.38286e+08	1.85676e+08	2.0855e+08	0	8.52336e+06	11512000
332	A8Z0Z7;Q2FJD3	>tr|A8Z0Z7|A8Z0Z7_STAAT Putative uncharacterized protein OS=Staphylococcus aureus (strain USA300 / TCH1516) GN=USA300HOU_0502 PE=4 SV=1;>tr|Q2FJD3|Q2FJD3_STAA3 Polyribonucleotide nucleotidyltransferase OS=Staphylococcus aureus (strain USA300) GN=SAUSA300_	14.812	3.1745e-145	3.54381e+09	1.03028e+09	1.51716e+09	8.37944e+08	1.98255e+08	2.58147e+08	0	0	1.44667e+08
1	A8YY04;Q2FFR1	>tr|A8YY04|A8YY04_STAAT RNAIII-activating protein TRAP OS=Staphylococcus aureus (strain USA300 / TCH1516) GN=USA300HOU_1827 PE=4 SV=1;>sp|Q2FFR1|TRAP_STAA3 Signal transduction protein TRAP OS=Staphylococcus aureus (strain USA300) GN=traP PE=3 SV=1	19.547	1.2509e-208	2.23037e+09	1.97649e+09	1.88376e+09	4.03306e+08	2.94915e+08	2.29461e+08	7.31443e+07	6.84598e+07	6.01317e+07
577	A8Z331;Q2FER5	>tr|A8Z331|A8Z331_STAAT DNA-directed RNA polymerase subunit alpha OS=Staphylococcus aureus (strain USA300 / TCH1516) GN=rpoA PE=3 SV=1;>sp|Q2FER5|RPOA_STAA3 DNA-directed RNA polymerase subunit alpha OS=Staphylococcus aureus (strain USA300) GN=rpoA PE=3 SV	35.011	0	2.52815e+09	1.75794e+09	1.72917e+09	1.99456e+08	2.69792e+08	1.98501e+08	0	0	0
205	A8YZR8;Q2FJ70	>tr|A8YZR8|A8YZR8_STAAT Possible 3-hexulose-6-phosphate synthase OS=Staphylococcus aureus (strain USA300 / TCH1516) GN=USA300HOU_0564 PE=4 SV=1;>sp|Q2FJ70|HPS_STAA3 3-hexulose-6-phosphate synthase OS=Staphylococcus aureus (strain USA300) GN=SAUSA300_0555	22.417	0	2.36593e+09	1.63474e+09	1.77945e+09	2.48133e+08	3.28699e+08	2.19921e+08	0	0	0
573	A8Z324;Q2FES2	>sp|A8Z324|RS9_STAAT 30S ribosomal protein S9 OS=Staphylococcus aureus (strain USA300 / TCH1516) GN=rpsI PE=3 SV=1;>sp|Q2FES2|RS9_STAA3 30S ribosomal protein S9 OS=Staphylococcus aureus (strain USA300) GN=rpsI PE=3 SV=1	14.83	6.5059e-179	2.30772e+09	1.85639e+09	1.55156e+09	2.32008e+08	2.68981e+08	2.35269e+08	1.51557e+07	2.61084e+07	2.66683e+07
989	Q2FJC3	>sp|Q2FJC3|SYK_STAA3 Lysine--tRNA ligase OS=Staphylococcus aureus (strain USA300) GN=lysS PE=3 SV=1	56.719	0	2.43587e+09	1.8267e+09	1.39138e+09	2.72008e+08	2.31421e+08	1.97955e+08	0	0	0
960	Q2FFW0;A8Z4K6	>tr|Q2FFW0|Q2FFW0_STAA3 Transaldolase OS=Staphylococcus aureus (strain USA300) GN=SAUSA300_1725 PE=4 SV=1;>tr|A8Z4K6|A8Z4K6_STAAT Transaldolase OS=Staphylococcus aureus (strain USA300 / TCH1516) GN=USA300HOU_1770 PE=4 SV=1	25.719	0	1.8545e+09	1.91175e+09	1.88211e+09	5.3371e+08	5.42201e+08	4.35857e+08	0	0	0
137	A8YZ93;Q2FK91	>tr|A8YZ93|A8YZ93_STAAT Putative uncharacterized protein OS=Staphylococcus aureus (strain USA300 / TCH1516) GN=USA300HOU_0184 PE=4 SV=1;>tr|Q2FK91|Q2FK91_STAA3 Putative uncharacterized protein OS=Staphylococcus aureus (strain USA300) GN=SAUSA300_0173 PE=4	19.257	2.8044e-288	1.67228e+09	2.19165e+09	1.74532e+09	3.79524e+08	2.99525e+08	3.01992e+08	0	0	0
210	A8YZT5;Q2FJ55	>tr|A8YZT5|A8YZT5_STAAT Phosphate acetyltransferase OS=Staphylococcus aureus (strain USA300 / TCH1516) GN=pta PE=4 SV=1;>tr|Q2FJ55|Q2FJ55_STAA3 Phosphate acetyltransferase OS=Staphylococcus aureus (strain USA300) GN=pta PE=4 SV=1	34.951	0	1.8363e+09	2.20784e+09	1.55716e+09	3.26871e+08	2.93166e+08	2.43996e+08	1.92986e+07	6.93364e+06	6.17417e+06
5	A8YY10;Q2FFQ5	>sp|A8YY10|PRSA_STAAT Foldase protein prsA OS=Staphylococcus aureus (strain USA300 / TCH1516) GN=prsA PE=3 SV=1;>sp|Q2FFQ5|PRSA_STAA3 Foldase protein prsA OS=Staphylococcus aureus (strain USA300) GN=prsA PE=3 SV=1	35.637	0	2.18921e+09	1.45928e+09	1.92202e+09	1.94536e+09	2.41151e+09	2.56719e+09	2.42485e+09	1.84434e+09	1797000000
175	A8YZM5;Q2FJB2	>sp|A8YZM5|SYE_STAAT Glutamate--tRNA ligase OS=Staphylococcus aureus (strain USA300 / TCH1516) GN=gltX PE=3 SV=1;>sp|Q2FJB2|SYE_STAA3 Glutamate--tRNA ligase OS=Staphylococcus aureus (strain USA300) GN=gltX PE=3 SV=1	56.288	0	2.19111e+09	1.90505e+09	1.46394e+09	2.37734e+08	1.87116e+08	1.80866e+08	0	0	0
406	A8Z1M3;Q2FHZ6	>tr|A8Z1M3|A8Z1M3_STAAT Phosphoenolpyruvate-protein phosphotransferase OS=Staphylococcus aureus (strain USA300 / TCH1516) GN=ptsI PE=3 SV=1;>tr|Q2FHZ6|Q2FHZ6_STAA3 Phosphoenolpyruvate-protein phosphotransferase OS=Staphylococcus aureus (strain USA300) GN=	63.218	0	1.94741e+09	1.86608e+09	1.61119e+09	2.86294e+08	2.84568e+08	2.53303e+08	0	0	0
707	A8Z3Y0;Q2FH36	>tr|A8Z3Y0|A8Z3Y0_STAAT Cold shock protein CspA OS=Staphylococcus aureus (strain USA300 / TCH1516) GN=cspA PE=3 SV=1;>sp|Q2FH36|CSPA_STAA3 Cold shock protein CspA OS=Staphylococcus aureus (strain USA300) GN=cspA PE=3 SV=1	7.321	5.8446e-227	1.66265e+09	1.9933e+09	1.59752e+09	1.45113e+08	1.32676e+08	3.77137e+07	3.81383e+07	0	2.37767e+07
243	A8Z045;Q2FIM5	>sp|A8Z045|CLPP_STAAT ATP-dependent Clp protease proteolytic subunit OS=Staphylococcus aureus (strain USA300 / TCH1516) GN=clpP PE=3 SV=1;>sp|Q2FIM5|CLPP_STAA3 ATP-dependent Clp protease proteolytic subunit OS=Staphylococcus aureus (strain USA300) GN=clpP	21.513	1.9655e-221	1.8872e+09	2.2301e+09	1.06725e+09	3.42258e+08	3.33178e+08	2.36426e+08	0	0	0
350	A8Z187;Q2FIX4	>tr|A8Z187|A8Z187_STAAT Possible LysM domain protein OS=Staphylococcus aureus (strain USA300 / TCH1516) GN=USA300HOU_0686 PE=4 SV=1;>tr|Q2FIX4|Q2FIX4_STAA3 CHAP domain family OS=Staphylococcus aureus (strain USA300) GN=SAUSA300_0651 PE=4 SV=1	28.186	5.8323e-294	1.96825e+09	1.67371e+09	1.46679e+09	3.00605e+09	3.20193e+09	3.65593e+09	2.76453e+09	2.70897e+09	2.56783e+09
192	A8YZQ1;Q2FJ86	>tr|A8YZQ1|A8YZQ1_STAAT Branched-chain-amino-acid aminotransferase OS=Staphylococcus aureus (strain USA300 / TCH1516) GN=ilvE PE=3 SV=1;>tr|Q2FJ86|Q2FJ86_STAA3 Branched-chain-amino-acid aminotransferase OS=Staphylococcus aureus (strain USA300) GN=ilvE PE=	40.086	0	1.85788e+09	1900000000	1.20275e+09	3.1573e+08	2.79108e+08	2.81194e+08	0	0	0
745	A8Z468;Q2FGJ3	>sp|A8Z468|EFP_STAAT Elongation factor P OS=Staphylococcus aureus (strain USA300 / TCH1516) GN=efp PE=3 SV=1;>sp|Q2FGJ3|EFP_STAA3 Elongation factor P OS=Staphylococcus aureus (strain USA300) GN=efp PE=3 SV=1	20.554	0	1.65069e+09	1.83505e+09	1.41872e+09	2.05798e+08	2.17768e+08	1.69488e+08	2.61543e+07	3.64037e+07	40605000
114	A8YYV3;Q2FKM6	>tr|A8YYV3|A8YYV3_STAAT Penicillin binding protein 2 prime OS=Staphylococcus aureus (strain USA300 / TCH1516) GN=mecA PE=4 SV=1;>tr|Q2FKM6|Q2FKM6_STAA3 Penicillin-binding protein 2 OS=Staphylococcus aureus (strain USA300) GN=mecA PE=4 SV=1	76.102	0	1.66275e+09	1.55186e+09	1.67211e+09	5.94073e+08	6.76564e+08	7.76761e+08	6.99379e+08	6.45477e+08	6.85183e+08
370	A8Z1D7;Q2FII8	>tr|A8Z1D7|A8Z1D7_STAAT Possible arsenate reductase (Glutaredoxin) OS=Staphylococcus aureus (strain USA300 / TCH1516) GN=arsC1 PE=4 SV=1;>tr|Q2FII8|Q2FII8_STAA3 Putative arsenate reductase OS=Staphylococcus aureus (strain USA300) GN=SAUSA300_0790 PE=4 SV=	13.6	2.7825e-116	1.67556e+09	1.57144e+09	1.62284e+09	2.16577e+08	1.9673e+08	1.61537e+08	1.13263e+07	1.61221e+07	2.44717e+07
69	A8YYF1;Q2FEU8	>tr|A8YYF1|A8YYF1_STAAT Putative uncharacterized protein OS=Staphylococcus aureus (strain USA300 / TCH1516) GN=USA300HOU_2177 PE=4 SV=1;>tr|Q2FEU8|Q2FEU8_STAA3 Putative uncharacterized protein OS=Staphylococcus aureus (strain USA300) GN=SAUSA300_2144 PE=4	21.157	1.7671e-102	1.85196e+09	1.68392e+09	1.24954e+09	5.92863e+07	5.19305e+07	3.43589e+07	0	0	0
714	A8Z401;Q2FH16	>tr|A8Z401|A8Z401_STAAT PTS family glucose/glucoside (Glc) porter component IIA OS=Staphylococcus aureus (strain USA300 / TCH1516) GN=USA300HOU_1359 PE=4 SV=1;>tr|Q2FH16|Q2FH16_STAA3 PTS system, glucose-specific IIA component OS=Staphylococcus aureus (str	17.96	1.5192e-164	1.42825e+09	1.88474e+09	1.44578e+09	9.73105e+07	1.21946e+08	1.3609e+08	0	0	0
975	Q2FHH9	>sp|Q2FHH9|RRF_STAA3 Ribosome-recycling factor OS=Staphylococcus aureus (strain USA300) GN=frr PE=3 SV=1	20.353	2.6443e-246	1.62571e+09	1.53938e+09	1540000000	2.9206e+08	2.93297e+08	2.77205e+08	4.70882e+07	4.40374e+07	41215000
425	A8Z1R0;Q2FHV1	>sp|A8Z1R0|ISDA_STAAT Iron-regulated surface determinant protein A OS=Staphylococcus aureus (strain USA300 / TCH1516) GN=isdA PE=3 SV=1;>sp|Q2FHV1|ISDA_STAA3 Iron-regulated surface determinant protein A OS=Staphylococcus aureus (strain USA300) GN=isdA PE=	38.745	0	1.78444e+09	1.45206e+09	1.4478e+09	3.4881e+09	4.18224e+09	5.00678e+09	4.25471e+09	3.72168e+09	3.45617e+09
75	A8YYG8;Q2FE78	>tr|A8YYG8|A8YYG8_STAAT Gamma-hemolysin component A OS=Staphylococcus aureus (strain USA300 / TCH1516) GN=hlgA PE=4 SV=1;>tr|Q2FE78|Q2FE78_STAA3 Gamma-hemolysin component A OS=Staphylococcus aureus (strain USA300) GN=hlgA PE=4 SV=1	36.381	0	1.76942e+09	1.47825e+09	1.38284e+09	2.62327e+09	2.57178e+09	2.72817e+09	2.13988e+08	2.03794e+08	1.79217e+08
180	A8YZN5;Q2FJA3	>sp|A8YZN5|RL11_STAAT 50S ribosomal protein L11 OS=Staphylococcus aureus (strain USA300 / TCH1516) GN=rplK PE=3 SV=1;>sp|Q2FJA3|RL11_STAA3 50S ribosomal protein L11 OS=Staphylococcus aureus (strain USA300) GN=rplK PE=3 SV=3	14.874	2.6225e-159	1.85407e+09	1.56216e+09	1160000000	2.26355e+08	2.36247e+08	2.33085e+08	4.09078e+07	4.15963e+07	38255000
890	A8Z5M0	>tr|A8Z5M0|A8Z5M0_STAAT 3,5 aminoglycoside phosphotransferase OS=Staphylococcus aureus (strain USA300 / TCH1516) GN=USA300HOU_pUSA300HOUMR0018 PE=4 SV=1	30.974	9.0242e-78	1.06931e+09	1.70144e+09	1.72202e+09	472500000	3.92278e+08	4.28324e+08	0	0	0
543	A8Z2Q6;Q2FG01	>tr|A8Z2Q6|A8Z2Q6_STAAT Bifunctional chorismate mutase/3-deoxy-7-phosphoheptulonate synthase OS=Staphylococcus aureus (strain USA300 / TCH1516) GN=USA300HOU_1727 PE=4 SV=1;>tr|Q2FG01|Q2FG01_STAA3 Chorismate mutase/phospho-2-dehydro-3-deoxyheptonate aldola	40.618	7.4504e-158	1.64751e+09	1.34495e+09	1.48101e+09	2.2444e+08	1.95494e+08	1.56836e+08	0	0	0
583	A8Z339;Q2FEQ7	>sp|A8Z339|RL30_STAAT 50S ribosomal protein L30 OS=Staphylococcus aureus (strain USA300 / TCH1516) GN=rpmD PE=3 SV=1;>sp|Q2FEQ7|RL30_STAA3 50S ribosomal protein L30 OS=Staphylococcus aureus (strain USA300) GN=rpmD PE=3 SV=1	6.5536	3.4167e-193	1.33619e+09	1.31464e+09	1.73789e+09	1.27452e+08	1.14815e+08	1.24041e+08	2.11603e+07	2.53701e+07	2.44167e+07
552	A8Z2S3;Q2FFI6	>tr|A8Z2S3|A8Z2S3_STAAT C47 family staphopain protease OS=Staphylococcus aureus (strain USA300 / TCH1516) GN=USA300HOU_1910 PE=4 SV=1;>tr|Q2FFI6|Q2FFI6_STAA3 Staphopain A OS=Staphylococcus aureus (strain USA300) GN=SAUSA300_1890 PE=4 SV=1	44.262	0	1.89725e+09	1.34155e+09	1.09587e+09	2.11847e+09	2.50042e+09	2.27661e+09	2.3485e+08	2.67981e+08	2.45917e+08
271	A8Z0E1;Q2FI30	>tr|A8Z0E1|A8Z0E1_STAAT C47 family staphopain B OS=Staphylococcus aureus (strain USA300 / TCH1516) GN=sspB PE=4 SV=1;>tr|Q2FI30|Q2FI30_STAA3 Cysteine protease OS=Staphylococcus aureus (strain USA300) GN=sspB PE=4 SV=1	44.519	0	1.56667e+09	1.36237e+09	1.37578e+09	1.11883e+09	1.19919e+09	1.26927e+09	1.78463e+08	1.52779e+08	1.65212e+08
817	A8Z4N8;Q2FFT0	>sp|A8Z4N8|SPLB_STAAT Serine protease splB OS=Staphylococcus aureus (strain USA300 / TCH1516) GN=splB PE=3 SV=1;>sp|Q2FFT0|SPLB_STAA3 Serine protease splB OS=Staphylococcus aureus (strain USA300) GN=splB PE=3 SV=1	26.096	1.4083e-108	1.73312e+09	1.20021e+09	1.31367e+09	5.22137e+08	7.24286e+08	6.67043e+08	7.33868e+07	5.63888e+07	5.23583e+07
504	A8Z2H5;Q2FG80	>sp|A8Z2H5|RL21_STAAT 50S ribosomal protein L21 OS=Staphylococcus aureus (strain USA300 / TCH1516) GN=rplU PE=3 SV=1;>sp|Q2FG80|RL21_STAA3 50S ribosomal protein L21 OS=Staphylococcus aureus (strain USA300) GN=rplU PE=3 SV=1	11.333	2.4517e-62	1.57545e+09	1.42577e+09	1.20679e+09	2.01056e+08	1.91031e+08	1.57473e+08	2.19439e+07	2.41121e+07	2.29817e+07
515	A8Z2J8;Q2FG54	>sp|A8Z2J8|SYT_STAAT Threonine--tRNA ligase OS=Staphylococcus aureus (strain USA300 / TCH1516) GN=thrS PE=3 SV=1;>sp|Q2FG54|SYT_STAA3 Threonine--tRNA ligase OS=Staphylococcus aureus (strain USA300) GN=thrS PE=3 SV=1	74.459	0	1.68582e+09	1.39722e+09	1.08174e+09	174750000	170000000	1.17661e+08	0	0	0
48	A8YYA4;Q2FEZ1	>tr|A8YYA4|A8YYA4_STAAT Purine nucleoside phosphorylase DeoD-type 2 OS=Staphylococcus aureus (strain USA300 / TCH1516) GN=deoD2 PE=3 SV=1;>tr|Q2FEZ1|Q2FEZ1_STAA3 Purine nucleoside phosphorylase DeoD-type 2 OS=Staphylococcus aureus (strain USA300) GN=deoD	25.908	0	1.76709e+09	1.35701e+09	1.03202e+09	3.33423e+08	3.0822e+08	2.05247e+08	5.2012e+07	3.73682e+07	4.45617e+07
582	A8Z338;Q2FEQ8	>sp|A8Z338|RL15_STAAT 50S ribosomal protein L15 OS=Staphylococcus aureus (strain USA300 / TCH1516) GN=rplO PE=3 SV=1;>sp|Q2FEQ8|RL15_STAA3 50S ribosomal protein L15 OS=Staphylococcus aureus (strain USA300) GN=rplO PE=3 SV=1	15.597	3.9665e-265	9.54677e+08	1.39021e+09	1.78624e+09	9.97218e+07	8.29151e+07	6.13898e+07	0	1.1286e+07	10860000
188	A8YZP4;Q2FJ94	>sp|A8YZP4|RS7_STAAT 30S ribosomal protein S7 OS=Staphylococcus aureus (strain USA300 / TCH1516) GN=rpsG PE=3 SV=1;>sp|Q2FJ94|RS7_STAA3 30S ribosomal protein S7 OS=Staphylococcus aureus (strain USA300) GN=rpsG PE=3 SV=2	17.794	4.0198e-232	1.58212e+09	1.40062e+09	1.09945e+09	2.60948e+08	1.80583e+08	1.79518e+08	0	0	0
888	A8Z5L4	>tr|A8Z5L4|A8Z5L4_STAAT Beta-lactamase OS=Staphylococcus aureus (strain USA300 / TCH1516) GN=blaZ PE=4 SV=1	31.452	0	1.51788e+09	1.33495e+09	1.21193e+09	2.67774e+09	2.72564e+09	3.00787e+09	1.35667e+08	1.71303e+08	2.54683e+08
371	A8Z1D8;Q2FII7	>sp|A8Z1D8|GCSH_STAAT Glycine cleavage system H protein OS=Staphylococcus aureus (strain USA300 / TCH1516) GN=gcvH PE=3 SV=1;>sp|Q2FII7|GCSH_STAA3 Glycine cleavage system H protein OS=Staphylococcus aureus (strain USA300) GN=gcvH PE=3 SV=1	14.092	1.0801e-107	1.51143e+09	1.49608e+09	1.04073e+09	5.19355e+08	3.34846e+08	2.66215e+08	2.01643e+07	2.8772e+07	1.81933e+07
853	A8Z520;Q2FEG5	>tr|A8Z520|A8Z520_STAAT Urocanate hydratase OS=Staphylococcus aureus (strain USA300 / TCH1516) GN=hutU PE=3 SV=1;>tr|Q2FEG5|Q2FEG5_STAA3 Urocanate hydratase OS=Staphylococcus aureus (strain USA300) GN=hutU PE=3 SV=1	60.632	0	1.69556e+09	1.33845e+09	1.00193e+09	1.27472e+08	1.18946e+08	1.26045e+08	0	0	0
576	A8Z330;Q2FER6	>sp|A8Z330|RL17_STAAT 50S ribosomal protein L17 OS=Staphylococcus aureus (strain USA300 / TCH1516) GN=rplQ PE=3 SV=1;>sp|Q2FER6|RL17_STAA3 50S ribosomal protein L17 OS=Staphylococcus aureus (strain USA300) GN=rplQ PE=3 SV=1	13.748	6.6184e-83	1.58974e+09	1.34227e+09	1.10202e+09	2.25976e+08	2.36969e+08	1.77706e+08	6.43246e+07	7.64598e+07	7.66433e+07
977	Q2FHK0	>sp|Q2FHK0|RS16_STAA3 30S ribosomal protein S16 OS=Staphylococcus aureus (strain USA300) GN=rpsP PE=3 SV=1	10.235	7.0762e-175	1.28148e+09	1.53608e+09	1.21367e+09	2.07589e+08	1.86676e+08	1.55367e+08	4.43687e+07	4.1329e+07	4.51267e+07
868	A8Z5A2;Q2FE84	>tr|A8Z5A2|A8Z5A2_STAAT Amino acid ABC superfamily ATP binding cassette transporter, binding protein OS=Staphylococcus aureus (strain USA300 / TCH1516) GN=USA300HOU_2395 PE=4 SV=1;>tr|Q2FE84|Q2FE84_STAA3 Amino acid ABC transporter, amino acid-binding prot	28.904	0	1.26762e+09	1.4367e+09	1.30706e+09	401750000	4.33282e+08	4.58531e+08	5.41864e+08	6.28766e+08	7.74633e+08
564	A8Z2V4	>tr|A8Z2V4|A8Z2V4_STAAT Cell surface protein MapW2 OS=Staphylococcus aureus (strain USA300 / TCH1516) GN=mapW2 PE=4 SV=1	65.573	0	1.58381e+09	1.21732e+09	1.20248e+09	2.06016e+09	2.12707e+09	2.46452e+09	1.41942e+09	1.92879e+09	2302500000
326	A8Z0Y5;Q2FJF2	>tr|A8Z0Y5|A8Z0Y5_STAAT Methionine--tRNA ligase OS=Staphylococcus aureus (strain USA300 / TCH1516) GN=metS PE=3 SV=1;>tr|Q2FJF2|Q2FJF2_STAA3 Methionyl-tRNA synthetase OS=Staphylococcus aureus (strain USA300) GN=metS PE=3 SV=1	74.901	0	1.62254e+09	1.25186e+09	1.07651e+09	1.40387e+08	1.50525e+08	7.89379e+07	0	0	11747500
64	A8YYD9;Q2FEV9	>tr|A8YYD9|A8YYD9_STAAT Putative uncharacterized protein OS=Staphylococcus aureus (strain USA300 / TCH1516) GN=USA300HOU_2164 PE=4 SV=1;>sp|Q2FEV9|Y2132_STAA3 UPF0457 protein SAUSA300_2132 OS=Staphylococcus aureus (strain USA300) GN=SAUSA300_2132 PE=3 SV=	10.006	1.074e-88	1.08889e+09	1.16598e+09	1.65431e+09	1.98774e+08	1.8949e+08	1.76693e+08	1.56084e+07	1.92523e+07	0
650	A8Z3N1;Q2FHP4	>sp|A8Z3N1|SYI_STAAT Isoleucine--tRNA ligase OS=Staphylococcus aureus (strain USA300 / TCH1516) GN=ileS PE=3 SV=1;>sp|Q2FHP4|SYI_STAA3 Isoleucine--tRNA ligase OS=Staphylococcus aureus (strain USA300) GN=ileS PE=3 SV=1	104.88	0	1.43101e+09	1.39753e+09	1.04092e+09	4.21532e+07	4.4444e+07	3.16147e+07	0	0	0
527	A8Z2M2;Q2FG31	>sp|A8Z2M2|Y1693_STAAT UPF0173 metal-dependent hydrolase USA300HOU_1693 OS=Staphylococcus aureus (strain USA300 / TCH1516) GN=USA300HOU_1693 PE=3 SV=1;>sp|Q2FG31|Y1653_STAA3 UPF0173 metal-dependent hydrolase SAUSA300_1653 OS=Staphylococcus aureus (strain	25.25	1.1089e-302	1.10952e+09	1.39082e+09	1.32596e+09	168875000	2.02506e+08	1.57755e+08	0	0	0
190	A8YZP7;Q2FJ90	>tr|A8YZP7|A8YZP7_STAAT Glycine C-acetyltransferase OS=Staphylococcus aureus (strain USA300 / TCH1516) GN=kbl PE=3 SV=1;>tr|Q2FJ90|Q2FJ90_STAA3 Putative pyridoxal phosphate-dependent acyltransferase OS=Staphylococcus aureus (strain USA300) GN=SAUSA300_053	42.89	0	9.41619e+08	1.52423e+09	1.30991e+09	2.30464e+08	2.55471e+08	1.72535e+08	2.13587e+07	1.89065e+07	1.55197e+07
298	A8Z0P9;Q2FJY6	>tr|A8Z0P9|A8Z0P9_STAAT ESAT-6 family virulence protein OS=Staphylococcus aureus (strain USA300 / TCH1516) GN=esxA PE=4 SV=1;>tr|Q2FJY6|Q2FJY6_STAA3 Putative uncharacterized protein OS=Staphylococcus aureus (strain USA300) GN=SAUSA300_0278 PE=4 SV=1	11.036	1.8265e-237	1.22455e+09	1.39557e+09	1.11734e+09	6.34435e+08	5.79537e+08	6.11412e+08	3.86834e+08	2.7557e+08	300900000
439	A8Z1U0;Q2FHS5	>tr|A8Z1U0|A8Z1U0_STAAT Fibrinogen-binding protein OS=Staphylococcus aureus (strain USA300 / TCH1516) GN=USA300HOU_1094 PE=4 SV=1;>tr|Q2FHS5|Q2FHS5_STAA3 Fibrinogen-binding protein OS=Staphylococcus aureus (strain USA300) GN=efb PE=4 SV=1	18.764	5.0471e-153	1.58561e+09	1.07887e+09	1.0633e+09	1.79819e+09	1.9444e+09	2.37804e+09	6.46914e+09	6.72449e+09	5.76983e+09
272	CON__P0C1U8;A8Z0E2;Q2FI29	>P0C1U8 SWISS-PROT:P0C1U8 Endoproteinase Glu-C (V8 -Glutamyl endopeptidase - Staphylococcus aureus.;>tr|A8Z0E2|A8Z0E2_STAAT S01 family glutamyl endopeptidase OS=Staphylococcus aureus (strain USA300 / TCH1516) GN=sspA PE=4 SV=1;>tr|Q2FI29|Q2FI29_STAA3 V8 p	36.325	0	1.17788e+09	1.18103e+09	1.36752e+09	1.82887e+09	2.03127e+09	2.19902e+09	3.73166e+08	3.23738e+08	3.15367e+08
252	A8Z076;Q2FIA5	>sp|A8Z076|CDR_STAAT Coenzyme A disulfide reductase OS=Staphylococcus aureus (strain USA300 / TCH1516) GN=cdr PE=3 SV=1;>sp|Q2FIA5|CDR_STAA3 Coenzyme A disulfide reductase OS=Staphylococcus aureus (strain USA300) GN=cdr PE=3 SV=1	49.289	0	1.35926e+09	1.27072e+09	1.02954e+09	1.38484e+08	1.50093e+08	1.26211e+08	0	0	0
902	CON__P02666	>P02666 SWISS-PROT:P02666 Beta-casein - Bos taurus (Bovine).	23.583	3.5448e-110	9.16624e+08	1.29876e+09	1.32844e+09	9.65645e+08	9.56486e+08	1.04629e+09	8.6505e+08	8.56336e+08	6.00283e+08
400	A8Z1L2;Q2FI08	>tr|A8Z1L2|A8Z1L2_STAAT Amidophosphoribosyltransferase OS=Staphylococcus aureus (strain USA300 / TCH1516) GN=purF PE=3 SV=1;>tr|Q2FI08|Q2FI08_STAA3 Amidophosphoribosyltransferase OS=Staphylococcus aureus (strain USA300) GN=purF PE=3 SV=1	54.396	1.1612e-280	1.59164e+09	1.00736e+09	8.76193e+08	2.04819e+08	1.62375e+08	1.36169e+08	0	0	0
177	A8YZM7;Q2FJB0	>sp|A8YZM7|SYC_STAAT Cysteine--tRNA ligase OS=Staphylococcus aureus (strain USA300 / TCH1516) GN=cysS PE=3 SV=2;>sp|Q2FJB0|SYC_STAA3 Cysteine--tRNA ligase OS=Staphylococcus aureus (strain USA300) GN=cysS PE=3 SV=1	53.685	2.7329e-277	1.17418e+09	1350000000	9.30826e+08	1.64657e+08	1.47398e+08	1.37955e+08	0	0	0
746	A8Z469;Q2FGJ2	>tr|A8Z469|A8Z469_STAAT M24B family Xaa-Pro dipeptidase OS=Staphylococcus aureus (strain USA300 / TCH1516) GN=USA300HOU_1531 PE=3 SV=1;>tr|Q2FGJ2|Q2FGJ2_STAA3 Proline dipeptidase OS=Staphylococcus aureus (strain USA300) GN=SAUSA300_1491 PE=3 SV=1	39.337	0	1.3709e+09	1.11144e+09	8.94514e+08	5.0754e+07	7.16178e+07	4.52806e+07	0	0	0
586	A8Z342;Q2FEQ4	>sp|A8Z342|RL6_STAAT 50S ribosomal protein L6 OS=Staphylococcus aureus (strain USA300 / TCH1516) GN=rplF PE=3 SV=1;>sp|Q2FEQ4|RL6_STAA3 50S ribosomal protein L6 OS=Staphylococcus aureus (strain USA300) GN=rplF PE=3 SV=1	19.786	4.0496e-160	1.2273e+09	1.07505e+09	1.01688e+09	3.50919e+08	2.59795e+08	2.22738e+08	0	0	9.09617e+06
434	A8Z1T0;Q2FHT3	>tr|A8Z1T0|A8Z1T0_STAAT Succinate dehydrogenase, flavoprotein subunit OS=Staphylococcus aureus (strain USA300 / TCH1516) GN=sdhA1 PE=4 SV=1;>tr|Q2FHT3|Q2FHT3_STAA3 Succinate dehydrogenase, flavoprotein subunit OS=Staphylococcus aureus (strain USA300) GN=s	65.502	0	1.34275e+09	9.97361e+08	8.91385e+08	4.78871e+07	1.05737e+07	1.37556e+07	0	0	0
518	A8Z2L0;Q2FG43	>tr|A8Z2L0|A8Z2L0_STAAT Isocitrate dehydrogenase [NADP] OS=Staphylococcus aureus (strain USA300 / TCH1516) GN=icd PE=3 SV=1;>tr|Q2FG43|Q2FG43_STAA3 Isocitrate dehydrogenase [NADP] OS=Staphylococcus aureus (strain USA300) GN=icd PE=3 SV=1	46.422	8.1631e-182	9.0818e+08	1.30526e+09	1.01734e+09	9.31089e+08	8.63822e+08	7.12316e+08	0	0	0
143	A8YZD1;Q2FJV7	>tr|A8YZD1|A8YZD1_STAAT Acid phosphatase OS=Staphylococcus aureus (strain USA300 / TCH1516) GN=USA300HOU_0327 PE=4 SV=1;>tr|Q2FJV7|Q2FJV7_STAA3 5-nucleotidase, lipoprotein e(P4) family OS=Staphylococcus aureus (strain USA300) GN=SAUSA300_0307 PE=4 SV=1	33.352	0	1.29397e+09	7.72144e+08	1.06413e+09	3.17403e+09	3.75992e+09	4.01205e+09	6.10321e+09	5.50841e+09	4.93517e+09
726	A8Z425;Q2FGZ4	>sp|A8Z425|GPSB_STAAT Cell cycle protein GpsB OS=Staphylococcus aureus (strain USA300 / TCH1516) GN=gpsB PE=3 SV=1;>sp|Q2FGZ4|GPSB_STAA3 Cell cycle protein GpsB OS=Staphylococcus aureus (strain USA300) GN=gpsB PE=3 SV=1	13.151	0	1.1363e+09	1.04948e+09	9.42477e+08	1.18105e+08	9.23591e+07	9.56798e+07	0	0	0
361	A8Z1B7;Q2FIK6	>tr|A8Z1B7|A8Z1B7_STAAT Fibrinogen-binding protein OS=Staphylococcus aureus (strain USA300 / TCH1516) GN=clfA PE=3 SV=1;>tr|Q2FIK6|Q2FIK6_STAA3 Clumping factor A OS=Staphylococcus aureus (strain USA300) GN=clfA PE=3 SV=1	96.997	0	1.0709e+09	1.14103e+09	9.14679e+08	4.78024e+08	5.50463e+08	5.99962e+08	9.31403e+07	8.81121e+07	7.86233e+07
986	Q2FID3	>tr|Q2FID3|Q2FID3_STAA3 Cytosol aminopeptidase OS=Staphylococcus aureus (strain USA300) GN=ampA PE=3 SV=1	54.128	1.245e-172	1.2872e+09	1.00531e+09	8.33523e+08	1.23617e+08	9.8973e+07	8.73861e+07	0	0	0
27	A8YY70;Q2FF24	>sp|A8YY70|ATPB_STAAT ATP synthase subunit beta OS=Staphylococcus aureus (strain USA300 / TCH1516) GN=atpD PE=3 SV=1;>sp|Q2FF24|ATPB_STAA3 ATP synthase subunit beta OS=Staphylococcus aureus (strain USA300) GN=atpD PE=3 SV=1	51.4	0	9.63566e+08	1.24072e+09	8.99211e+08	3.90698e+07	3.20842e+07	3.06561e+07	0	0	0
414	A8Z1N4;Q2FHY6	>tr|A8Z1N4|A8Z1N4_STAAT Pyruvate dehydrogenase (Acetyl-transferring) beta subunit OS=Staphylococcus aureus (strain USA300 / TCH1516) GN=phdB PE=4 SV=1;>tr|Q2FHY6|Q2FHY6_STAA3 Pyruvate dehydrogenase E1 component, beta subunit OS=Staphylococcus aureus (stra	35.246	4.5861e-218	1.27132e+09	1.23474e+09	5.68147e+08	8.15081e+08	6.72741e+08	5.93823e+08	0	0	0
464	A8Z220;Q2FH85	>tr|A8Z220|A8Z220_STAAT Aconitate hydratase OS=Staphylococcus aureus (strain USA300 / TCH1516) GN=acnA PE=4 SV=1;>tr|Q2FH85|Q2FH85_STAA3 Aconitate hydratase OS=Staphylococcus aureus (strain USA300) GN=acnA PE=4 SV=1	98.968	0	1.05514e+09	1.14165e+09	8.70459e+08	4.81855e+08	3.85853e+08	3.38761e+08	0	0	0
790	A8Z4G5;Q2FG00;REV__A8Z1C1;REV__Q2FIK2	>tr|A8Z4G5|A8Z4G5_STAAT Putative uncharacterized protein OS=Staphylococcus aureus (strain USA300 / TCH1516) GN=USA300HOU_1728 PE=4 SV=1;>tr|Q2FG00|Q2FG00_STAA3 Putative uncharacterized protein OS=Staphylococcus aureus (strain USA300) GN=SAUSA300_1684 PE=4	49.522	0	8.87005e+08	1.04753e+09	1.1256e+09	4.46573e+07	8.10309e+07	8.62486e+07	0	0	0
733	A8Z448;Q2FGX3	>sp|A8Z448|NDK_STAAT Nucleoside diphosphate kinase OS=Staphylococcus aureus (strain USA300 / TCH1516) GN=ndk PE=3 SV=1;>sp|Q2FGX3|NDK_STAA3 Nucleoside diphosphate kinase OS=Staphylococcus aureus (strain USA300) GN=ndk PE=3 SV=2	16.575	3.6905e-248	1.28952e+09	8.47742e+08	9.06193e+08	9.6129e+07	1.00058e+08	1.32147e+08	0	0	0
19	A8YY51;Q2FFL6	>tr|A8YY51|A8YY51_STAAT M29 family aminopeptidase OS=Staphylococcus aureus (strain USA300 / TCH1516) GN=pepS PE=4 SV=1;>tr|Q2FFL6|Q2FFL6_STAA3 Aminopeptidase PepS OS=Staphylococcus aureus (strain USA300) GN=pepS PE=4 SV=1	47.117	0	8.1073e+08	1.14124e+09	1.02743e+09	7.39113e+07	5.78301e+07	3.67043e+07	0	0	0
620	A8Z3E8;Q2FDV8	>tr|A8Z3E8|A8Z3E8_STAAT S14 family endopeptidase Clp OS=Staphylococcus aureus (strain USA300 / TCH1516) GN=clp PE=4 SV=1;>sp|Q2FDV8|CLPL_STAA3 ATP-dependent Clp protease ATP-binding subunit ClpL OS=Staphylococcus aureus (strain USA300) GN=clpL PE=3 SV=1	77.835	0	9.38857e+08	1.23577e+09	7.92174e+08	1.03065e+08	1.24672e+08	2.79823e+07	0	0	0
797	A8Z4H8;Q2FFY8	>tr|A8Z4H8|A8Z4H8_STAAT D-alanine aminotransferase OS=Staphylococcus aureus (strain USA300 / TCH1516) GN=daaA PE=3 SV=1;>tr|Q2FFY8|Q2FFY8_STAA3 D-alanine aminotransferase OS=Staphylococcus aureus (strain USA300) GN=dat PE=3 SV=1	31.893	0	7.67132e+08	8.98608e+08	1.15193e+09	1.10456e+08	1.11297e+08	9.75066e+07	0	0	0
245	A8Z061;Q2FIC1	>tr|A8Z061|A8Z061_STAAT Peptidylprolyl isomerase OS=Staphylococcus aureus (strain USA300 / TCH1516) GN=prsA1 PE=3 SV=1;>sp|Q2FIC1|PPI1_STAA3 Putative peptidyl-prolyl cis-trans isomerase OS=Staphylococcus aureus (strain USA300) GN=SAUSA300_0857 PE=3 SV=1	21.619	5.9551e-166	1.01105e+09	923000000	8.73706e+08	1.38609e+08	1.17695e+08	1.03631e+08	0	2.65477e+06	0
798	A8Z4H9;Q2FFY7	>tr|A8Z4H9|A8Z4H9_STAAT M20 family peptidase OS=Staphylococcus aureus (strain USA300 / TCH1516) GN=USA300HOU_1742 PE=4 SV=1;>sp|Q2FFY7|PEPVL_STAA3 Putative dipeptidase SAUSA300_1697 OS=Staphylococcus aureus (strain USA300) GN=SAUSA300_1697 PE=3 SV=1	52.824	5.5889e-255	1.10836e+09	9.92773e+08	7.06394e+08	5.74839e+07	5.05753e+07	4.5145e+07	0	0	0
791	A8Z4G6;Q2FFZ9	>tr|A8Z4G6|A8Z4G6_STAAT Possible general stress protein OS=Staphylococcus aureus (strain USA300 / TCH1516) GN=USA300HOU_1729 PE=4 SV=1;>sp|Q2FFZ9|Y1685_STAA3 UPF0478 protein SAUSA300_1685 OS=Staphylococcus aureus (strain USA300) GN=SAUSA300_1685 PE=3 SV=1	18.002	0	8.09354e+08	9.10536e+08	1.0767e+09	44875000	4.32819e+07	6.35141e+07	0	0	0
413	A8Z1N3;Q2FHY7	>tr|A8Z1N3|A8Z1N3_STAAT Pyruvate dehydrogenase (Acetyl-transferring) alpha subunit OS=Staphylococcus aureus (strain USA300 / TCH1516) GN=pdhA PE=4 SV=1;>tr|Q2FHY7|Q2FHY7_STAA3 Pyruvate dehydrogenase E1 component, alpha subunit OS=Staphylococcus aureus (st	41.382	0	8.41132e+08	1.07598e+09	848000000	3.51423e+08	2.99857e+08	3.25966e+08	0	0	0
345	A8Z172;Q2FIY9	>tr|A8Z172|A8Z172_STAAT Glycerone kinase OS=Staphylococcus aureus (strain USA300 / TCH1516) GN=USA300HOU_0671 PE=4 SV=1;>tr|Q2FIY9|Q2FIY9_STAA3 Dihydroxyacetone kinase, DhaK subunit OS=Staphylococcus aureus (strain USA300) GN=SAUSA300_0636 PE=4 SV=1	35.018	1.4269e-78	1.19587e+09	8.17433e+08	7.19028e+08	6.21855e+07	4.72201e+07	4.78493e+07	0	0	0
116	A8YYZ3;Q2FKJ2	>tr|A8YYZ3|A8YYZ3_STAAT Universal stress protein OS=Staphylococcus aureus (strain USA300 / TCH1516) GN=USA300HOU_0072 PE=4 SV=1;>tr|Q2FKJ2|Q2FKJ2_STAA3 Universal stress protein family OS=Staphylococcus aureus (strain USA300) GN=SAUSA300_0067 PE=4 SV=1	16.686	1.9727e-113	9.08011e+08	8.29969e+08	9.75963e+08	136875000	7.3722e+07	6.99623e+07	0	0	0
461	A8Z212;Q2FHA4	>tr|A8Z212|A8Z212_STAAT Threonine synthase OS=Staphylococcus aureus (strain USA300 / TCH1516) GN=thrC PE=4 SV=1;>tr|Q2FHA4|Q2FHA4_STAA3 Threonine synthase OS=Staphylococcus aureus (strain USA300) GN=thrC PE=4 SV=1	37.869	7.7966e-223	8.47175e+08	1.07887e+09	7.17284e+08	1.25355e+08	8.88417e+07	6.91638e+07	0	0	0
579	A8Z333;Q2FER3	>sp|A8Z333|RS13_STAAT 30S ribosomal protein S13 OS=Staphylococcus aureus (strain USA300 / TCH1516) GN=rpsM PE=3 SV=1;>sp|Q2FER3|RS13_STAA3 30S ribosomal protein S13 OS=Staphylococcus aureus (strain USA300) GN=rpsM PE=3 SV=1	13.719	2.7575e-138	1.02997e+09	9.49433e+08	6.43092e+08	1.57335e+08	1.19714e+08	1.0855e+08	0	0	12873000
369	A8Z1D6;Q2FII9	>tr|A8Z1D6|A8Z1D6_STAAT Possible thioredoxin OS=Staphylococcus aureus (strain USA300 / TCH1516) GN=USA300HOU_0838 PE=4 SV=1;>tr|Q2FII9|Q2FII9_STAA3 Putative thioredoxin OS=Staphylococcus aureus (strain USA300) GN=SAUSA300_0789 PE=4 SV=1	12.141	5.2424e-61	9.48984e+08	9.94186e+08	6.6711e+08	1.53004e+08	1.36757e+08	1.50508e+08	1.78912e+07	0	1.52652e+07
171	A8YZL5;Q2FJC1	>sp|A8YZL5|PDXS_STAAT Pyridoxal biosynthesis lyase PdxS OS=Staphylococcus aureus (strain USA300 / TCH1516) GN=pdxS PE=3 SV=1;>sp|Q2FJC1|PDXS_STAA3 Pyridoxal biosynthesis lyase PdxS OS=Staphylococcus aureus (strain USA300) GN=pdxS PE=3 SV=1	31.992	7.4509e-213	7.4636e+08	1.03155e+09	7.98128e+08	1.80339e+08	2.24938e+08	1.7684e+08	0	0	0
117	A8YYZ4;Q2FKJ0	>tr|A8YYZ4|A8YYZ4_STAAT Lysophospholipase OS=Staphylococcus aureus (strain USA300 / TCH1516) GN=USA300HOU_0075 PE=4 SV=1;>tr|Q2FKJ0|Q2FKJ0_STAA3 Putative lysophospholipase OS=Staphylococcus aureus (strain USA300) GN=SAUSA300_0070 PE=4 SV=1	31.038	1.1991e-245	8.39069e+08	9.02495e+08	8.28835e+08	2.60907e+07	4.30888e+07	1.87277e+07	0	0	0
29	A8YY72;Q2FF22	>sp|A8YY72|ATPA_STAAT ATP synthase subunit alpha OS=Staphylococcus aureus (strain USA300 / TCH1516) GN=atpA PE=3 SV=1;>sp|Q2FF22|ATPA_STAA3 ATP synthase subunit alpha OS=Staphylococcus aureus (strain USA300) GN=atpA PE=3 SV=1	54.583	2.5501e-179	1.1181e+09	8.1267e+08	6.00734e+08	0	0	0	0	0	0
711	A8Z3Y9;Q2FH26	>tr|A8Z3Y9|A8Z3Y9_STAAT Dihydrolipoyllysine-residue succinyltransferase OS=Staphylococcus aureus (strain USA300 / TCH1516) GN=odhB PE=3 SV=1;>sp|Q2FH26|ODO2_STAA3 Dihydrolipoyllysine-residue succinyltransferase component of 2-oxoglutarate dehydrogenase co	46.673	0	8.74508e+08	7.58113e+08	8.84431e+08	1.30065e+08	1.34394e+08	1.12309e+08	0	0	0
209	A8YZT4;Q2FJ56	>sp|A8YZT4|Y580_STAAT UPF0447 protein USA300HOU_0580 OS=Staphylococcus aureus (strain USA300 / TCH1516) GN=USA300HOU_0580 PE=3 SV=1;>sp|Q2FJ56|Y569_STAA3 UPF0447 protein SAUSA300_0569 OS=Staphylococcus aureus (strain USA300) GN=SAUSA300_0569 PE=3 SV=1	29.39	8.0501e-177	1.08868e+09	8.65021e+08	5.62349e+08	77625000	7.50116e+07	7.45725e+07	0	0	0
982	Q2FI42	>tr|Q2FI42|Q2FI42_STAA3 Putative uncharacterized protein OS=Staphylococcus aureus (strain USA300) GN=SAUSA300_0938 PE=4 SV=1	11.193	5.2054e-34	0	1.69052e+09	7.69798e+08	0	0	0	0	0	0
270	A8Z0D9;Q2FI32	>tr|A8Z0D9|A8Z0D9_STAAT Naphthoate synthase OS=Staphylococcus aureus (strain USA300 / TCH1516) GN=menB PE=4 SV=1;>tr|Q2FI32|Q2FI32_STAA3 Naphthoate synthase OS=Staphylococcus aureus (strain USA300) GN=menB PE=4 SV=1	30.425	6.0281e-147	1.00091e+09	8.18062e+08	6.21633e+08	1.49754e+08	1.1395e+08	1.17495e+08	0	0	0
883	A8Z5I8;Q2FDH4	>tr|A8Z5I8|A8Z5I8_STAAT Putative uncharacterized protein OS=Staphylococcus aureus (strain USA300 / TCH1516) GN=USA300HOU_2689 PE=4 SV=1;>sp|Q2FDH4|Y2620_STAA3 UPF0312 protein SAUSA300_2620 OS=Staphylococcus aureus (strain USA300) GN=SAUSA300_2620 PE=3 SV=	18.655	1.5296e-187	8.9545e+08	9.03433e+08	6.39413e+08	1.39379e+08	1.62139e+08	9.68738e+07	0	0	0
38	A8YY85;Q2FF08	>sp|A8YY85|RL31B_STAAT 50S ribosomal protein L31 type B OS=Staphylococcus aureus (strain USA300 / TCH1516) GN=rpmE2 PE=3 SV=1;>sp|Q2FF08|RL31B_STAA3 50S ribosomal protein L31 type B OS=Staphylococcus aureus (strain USA300) GN=rpmE2 PE=3 SV=1	9.7228	9.8136e-192	9.54138e+08	7.3767e+08	7.31312e+08	1.17855e+08	9.16023e+07	1.09435e+08	2.78216e+07	1.3211e+07	1.03307e+07
65	A8YYE4;Q2FEV5	>tr|A8YYE4|A8YYE4_STAAT Possible iron (Fe3+) ABC superfamily ATP binding cassette transporter, binding protein OS=Staphylococcus aureus (strain USA300 / TCH1516) GN=USA300HOU_2169 PE=4 SV=1;>tr|Q2FEV5|Q2FEV5_STAA3 Iron compound ABC transporter, iron compo	36.591	1.2786e-262	7.22243e+08	7.80423e+08	8.85239e+08	9.59758e+07	1.05707e+08	1.06618e+08	1.47579e+08	1.0532e+08	9.43733e+07
601	A8Z392;Q2FEJ8	>tr|A8Z392|A8Z392_STAAT Staphylococcal accessory regulator A OS=Staphylococcus aureus (strain USA300 / TCH1516) GN=sarR PE=4 SV=1;>sp|Q2FEJ8|SARR_STAA3 HTH-type transcriptional regulator SarR OS=Staphylococcus aureus (strain USA300) GN=sarR PE=3 SV=3	13.669	1.0947e-164	9.70095e+08	8.95041e+08	5.16514e+08	9.13266e+07	2.14347e+08	1.39879e+08	0	0	0
213	A8YZU9;Q2FIW1	>tr|A8YZU9|A8YZU9_STAAT Putative uncharacterized protein OS=Staphylococcus aureus (strain USA300 / TCH1516) GN=USA300HOU_0701 PE=4 SV=1;>tr|Q2FIW1|Q2FIW1_STAA3 Putative uncharacterized protein OS=Staphylococcus aureus (strain USA300) GN=SAUSA300_0664 PE=4	11.324	7.8022e-286	7.56392e+08	9.74216e+08	596000000	1.0627e+08	1.25525e+08	7.50395e+07	0	0	0
395	A8Z1K6;Q2FI14	>tr|A8Z1K6|A8Z1K6_STAAT N5-carboxyaminoimidazole ribonucleotide mutase OS=Staphylococcus aureus (strain USA300 / TCH1516) GN=purE PE=3 SV=1;>tr|Q2FI14|Q2FI14_STAA3 Phosphoribosylaminoimidazole carboxylase, catalytic subunit OS=Staphylococcus aureus (strai	17.069	5.9784e-82	8.46794e+08	5.22825e+08	9.31468e+08	4.98266e+07	1.8505e+08	1.24524e+08	0	0	0
3	A8YY07;Q2FFQ8	>tr|A8YY07|A8YY07_STAAT HIT histidine triad cell-cycle regulator OS=Staphylococcus aureus (strain USA300 / TCH1516) GN=USA300HOU_1830 PE=4 SV=1;>tr|Q2FFQ8|Q2FFQ8_STAA3 HIT family protein OS=Staphylococcus aureus (strain USA300) GN=SAUSA300_1787 PE=4 SV=1	15.945	4.4075e-150	6.60296e+08	7.19041e+08	8.86789e+08	9.66089e+07	9.28494e+07	6.9661e+07	1.18563e+07	0	1.40768e+07
642	A8Z3L6;Q2FHR1	>tr|A8Z3L6|A8Z3L6_STAAT Uncharacterized N-acetyltransferase USA300HOU_1115 OS=Staphylococcus aureus (strain USA300 / TCH1516) GN=USA300HOU_1115 PE=3 SV=1;>tr|Q2FHR1|Q2FHR1_STAA3 Uncharacterized N-acetyltransferase SAUSA300_1070 OS=Staphylococcus aureus (s	17.002	2.3149e-48	7.30899e+08	7.7234e+08	7.6133e+08	1.97109e+08	1.61425e+08	1.51736e+08	3.47114e+07	3.42224e+07	1.86367e+07
567	A8Z2V9;Q2FFF5	>tr|A8Z2V9|A8Z2V9_STAAT Staphylokinase OS=Staphylococcus aureus (strain USA300 / TCH1516) GN=sak PE=4 SV=1;>tr|Q2FFF5|Q2FFF5_STAA3 Staphylokinase OS=Staphylococcus aureus (strain USA300) GN=sak PE=4 SV=1	18.474	1.334e-90	9.82265e+08	5.84464e+08	6.8756e+08	1.08706e+09	1.12375e+09	1.21299e+09	4.48557e+08	3.20411e+08	322100000
503	A8Z2H3;Q2FG82	>sp|A8Z2H3|RL27_STAAT 50S ribosomal protein L27 OS=Staphylococcus aureus (strain USA300 / TCH1516) GN=rpmA PE=3 SV=1;>sp|Q2FG82|RL27_STAA3 50S ribosomal protein L27 OS=Staphylococcus aureus (strain USA300) GN=rpmA PE=3 SV=1	10.315	1.7263e-167	1.06931e+09	7.03216e+08	4.75817e+08	9.18145e+07	9.45985e+07	7.45537e+07	1.12457e+07	1.31849e+07	15222000
507	A8Z2I4;Q2FG72	>sp|A8Z2I4|SYV_STAAT Valine--tRNA ligase OS=Staphylococcus aureus (strain USA300 / TCH1516) GN=valS PE=3 SV=1;>sp|Q2FG72|SYV_STAA3 Valine--tRNA ligase OS=Staphylococcus aureus (strain USA300) GN=valS PE=3 SV=1	101.72	0	7.97016e+08	8.14237e+08	5.9767e+08	3.73984e+07	2.91857e+07	1.53974e+07	0	0	0
181	A8YZN6;Q2FJA2	>sp|A8YZN6|RL1_STAAT 50S ribosomal protein L1 OS=Staphylococcus aureus (strain USA300 / TCH1516) GN=rplA PE=3 SV=1;>sp|Q2FJA2|RL1_STAA3 50S ribosomal protein L1 OS=Staphylococcus aureus (strain USA300) GN=rplA PE=3 SV=1	24.708	2.5229e-96	7.47556e+08	7.38155e+08	7.14899e+08	6.69597e+07	6.57568e+07	5.52354e+07	0	0	0
801	A8Z4I6;Q2FFY0	>sp|A8Z4I6|SYL_STAAT Leucine--tRNA ligase OS=Staphylococcus aureus (strain USA300 / TCH1516) GN=leuS PE=3 SV=1;>sp|Q2FFY0|SYL_STAA3 Leucine--tRNA ligase OS=Staphylococcus aureus (strain USA300) GN=leuS PE=3 SV=1	91.785	1.3937e-241	8.29492e+08	6.76454e+08	6.66229e+08	9.05121e+07	9.88456e+07	8.27571e+07	0	0	0
251	A8Z074;Q2FIA7	>tr|A8Z074|A8Z074_STAAT Fumarylacetoacetase OS=Staphylococcus aureus (strain USA300 / TCH1516) GN=USA300HOU_0927 PE=4 SV=1;>sp|Q2FIA7|Y871_STAA3 Uncharacterized protein SAUSA300_0871 OS=Staphylococcus aureus (strain USA300) GN=SAUSA300_0871 PE=3 SV=1	33.113	0	5.6763e+08	9.8199e+08	5.94055e+08	2.92585e+08	2.14645e+08	1.98508e+08	0	0	0
587	A8Z343;Q2FEQ3	>sp|A8Z343|RS8_STAAT 30S ribosomal protein S8 OS=Staphylococcus aureus (strain USA300 / TCH1516) GN=rpsH PE=3 SV=1;>sp|Q2FEQ3|RS8_STAA3 30S ribosomal protein S8 OS=Staphylococcus aureus (strain USA300) GN=rpsH PE=3 SV=1	14.831	4.6022e-144	6.53725e+08	6.73866e+08	7.6656e+08	1.36923e+08	1.31471e+08	7.55367e+07	0	0	6.19367e+06
829	A8Z4T3;Q2FF94	>sp|A8Z4T3|CH10_STAAT 10 kDa chaperonin OS=Staphylococcus aureus (strain USA300 / TCH1516) GN=groS PE=3 SV=1;>sp|Q2FF94|CH10_STAA3 10 kDa chaperonin OS=Staphylococcus aureus (strain USA300) GN=groS PE=3 SV=1	10.416	2.0128e-134	7.28995e+08	7.07732e+08	6.27523e+08	1.17528e+08	1.15212e+08	7.55857e+07	1.94926e+07	2.58505e+07	26100000
889	A8Z5L5	>tr|A8Z5L5|A8Z5L5_STAAT Beta-lactamase regulator BlaR OS=Staphylococcus aureus (strain USA300 / TCH1516) GN=blaR PE=4 SV=1	69.051	0	6.64889e+08	6.96144e+08	6.75872e+08	1.46379e+09	1.60459e+09	1.83104e+09	2.33166e+08	1.61893e+08	1.47618e+08
468	A8Z235;Q2FH73	>tr|A8Z235|A8Z235_STAAT 4-oxalocrotonate tautomerase OS=Staphylococcus aureus (strain USA300 / TCH1516) GN=USA300HOU_1298 PE=4 SV=1;>tr|Q2FH73|Q2FH73_STAA3 4-oxalocrotonate tautomerase OS=Staphylococcus aureus (strain USA300) GN=SAUSA300_1258 PE=4 SV=1	6.8748	9.3476e-62	7.87545e+08	6.25485e+08	6.05459e+08	1.21077e+08	1.52622e+08	1.32384e+08	0	0	0
458	A8Z1Z9;Q2FHB6	>tr|A8Z1Z9|A8Z1Z9_STAAT Putative uncharacterized protein OS=Staphylococcus aureus (strain USA300 / TCH1516) GN=USA300HOU_1261 PE=4 SV=1;>tr|Q2FHB6|Q2FHB6_STAA3 Putative uncharacterized protein OS=Staphylococcus aureus (strain USA300) GN=SAUSA300_1215 PE=4	7.4995	2.6098e-47	7.58201e+08	6.33062e+08	6.15294e+08	1.69694e+08	1.62498e+08	1.0696e+08	0	1.5348e+07	3.30933e+07
592	Q2FEP7;A8Z349	>tr|Q2FEP7|Q2FEP7_STAA3 50S ribosomal protein L29 OS=Staphylococcus aureus (strain USA300) GN=rpmC PE=3 SV=1;>sp|A8Z349|RL29_STAAT 50S ribosomal protein L29 OS=Staphylococcus aureus (strain USA300 / TCH1516) GN=rpmC PE=3 SV=1	8.5768	1.001e-216	7.15259e+08	6.9667e+08	5.82725e+08	1.05476e+08	7.17297e+07	7.75367e+07	0	3.67458e+07	35315000
941	Q2FEB6	>tr|Q2FEB6|Q2FEB6_STAA3 Putative uncharacterized protein OS=Staphylococcus aureus (strain USA300) GN=SAUSA300_2327 PE=4 SV=1	15.886	8.0572e-167	8.78593e+08	5.19526e+08	5.5867e+08	8.56048e+07	7.44942e+07	0	0	0	0
68	A8YYF0;Q2FEU9	>tr|A8YYF0|A8YYF0_STAAT Hypothetical membrane protein OS=Staphylococcus aureus (strain USA300 / TCH1516) GN=USA300HOU_2176 PE=4 SV=1;>tr|Q2FEU9|Q2FEU9_STAA3 Putative uncharacterized protein OS=Staphylococcus aureus (strain USA300) GN=SAUSA300_2143 PE=4 SV	9.2229	2.3676e-20	1.07735e+09	6.10546e+08	2.52789e+08	0	0	0	0	0	0
182	A8YZN7;Q2FJA1	>sp|A8YZN7|RL10_STAAT 50S ribosomal protein L10 OS=Staphylococcus aureus (strain USA300 / TCH1516) GN=rplJ PE=3 SV=1;>sp|Q2FJA1|RL10_STAA3 50S ribosomal protein L10 OS=Staphylococcus aureus (strain USA300) GN=rplJ PE=3 SV=1	17.71	9.3065e-94	6.96688e+08	5.90546e+08	6.01018e+08	1.09952e+08	1.28784e+08	8.26704e+07	0	0	0
108	A8YYT8;Q2FKP1	>sp|A8YYT8|RL9_STAAT 50S ribosomal protein L9 OS=Staphylococcus aureus (strain USA300 / TCH1516) GN=rplI PE=3 SV=1;>sp|Q2FKP1|RL9_STAA3 50S ribosomal protein L9 OS=Staphylococcus aureus (strain USA300) GN=rplI PE=3 SV=1	16.454	2.0911e-169	7.38074e+08	5.01619e+08	6.27963e+08	1.28419e+08	1.17062e+08	8.21883e+07	1.93982e+07	0	8721000
874	A8Z5D7;Q2FDM1	>tr|A8Z5D7|A8Z5D7_STAAT Immunodominant antigen B OS=Staphylococcus aureus (strain USA300 / TCH1516) GN=isaB PE=4 SV=1;>sp|Q2FDM1|ISAB_STAA3 Immunodominant staphylococcal antigen B OS=Staphylococcus aureus (strain USA300) GN=isaB PE=3 SV=1	19.37	2.3402e-199	6.69619e+08	6.84608e+08	5.04147e+08	1.16823e+09	9.03243e+08	8.8226e+08	5.62806e+09	6.01626e+09	5.18283e+09
653	A8Z3N8;Q2FHN7	>tr|A8Z3N8|A8Z3N8_STAAT Dihydroorotase OS=Staphylococcus aureus (strain USA300 / TCH1516) GN=pyrC PE=3 SV=1;>tr|Q2FHN7|Q2FHN7_STAA3 Dihydroorotase OS=Staphylococcus aureus (strain USA300) GN=pyrC PE=3 SV=1	46.502	3.578e-128	7.49079e+08	5.99309e+08	508000000	7.97339e+07	2.95919e+07	5.66139e+07	0	0	0
323	A8Z0X3;Q2FJG3	>sp|A8Z0X3|Y478_STAAT UPF0133 protein USA300HOU_0478 OS=Staphylococcus aureus (strain USA300 / TCH1516) GN=USA300HOU_0478 PE=3 SV=1;>sp|Q2FJG3|Y453_STAA3 UPF0133 protein SAUSA300_0453 OS=Staphylococcus aureus (strain USA300) GN=SAUSA300_0453 PE=3 SV=1	11.597	9.6039e-135	4.57185e+08	733000000	6.4889e+08	5.06855e+07	4.35212e+07	7.73748e+07	5.04569e+06	0	0
42	A8YY92;Q2FF01	>sp|A8YY92|PYRG_STAAT CTP synthase OS=Staphylococcus aureus (strain USA300 / TCH1516) GN=pyrG PE=3 SV=1;>sp|Q2FF01|PYRG_STAA3 CTP synthase OS=Staphylococcus aureus (strain USA300) GN=pyrG PE=3 SV=1	59.991	4.0718e-138	6.69302e+08	5.70866e+08	5.95018e+08	6.00968e+07	7.92664e+07	6.59322e+07	0	0	0
398	A8Z1L0;Q2FI10	>tr|A8Z1L0|A8Z1L0_STAAT Phosphoribosylformylglycinamidine synthase 1 OS=Staphylococcus aureus (strain USA300 / TCH1516) GN=purQ PE=3 SV=1;>sp|Q2FI10|PURQ_STAA3 Phosphoribosylformylglycinamidine synthase 1 OS=Staphylococcus aureus (strain USA300) GN=purQ P	24.527	8.5386e-123	7.45704e+08	5.58433e+08	5.28284e+08	4.4504e+07	0	0	0	0	0
76	A8YYH1;Q2FE76	>tr|A8YYH1|A8YYH1_STAAT Gamma hemolysin component B OS=Staphylococcus aureus (strain USA300 / TCH1516) GN=hlgB PE=4 SV=1;>tr|Q2FE76|Q2FE76_STAA3 Gamma-hemolysin component B OS=Staphylococcus aureus (strain USA300) GN=hlgB PE=4 SV=1	36.711	6.7444e-298	7.0237e+08	6.51299e+08	4.76009e+08	1.27899e+09	1.27571e+09	1.26934e+09	7.27094e+08	6.02822e+08	5.27017e+08
765	A8Z4B2;Q2FGF0	>sp|A8Z4B2|Y1574_STAAT UPF0365 protein USA300HOU_1574 OS=Staphylococcus aureus (strain USA300 / TCH1516) GN=USA300HOU_1574 PE=3 SV=1;>sp|Q2FGF0|Y1533_STAA3 UPF0365 protein SAUSA300_1533 OS=Staphylococcus aureus (strain USA300) GN=SAUSA300_1533 PE=3 SV=1	35.181	4.7083e-283	6.15111e+08	6.25753e+08	5.88771e+08	1.49177e+07	0	0	0	0	0
109	A8YYU0;Q2FKN9	>tr|A8YYU0|A8YYU0_STAAT Adenylosuccinate synthetase OS=Staphylococcus aureus (strain USA300 / TCH1516) GN=purA PE=3 SV=1;>tr|Q2FKN9|Q2FKN9_STAA3 Adenylosuccinate synthetase OS=Staphylococcus aureus (strain USA300) GN=purA PE=3 SV=1	47.578	1.3812e-179	6.53122e+08	5.59691e+08	6.11376e+08	9.04435e+07	5.10734e+07	5.56949e+07	0	0	0
4	A8YY08;Q2FFQ7	>tr|A8YY08|A8YY08_STAAT Putative uncharacterized protein OS=Staphylococcus aureus (strain USA300 / TCH1516) GN=USA300HOU_1831 PE=4 SV=1;>tr|Q2FFQ7|Q2FFQ7_STAA3 Putative uncharacterized protein OS=Staphylococcus aureus (strain USA300) GN=SAUSA300_1788 PE=4	13.212	7.8755e-140	6.07354e+08	6.52773e+08	5.46725e+08	1.79847e+07	0	2.13951e+07	0	0	0
589	A8Z346;Q2FEQ0	>sp|A8Z346|RL24_STAAT 50S ribosomal protein L24 OS=Staphylococcus aureus (strain USA300 / TCH1516) GN=rplX PE=3 SV=1;>sp|Q2FEQ0|RL24_STAA3 50S ribosomal protein L24 OS=Staphylococcus aureus (strain USA300) GN=rplX PE=3 SV=1	11.536	1.2941e-32	9.0636e+08	3.22804e+08	5.49413e+08	9.38952e+07	5.85598e+07	5.50847e+07	0	0	1.30297e+07
351	A8Z190;Q2FIX0	>sp|A8Z190|Y690_STAAT Probable transcriptional regulatory protein USA300HOU_0690 OS=Staphylococcus aureus (strain USA300 / TCH1516) GN=USA300HOU_0690 PE=3 SV=1;>sp|Q2FIX0|Y655_STAA3 Probable transcriptional regulatory protein SAUSA300_0655 OS=Staphylococc	26.32	5.0077e-200	4.51873e+08	6.18835e+08	7.01394e+08	4.64839e+07	5.87181e+07	5.12467e+07	0	0	0
580	A8Z335;Q2FER1	>sp|A8Z335|IF1_STAAT Translation initiation factor IF-1 OS=Staphylococcus aureus (strain USA300 / TCH1516) GN=infA PE=3 SV=1;>sp|Q2FER1|IF1_STAA3 Translation initiation factor IF-1 OS=Staphylococcus aureus (strain USA300) GN=infA PE=3 SV=1	8.2796	1.0332e-100	5.80296e+08	6.29495e+08	5.22083e+08	0	0	0	0	0	0
581	A8Z336;Q2FER0	>tr|A8Z336|A8Z336_STAAT Adenylate kinase OS=Staphylococcus aureus (strain USA300 / TCH1516) GN=adk PE=3 SV=1;>tr|Q2FER0|Q2FER0_STAA3 Adenylate kinase OS=Staphylococcus aureus (strain USA300) GN=adk PE=3 SV=1	23.974	3.5866e-239	6.4345e+08	5.13351e+08	5.74523e+08	7.01774e+07	1.21668e+08	6.98569e+07	0	0	0
634	A8Z3J9;Q2FDR0	>sp|A8Z3J9|PANB_STAAT 3-methyl-2-oxobutanoate hydroxymethyltransferase OS=Staphylococcus aureus (strain USA300 / TCH1516) GN=panB PE=3 SV=1;>sp|Q2FDR0|PANB_STAA3 3-methyl-2-oxobutanoate hydroxymethyltransferase OS=Staphylococcus aureus (strain USA300) GN=	29.255	1.2244e-85	6.30825e+08	6.04639e+08	4.93761e+08	5.47863e+07	7.76525e+07	8.34049e+07	0	0	0
947	Q2FEP3	>sp|Q2FEP3|RS19_STAA3 30S ribosomal protein S19 OS=Staphylococcus aureus (strain USA300) GN=rpsS PE=3 SV=1	10.615	2.6851e-70	6.5927e+08	5.58021e+08	4.92807e+08	4.50121e+07	6.95907e+07	6.87194e+07	2.25531e+07	1.88841e+07	0
410	A8Z1M9;Q2FHZ0	>sp|A8Z1M9|Y1032_STAAT UPF0356 protein USA300HOU_1032 OS=Staphylococcus aureus (strain USA300 / TCH1516) GN=USA300HOU_1032 PE=3 SV=1;>sp|Q2FHZ0|Y990_STAA3 UPF0356 protein SAUSA300_0990 OS=Staphylococcus aureus (strain USA300) GN=SAUSA300_0990 PE=3 SV=1	8.7516	5.1793e-211	4.68402e+08	6.26351e+08	5.97615e+08	1.18448e+08	4.95792e+07	4.21394e+07	1.49968e+07	0	0
782	A8Z4E8;Q2FGB6	>sp|A8Z4E8|GREA_STAAT Transcription elongation factor GreA OS=Staphylococcus aureus (strain USA300 / TCH1516) GN=greA PE=3 SV=1;>sp|Q2FGB6|GREA_STAA3 Transcription elongation factor GreA OS=Staphylococcus aureus (strain USA300) GN=greA PE=3 SV=1	17.743	1.1618e-223	4.92593e+08	7.02351e+08	4.88404e+08	9.58992e+07	7.05328e+07	5.33748e+07	0	1.44092e+07	1.26237e+07
378	A8Z1G5;Q2FIG3	>tr|A8Z1G5|A8Z1G5_STAAT Ear protein OS=Staphylococcus aureus (strain USA300 / TCH1516) GN=ear PE=4 SV=1;>tr|Q2FIG3|Q2FIG3_STAA3 Ear protein OS=Staphylococcus aureus (strain USA300) GN=ear PE=4 SV=1	20.437	0	7.26138e+08	4.08948e+08	5.35339e+08	6.31008e+08	7.35019e+08	9.1209e+08	3.31944e+08	3.14748e+08	272900000
962	Q2FG56	>sp|Q2FG56|IF3_STAA3 Translation initiation factor IF-3 OS=Staphylococcus aureus (strain USA300) GN=infC PE=3 SV=1	20.213	3.7149e-89	5.44212e+08	6.08876e+08	5.16972e+08	50375000	4.74363e+07	4.30094e+07	0	0	0
437	A8Z1T6;Q2FHS8	>tr|A8Z1T6|A8Z1T6_STAAT Putative uncharacterized protein OS=Staphylococcus aureus (strain USA300 / TCH1516) GN=USA300HOU_1090 PE=4 SV=1;>tr|Q2FHS8|Q2FHS8_STAA3 Fibrinogen-binding protein OS=Staphylococcus aureus (strain USA300) GN=SAUSA300_1052 PE=4 SV=1	12.597	2.9352e-103	6.85376e+08	6.81381e+08	2.81284e+08	6.16129e+08	7.38764e+08	5.8855e+08	1.61908e+09	1.04402e+09	9.59867e+08
72	A8YYF5;Q2FEU4	>tr|A8YYF5|A8YYF5_STAAT Putative uncharacterized protein OS=Staphylococcus aureus (strain USA300 / TCH1516) GN=USA300HOU_2181 PE=4 SV=1;>tr|Q2FEU4|Q2FEU4_STAA3 Putative uncharacterized protein OS=Staphylococcus aureus (strain USA300) GN=SAUSA300_2148 PE=4	32.715	3.7873e-108	6.12328e+08	5.52938e+08	4.7745e+08	3.8444e+08	4.22394e+08	5.28136e+08	5.80922e+08	7.61888e+08	520200000
643	A8Z3M1;Q2FHQ7	>tr|A8Z3M1|A8Z3M1_STAAT Cell division protein OS=Staphylococcus aureus (strain USA300 / TCH1516) GN=ftsL PE=4 SV=1;>tr|Q2FHQ7|Q2FHQ7_STAA3 Cell division protein OS=Staphylococcus aureus (strain USA300) GN=ftsL PE=4 SV=1	15.333	7.8813e-243	4.2746e+08	5.08959e+08	6.96771e+08	2.15601e+08	1.94625e+08	3.45842e+08	5.95872e+08	4.19701e+08	3.95867e+08
861	A8Z573;Q2FEB5	>tr|A8Z573|A8Z573_STAAT Putative uncharacterized protein OS=Staphylococcus aureus (strain USA300 / TCH1516) GN=USA300HOU_2365 PE=4 SV=1;>tr|Q2FEB5|Q2FEB5_STAA3 Putative uncharacterized protein OS=Staphylococcus aureus (strain USA300) GN=SAUSA300_2328 PE=4	13.34	7.3514e-62	4.95397e+08	5.14742e+08	5.85138e+08	2.90415e+08	4.1695e+08	3.78757e+08	4.1493e+08	4.18187e+08	2.48317e+08
256	A8Z089;Q2FI92	>tr|A8Z089|A8Z089_STAAT 3-oxoacyl-[acyl-carrier-protein] synthase 2 OS=Staphylococcus aureus (strain USA300 / TCH1516) GN=fabH2 PE=3 SV=1;>tr|Q2FI92|Q2FI92_STAA3 3-oxoacyl-[acyl-carrier-protein] synthase 2 OS=Staphylococcus aureus (strain USA300) GN=fabF	43.766	1.1962e-189	5.51735e+08	6.18134e+08	4.24761e+08	1.04544e+08	1.01015e+08	6.16309e+07	0	0	0
129	A8YZ59;Q2FKC6	>tr|A8YZ59|A8YZ59_STAAT Superoxide dismutase OS=Staphylococcus aureus (strain USA300 / TCH1516) GN=sodM PE=3 SV=1;>sp|Q2FKC6|SODM2_STAA3 Superoxide dismutase [Mn/Fe] 2 OS=Staphylococcus aureus (strain USA300) GN=sodM PE=3 SV=1	23.041	1.3848e-190	5.33683e+08	6.45959e+08	4.0333e+08	1.31032e+08	1.42097e+08	1.1933e+08	0	0	10395000
813	A8Z4N4;Q2FFT4	>sp|A8Z4N4|SPLF_STAAT Serine protease splF OS=Staphylococcus aureus (strain USA300 / TCH1516) GN=splF PE=3 SV=1;>sp|Q2FFT4|SPLF_STAA3 Serine protease splF OS=Staphylococcus aureus (strain USA300) GN=splF PE=3 SV=1	25.655	2.5338e-227	5.49026e+08	3.99206e+08	6.24771e+08	1.80435e+08	2.05193e+08	2.2736e+08	2.88297e+07	1.6871e+07	2.21817e+07
754	A8Z492;Q2FGH1	>tr|A8Z492|A8Z492_STAAT Penicillin-binding protein 3 OS=Staphylococcus aureus (strain USA300 / TCH1516) GN=pbp3 PE=4 SV=1;>tr|Q2FGH1|Q2FGH1_STAA3 Penicillin-binding protein 3 OS=Staphylococcus aureus (strain USA300) GN=pbp3 PE=4 SV=1	77.25	0	4.6581e+08	5.88742e+08	5.17046e+08	4.84839e+08	5.00888e+08	6.52316e+08	3.07735e+08	2.7757e+08	284200000
771	A8Z4C0;Q2FGE2	>sp|A8Z4C0|GRPE_STAAT Protein grpE OS=Staphylococcus aureus (strain USA300 / TCH1516) GN=grpE PE=3 SV=1;>sp|Q2FGE2|GRPE_STAA3 Protein grpE OS=Staphylococcus aureus (strain USA300) GN=grpE PE=3 SV=1	24.008	2.6485e-210	3.50942e+08	6.90639e+08	5.27651e+08	7.10363e+07	6.65483e+07	7.89906e+07	0	2.56168e+06	0
607	A8Z3A2;Q2FEI9	>tr|A8Z3A2|A8Z3A2_STAAT (R)-2-hydroxyacid dehydrogenase OS=Staphylococcus aureus (strain USA300 / TCH1516) GN=USA300HOU_2286 PE=3 SV=1;>sp|Q2FEI9|Y2254_STAA3 Putative 2-hydroxyacid dehydrogenase SAUSA300_2254 OS=Staphylococcus aureus (strain USA300) GN=SA	34.674	5.0777e-299	5.53672e+08	6.59072e+08	3.52486e+08	1.97665e+08	1.46618e+08	1.5403e+08	0	0	0
415	A8Z1N5;Q2FHY5	>tr|A8Z1N5|A8Z1N5_STAAT Dihydrolipoyllysine-residue acetyltransferase OS=Staphylococcus aureus (strain USA300 / TCH1516) GN=pdhC PE=3 SV=1;>tr|Q2FHY5|Q2FHY5_STAA3 Dihydrolipoamide acetyltransferase OS=Staphylococcus aureus (strain USA300) GN=SAUSA300_0995	46.382	1.6918e-166	5.10529e+08	7.43175e+08	3.00881e+08	7.14234e+08	6.85869e+08	5.04181e+08	2.79058e+07	1.59546e+07	1.85933e+07
713	A8Z3Z9;Q2FH18	>tr|A8Z3Z9|A8Z3Z9_STAAT S41A family carboxy-terminal peptidase OS=Staphylococcus aureus (strain USA300 / TCH1516) GN=ctpA PE=3 SV=1;>tr|Q2FH18|Q2FH18_STAA3 Carboxyl-terminal protease OS=Staphylococcus aureus (strain USA300) GN=ctpA PE=3 SV=1	55.26	0	5.57767e+08	5.78794e+08	4.16046e+08	6.57097e+08	7.49266e+08	8.63315e+08	7.88898e+08	7.09421e+08	725250000
249	A8Z065;Q2FIB6	>tr|A8Z065|A8Z065_STAAT Glycerophosphodiester phosphodiesterase OS=Staphylococcus aureus (strain USA300 / TCH1516) GN=glpQ2 PE=4 SV=1;>tr|Q2FIB6|Q2FIB6_STAA3 Glycerophosphoryl diester phosphodiesterase OS=Staphylococcus aureus (strain USA300) GN=glpQ PE=4	35.31	0	6.32317e+08	5.17753e+08	3.95202e+08	1.1196e+09	1.11336e+09	1.23883e+09	1.01072e+09	1.06587e+09	1283050000
47	A8YYA3;Q2FEZ2	>tr|A8YYA3|A8YYA3_STAAT Deoxyribose-phosphate aldolase 2 OS=Staphylococcus aureus (strain USA300 / TCH1516) GN=deoC2 PE=3 SV=1;>tr|Q2FEZ2|Q2FEZ2_STAA3 Deoxyribose-phosphate aldolase 2 OS=Staphylococcus aureus (strain USA300) GN=deoC PE=3 SV=1	23.343	2.3598e-115	5.40899e+08	5.42278e+08	4.53633e+08	7.63105e+07	9.44208e+07	5.45725e+07	0	0	0
710	A8Z3Y8;Q2FH27	>tr|A8Z3Y8|A8Z3Y8_STAAT Putative uncharacterized protein OS=Staphylococcus aureus (strain USA300 / TCH1516) GN=USA300HOU_1346 PE=4 SV=1;>tr|Q2FH27|Q2FH27_STAA3 Putative uncharacterized protein OS=Staphylococcus aureus (strain USA300) GN=SAUSA300_1304 PE=4	30.084	2.5726e-169	5.54804e+08	5.42856e+08	4.32688e+08	5.78266e+07	6.12432e+07	6.88927e+07	0	0	0
860	A8Z559;Q2FEC8	>tr|A8Z559|A8Z559_STAAT Hypothetical lipoprotein OS=Staphylococcus aureus (strain USA300 / TCH1516) GN=USA300HOU_2351 PE=4 SV=1;>sp|Q2FEC8|Y2315_STAA3 Uncharacterized lipoprotein SAUSA300_2315 OS=Staphylococcus aureus (strain USA300) GN=SAUSA300_2315 PE=4	23.362	0	3.28825e+08	6.06371e+08	5.8245e+08	1.73657e+08	1.8956e+08	2.35695e+08	9.7006e+07	8.54056e+07	60415000
683	A8Z3T6;Q2FHI2	>sp|A8Z3T6|RS2_STAAT 30S ribosomal protein S2 OS=Staphylococcus aureus (strain USA300 / TCH1516) GN=rpsB PE=3 SV=1;>sp|Q2FHI2|RS2_STAA3 30S ribosomal protein S2 OS=Staphylococcus aureus (strain USA300) GN=rpsB PE=3 SV=1	29.094	4.0063e-125	7.14349e+08	4.70784e+08	3.32358e+08	1.38488e+08	1.49467e+08	1.32282e+08	0	0	1.30977e+07
375	A8Z1F0;Q2FIH7	>tr|A8Z1F0|A8Z1F0_STAAT Staphylococcal enterotoxin OS=Staphylococcus aureus (strain USA300 / TCH1516) GN=USA300HOU_0852 PE=4 SV=1;>tr|Q2FIH7|Q2FIH7_STAA3 Staphylococcal enterotoxin Q OS=Staphylococcus aureus (strain USA300) GN=seq PE=4 SV=1	28.146	0	4.89831e+08	4.77918e+08	5.36752e+08	8.59839e+08	8.58842e+08	9.29642e+08	1.22206e+09	9.81776e+08	9.08233e+08
693	A8Z3U9;Q2FHG9	>sp|A8Z3U9|IF2_STAAT Translation initiation factor IF-2 OS=Staphylococcus aureus (strain USA300 / TCH1516) GN=infB PE=3 SV=1;>sp|Q2FHG9|IF2_STAA3 Translation initiation factor IF-2 OS=Staphylococcus aureus (strain USA300) GN=infB PE=3 SV=1	77.87	5.1215e-301	3.83831e+08	7.11567e+08	4.01945e+08	1.89504e+08	1.55938e+08	1.28655e+08	9.25371e+06	1.34798e+07	1.02703e+07
963	Q2FG58	>sp|Q2FG58|RL20_STAA3 50S ribosomal protein L20 OS=Staphylococcus aureus (strain USA300) GN=rplT PE=3 SV=1	13.686	6.0058e-52	5.01429e+08	3.94485e+08	5.94725e+08	5.20282e+07	4.68378e+07	5.1484e+07	0	8.09533e+06	7.74817e+06
367	A8Z1D3;Q2FIJ2	>tr|A8Z1D3|A8Z1D3_STAAT Osmotically inducible protein OsmC OS=Staphylococcus aureus (strain USA300 / TCH1516) GN=osmC PE=4 SV=1;>sp|Q2FIJ2|OHRL_STAA3 Organic hydroperoxide resistance protein-like OS=Staphylococcus aureus (strain USA300) GN=SAUSA300_0786 P	15.339	2.6497e-125	1.8327e+08	6.01062e+08	7.01789e+08	4.98831e+07	5.34826e+07	4.87684e+07	0	0	0
793	A8Z4G9;Q2FFZ6	>tr|A8Z4G9|A8Z4G9_STAAT Phenylalanine--tRNA ligase beta subunit OS=Staphylococcus aureus (strain USA300 / TCH1516) GN=pheT2 PE=4 SV=1;>tr|Q2FFZ6|Q2FFZ6_STAA3 Phenylalanyl-tRNA synthetase (Beta subunit) OS=Staphylococcus aureus (strain USA300) GN=SAUSA300_	21.69	1.9374e-143	5.38212e+08	5.63794e+08	3.83147e+08	6.0246e+07	4.35907e+07	5.05085e+07	0	0	0
529	A8Z2M5;Q2FG29	>tr|A8Z2M5|A8Z2M5_STAAT Alanine dehydrogenase OS=Staphylococcus aureus (strain USA300 / TCH1516) GN=ald PE=3 SV=1;>sp|Q2FG29|DHA2_STAA3 Alanine dehydrogenase 2 OS=Staphylococcus aureus (strain USA300) GN=ald2 PE=3 SV=1	40.105	0	5.60667e+08	5.4867e+08	3.72046e+08	2.61012e+07	2.53981e+07	3.8919e+07	0	6.31888e+06	0
79	A8YYI5;Q2FE65	>tr|A8YYI5|A8YYI5_STAAT Putative uncharacterized protein OS=Staphylococcus aureus (strain USA300 / TCH1516) GN=USA300HOU_2419 PE=4 SV=1;>tr|Q2FE65|Q2FE65_STAA3 Putative uncharacterized protein OS=Staphylococcus aureus (strain USA300) GN=SAUSA300_2378 PE=4	25.799	1.6535e-242	2.69587e+08	6.17588e+08	5.80266e+08	4.45121e+08	4.44595e+08	5.82637e+08	3.25271e+08	3.03252e+08	2.60717e+08
661	A8Z3P7;Q2FHM8	>sp|A8Z3P7|RPOZ_STAAT DNA-directed RNA polymerase subunit omega OS=Staphylococcus aureus (strain USA300 / TCH1516) GN=rpoZ PE=3 SV=1;>sp|Q2FHM8|RPOZ_STAA3 DNA-directed RNA polymerase subunit omega OS=Staphylococcus aureus (strain USA300) GN=rpoZ PE=3 SV=1	8.1501	1.6358e-69	6.26614e+08	4.86361e+08	3.51431e+08	8.67056e+07	5.38224e+07	5.67156e+07	0	0	0
700	A8Z3W2;Q2FH53	>tr|A8Z3W2|A8Z3W2_STAAT M3 family oligoendopeptidase F OS=Staphylococcus aureus (strain USA300 / TCH1516) GN=USA300HOU_1318 PE=4 SV=1;>tr|Q2FH53|Q2FH53_STAA3 Oligoendopeptidase F OS=Staphylococcus aureus (strain USA300) GN=pepF PE=4 SV=1	69.284	8.0219e-222	4.85714e+08	5.85753e+08	3.83275e+08	2.57536e+07	2.84645e+07	1.96264e+07	0	0	0
35	A8YY80;Q2FF15	>sp|A8YY80|GLYA_STAAT Serine hydroxymethyltransferase OS=Staphylococcus aureus (strain USA300 / TCH1516) GN=glyA PE=3 SV=1;>sp|Q2FF15|GLYA_STAA3 Serine hydroxymethyltransferase OS=Staphylococcus aureus (strain USA300) GN=glyA PE=3 SV=1	45.1	1.7038e-176	4.23005e+08	5.00289e+08	5.29789e+08	1.46565e+08	1.41479e+08	9.87608e+07	0	0	0
696	A8Z3V3;Q2FHG5	>sp|A8Z3V3|RS15_STAAT 30S ribosomal protein S15 OS=Staphylococcus aureus (strain USA300 / TCH1516) GN=rpsO PE=3 SV=1;>sp|Q2FHG5|RS15_STAA3 30S ribosomal protein S15 OS=Staphylococcus aureus (strain USA300) GN=rpsO PE=3 SV=1	10.608	1.2608e-169	5.40603e+08	4.8467e+08	4.27413e+08	2.46556e+08	2.42239e+08	1.91974e+08	0	0	0
943	Q2FEN9	>sp|Q2FEN9|RL3_STAA3 50S ribosomal protein L3 OS=Staphylococcus aureus (strain USA300) GN=rplC PE=3 SV=1	23.718	7.7918e-223	5.72032e+08	3.69804e+08	4.93606e+08	5.22419e+07	4.94208e+07	3.66847e+07	0	1.94935e+06	0
45	A8YYA0;Q2FEZ4	>sp|A8YYA0|LUXS_STAAT S-ribosylhomocysteine lyase OS=Staphylococcus aureus (strain USA300 / TCH1516) GN=luxS PE=3 SV=1;>sp|Q2FEZ4|LUXS_STAA3 S-ribosylhomocysteine lyase OS=Staphylococcus aureus (strain USA300) GN=luxS PE=3 SV=1	17.514	5.7921e-75	3.62741e+08	5.09474e+08	5.45844e+08	1.04931e+08	9.71467e+07	4.98493e+07	0	0	1.42002e+07
886	A8Z5K0;Q2FDG3	>tr|A8Z5K0|A8Z5K0_STAAT Arylamine N-acetyltransferase OS=Staphylococcus aureus (strain USA300 / TCH1516) GN=USA300HOU_2701 PE=3 SV=1;>tr|Q2FDG3|Q2FDG3_STAA3 Putative N-acetyltransferase OS=Staphylococcus aureus (strain USA300) GN=SAUSA300_2631 PE=3 SV=1	30.438	1.9069e-146	4.80423e+08	5.85165e+08	3.51826e+08	0	3.38178e+07	3.46851e+07	0	0	0
649	A8Z3N0;Q2FHP5	>tr|A8Z3N0|A8Z3N0_STAAT Putative uncharacterized protein OS=Staphylococcus aureus (strain USA300 / TCH1516) GN=USA300HOU_1129 PE=4 SV=1;>tr|Q2FHP5|Q2FHP5_STAA3 Putative cell-division initiation protein OS=Staphylococcus aureus (strain USA300) GN=SAUSA300_	23.514	1.0268e-110	562000000	4.81588e+08	3.65505e+08	5.94839e+07	4.66795e+07	0	0	0	0
373	A8Z1E7;Q2FII0	>tr|A8Z1E7|A8Z1E7_STAAT Lipoprotein OS=Staphylococcus aureus (strain USA300 / TCH1516) GN=USA300HOU_0849 PE=3 SV=1;>tr|Q2FII0|Q2FII0_STAA3 Lipoprotein OS=Staphylococcus aureus (strain USA300) GN=SAUSA300_0798 PE=3 SV=1	30.351	4.7579e-159	5.40138e+08	4.78825e+08	3.87505e+08	9.90685e+07	8.27104e+07	8.5484e+07	1.24345e+08	1.10488e+08	8.13133e+07
805	A8Z4J3;Q2FFX3	>sp|A8Z4J3|RISB_STAAT 6,7-dimethyl-8-ribityllumazine synthase OS=Staphylococcus aureus (strain USA300 / TCH1516) GN=ribH PE=3 SV=1;>sp|Q2FFX3|RISB_STAA3 6,7-dimethyl-8-ribityllumazine synthase OS=Staphylococcus aureus (strain USA300) GN=ribH PE=3 SV=1	16.396	3.0991e-76	5.14677e+08	5.91588e+08	2.98349e+08	6.33508e+07	7.4444e+07	5.98644e+07	0	0	0
89	A8YYN5;Q2FE21	>tr|A8YYN5|A8YYN5_STAAT Dehydrogenase OS=Staphylococcus aureus (strain USA300 / TCH1516) GN=USA300HOU_2470 PE=3 SV=1;>sp|Q2FE21|Y2422_STAA3 Uncharacterized oxidoreductase SAUSA300_2422 OS=Staphylococcus aureus (strain USA300) GN=SAUSA300_2422 PE=3 SV=1	24.604	0	5.01111e+08	4.08454e+08	4.88587e+08	6.35323e+07	5.49073e+07	4.8452e+07	0	0	0
846	A8Z4Z7;Q2FF28	>sp|A8Z4Z7|FABZ_STAAT (3R)-hydroxymyristoyl-[acyl-carrier-protein] dehydratase OS=Staphylococcus aureus (strain USA300 / TCH1516) GN=fabZ PE=3 SV=1;>sp|Q2FF28|FABZ_STAA3 (3R)-hydroxymyristoyl-[acyl-carrier-protein] dehydratase OS=Staphylococcus aureus (st	16.081	1.0811e-61	4.36783e+08	5.31804e+08	4.15844e+08	9.73427e+07	7.81197e+07	5.99171e+07	0	0	0
46	A8YYA2;Q2FEZ3	>tr|A8YYA2|A8YYA2_STAAT Pyrimidine nucleoside phosphorylase OS=Staphylococcus aureus (strain USA300 / TCH1516) GN=pdp PE=4 SV=1;>sp|Q2FEZ3|PDP_STAA3 Pyrimidine-nucleoside phosphorylase OS=Staphylococcus aureus (strain USA300) GN=pdp PE=3 SV=2	47.926	4.9228e-265	5.13534e+08	4.80959e+08	3.8856e+08	1.18363e+08	9.01081e+07	7.74237e+07	0	0	0
839	A8Z4W9;Q2FF58	>tr|A8Z4W9|A8Z4W9_STAAT Stage II sporulation protein OS=Staphylococcus aureus (strain USA300 / TCH1516) GN=rsbV PE=3 SV=1;>tr|Q2FF58|Q2FF58_STAA3 Stage II sporulation protein OS=Staphylococcus aureus (strain USA300) GN=rsbV PE=3 SV=1	12.205	1.4737e-98	2.12593e+08	6.16907e+08	5.19394e+08	1.05601e+08	92000000	6.86855e+07	0	0	0
130	A8YZ60;Q2FKC5	>tr|A8YZ60|A8YZ60_STAAT Cell wall surface anchor protein OS=Staphylococcus aureus (strain USA300 / TCH1516) GN=sasD PE=4 SV=1;>tr|Q2FKC5|Q2FKC5_STAA3 Cell wall surface anchor family protein OS=Staphylococcus aureus (strain USA300) GN=SAUSA300_0136 PE=4 SV	26.457	0	5.63661e+08	4.02124e+08	3.78275e+08	1.13685e+09	1.05367e+09	1.24791e+09	6.36814e+08	5.01963e+08	4.68783e+08
119	A8YZ03;Q2FKI1	>tr|A8YZ03|A8YZ03_STAAT Possible lipoprotein OS=Staphylococcus aureus (strain USA300 / TCH1516) GN=USA300HOU_0085 PE=4 SV=1;>tr|Q2FKI1|Q2FKI1_STAA3 Putative lipoprotein OS=Staphylococcus aureus (strain USA300) GN=SAUSA300_0079 PE=4 SV=1	20.136	8.406e-121	3.20243e+08	4.63763e+08	5.02881e+08	79500000	0	7.78079e+07	5.78537e+07	5.86019e+07	5.11017e+07
783	A8Z4F3;Q2FGB1	>sp|A8Z4F3|Y1615_STAAT UPF0473 protein USA300HOU_1615 OS=Staphylococcus aureus (strain USA300 / TCH1516) GN=USA300HOU_1615 PE=3 SV=1;>sp|Q2FGB1|Y1572_STAA3 UPF0473 protein SAUSA300_1572 OS=Staphylococcus aureus (strain USA300) GN=SAUSA300_1572 PE=3 SV=1	11.949	3.2865e-79	5.64995e+08	4.79196e+08	2.42018e+08	4.46976e+07	3.26347e+07	3.01616e+07	0	0	0
606	A8Z3A1;Q2FEJ0	>tr|A8Z3A1|A8Z3A1_STAAT Secretory antigen SsaA OS=Staphylococcus aureus (strain USA300 / TCH1516) GN=ssaA PE=4 SV=1;>tr|Q2FEJ0|Q2FEJ0_STAA3 Secretory antigen SsaA OS=Staphylococcus aureus (strain USA300) GN=ssaA PE=4 SV=1	17.399	3.4757e-90	4.03196e+08	4.07691e+08	4.7433e+08	1.2248e+09	1.20463e+09	1.22847e+09	1.06739e+09	1.02378e+09	9.75233e+08
588	A8Z345;Q2FEQ1	>sp|A8Z345|RL5_STAAT 50S ribosomal protein L5 OS=Staphylococcus aureus (strain USA300 / TCH1516) GN=rplE PE=3 SV=1;>sp|Q2FEQ1|RL5_STAA3 50S ribosomal protein L5 OS=Staphylococcus aureus (strain USA300) GN=rplE PE=3 SV=1	20.266	1.5145e-141	4.14952e+08	4.78309e+08	3.75073e+08	1.83923e+08	1.98579e+08	1.25036e+08	0	2.29103e+07	0
545	A8Z2R3;Q2FFJ6	>sp|A8Z2R3|GATB_STAAT Aspartyl/glutamyl-tRNA(Asn/Gln) amidotransferase subunit B OS=Staphylococcus aureus (strain USA300 / TCH1516) GN=gatB PE=3 SV=1;>sp|Q2FFJ6|GATB_STAA3 Aspartyl/glutamyl-tRNA(Asn/Gln) amidotransferase subunit B OS=Staphylococcus aureus	53.656	4.5842e-214	4.57788e+08	4.94021e+08	3.16303e+08	1.07081e+08	1.41556e+08	1.10102e+08	0	0	0
34	A8YY79;Q2FF16	>sp|A8YY79|UPP_STAAT Uracil phosphoribosyltransferase OS=Staphylococcus aureus (strain USA300 / TCH1516) GN=upp PE=3 SV=1;>sp|Q2FF16|UPP_STAA3 Uracil phosphoribosyltransferase OS=Staphylococcus aureus (strain USA300) GN=upp PE=3 SV=1	23.05	7.94e-118	4.3563e+08	5.00979e+08	3.30266e+08	1.32028e+08	1.12205e+08	9.7435e+07	0	0	0
555	A8Z2T4;Q2FFH6	>sp|A8Z2T4|PPAC_STAAT Probable manganese-dependent inorganic pyrophosphatase OS=Staphylococcus aureus (strain USA300 / TCH1516) GN=ppaC PE=3 SV=1;>sp|Q2FFH6|PPAC_STAA3 Probable manganese-dependent inorganic pyrophosphatase OS=Staphylococcus aureus (strain	34.068	4.1432e-136	4.11947e+08	4.69351e+08	3.85165e+08	1.65496e+08	1.69548e+08	1.3362e+08	0	0	0
524	A8Z2L7;Q2FG36	>tr|A8Z2L7|A8Z2L7_STAAT Malate dehydrogenase (Oxaloacetate-decarboxylating) (NADP(+)) OS=Staphylococcus aureus (strain USA300 / TCH1516) GN=USA300HOU_1688 PE=3 SV=1;>tr|Q2FG36|Q2FG36_STAA3 Putative NADP-dependent malic enzyme OS=Staphylococcus aureus (str	44.233	4.9473e-138	4.31693e+08	3.77093e+08	4.57239e+08	3.04984e+07	4.27606e+07	4.02787e+07	0	0	0
355	A8Z1A3;Q2FIL8	>tr|A8Z1A3|A8Z1A3_STAAT 2,3-bisphosphoglycerate-independent phosphoglycerate mutase OS=Staphylococcus aureus (strain USA300 / TCH1516) GN=pgm PE=3 SV=1;>tr|Q2FIL8|Q2FIL8_STAA3 2,3-bisphosphoglycerate-independent phosphoglycerate mutase OS=Staphylococcus a	56.423	2.9684e-188	3.76085e+08	4.58959e+08	4.13431e+08	8.56008e+07	8.07761e+07	4.16987e+07	0	0	0
712	A8Z3Z0;Q2FH25	>sp|A8Z3Z0|ODO1_STAAT 2-oxoglutarate dehydrogenase E1 component OS=Staphylococcus aureus (strain USA300 / TCH1516) GN=odhA PE=3 SV=1;>sp|Q2FH25|ODO1_STAA3 2-oxoglutarate dehydrogenase E1 component OS=Staphylococcus aureus (strain USA300) GN=odhA PE=3 SV=1	105.34	0	4.31672e+08	4.83856e+08	3.28606e+08	2.03641e+08	1.99108e+08	1.59518e+08	0	0	0
758	A8Z4A1;Q2FGG2	>tr|A8Z4A1|A8Z4A1_STAAT RNA polymerase sigma factor OS=Staphylococcus aureus (strain USA300 / TCH1516) GN=rpoD PE=3 SV=1;>tr|Q2FGG2|Q2FGG2_STAA3 RNA polymerase sigma factor OS=Staphylococcus aureus (strain USA300) GN=rpoD PE=3 SV=1	42.17	2.628e-186	2.76095e+08	5.27412e+08	4.40128e+08	5.01976e+07	1.67668e+07	0	0	0	0
261	A8Z0A4;Q2FI76	>tr|A8Z0A4|A8Z0A4_STAAT M03 family oligopeptidase F OS=Staphylococcus aureus (strain USA300 / TCH1516) GN=USA300HOU_0958 PE=4 SV=1;>tr|Q2FI76|Q2FI76_STAA3 Oligoendopeptidase F OS=Staphylococcus aureus (strain USA300) GN=pepF PE=4 SV=1	69.819	2.0081e-268	2.88741e+08	6.56392e+08	2.96064e+08	2.8969e+08	2.92718e+08	2.71593e+08	0	0	0
127	Q2FKE4;A8YZ40	>tr|Q2FKE4|Q2FKE4_STAA3 Iron compound ABC transporter, iron compound-binding protein SirA OS=Staphylococcus aureus (strain USA300) GN=sirA PE=4 SV=1;>tr|A8YZ40|A8YZ40_STAAT Iron (Fe3+) ABC superfamily ATP binding cassette transporter, binding protein OS=S	36.744	4.9228e-131	4.7364e+08	3.89515e+08	3.74532e+08	9.87742e+07	9.75869e+07	1.06629e+08	1.3324e+08	1.52422e+08	1.30163e+08
409	A8Z1M8;Q2FHZ1	>tr|A8Z1M8|A8Z1M8_STAAT Metallo-beta-lactamase OS=Staphylococcus aureus (strain USA300 / TCH1516) GN=USA300HOU_1031 PE=4 SV=1;>sp|Q2FHZ1|RNJ1_STAA3 Ribonuclease J 1 OS=Staphylococcus aureus (strain USA300) GN=SAUSA300_0989 PE=3 SV=1	62.668	3.1003e-202	4.59069e+08	3.90464e+08	3.76046e+08	0	0	1.17499e+07	0	0	0
526	A8Z2M1;Q2FG32	>tr|A8Z2M1|A8Z2M1_STAAT Possible universal stress protein OS=Staphylococcus aureus (strain USA300 / TCH1516) GN=USA300HOU_1692 PE=4 SV=1;>tr|Q2FG32|Q2FG32_STAA3 Putative uncharacterized protein OS=Staphylococcus aureus (strain USA300) GN=SAUSA300_1652 PE=	15.226	3.2103e-106	3.67122e+08	4.27144e+08	4.04138e+08	9.12944e+07	8.46023e+07	5.69153e+07	0	0	0
629	A8Z3I0;Q2FDS7	>tr|A8Z3I0|A8Z3I0_STAAT Putative uncharacterized protein OS=Staphylococcus aureus (strain USA300 / TCH1516) GN=USA300HOU_2574 PE=4 SV=1;>tr|Q2FDS7|Q2FDS7_STAA3 Amidohydrolase family protein OS=Staphylococcus aureus (strain USA300) GN=SAUSA300_2517 PE=4 SV	38.164	3.8573e-191	4.39217e+08	4.88639e+08	2.63248e+08	0	0	1.81876e+07	0	0	0
454	A8Z1X5;Q2FHD4	>tr|A8Z1X5|A8Z1X5_STAAT Glutathione peroxidase OS=Staphylococcus aureus (strain USA300 / TCH1516) GN=bsaA PE=3 SV=1;>tr|Q2FHD4|Q2FHD4_STAA3 Glutathione peroxidase OS=Staphylococcus aureus (strain USA300) GN=SAUSA300_1197 PE=3 SV=1	18.117	1.2522e-110	4.06878e+08	4.21175e+08	3.47991e+08	5.25726e+07	5.29498e+07	3.08847e+07	0	0	0
160	A8YZJ5;Q2FJP4	>tr|A8YZJ5|A8YZJ5_STAAT Possible staphylococcal enterotoxin OS=Staphylococcus aureus (strain USA300 / TCH1516) GN=USA300HOU_0392 PE=4 SV=1;>tr|Q2FJP4|Q2FJP4_STAA3 Putative staphylococcal enterotoxin OS=Staphylococcus aureus (strain USA300) GN=SAUSA300_037	23.165	2.4655e-236	4.59556e+08	3.44165e+08	3.6778e+08	5.45726e+08	5.95019e+08	6.60678e+08	6.42826e+08	5.54804e+08	529250000
374	A8Z1E9;Q2FIH8	>tr|A8Z1E9|A8Z1E9_STAAT Staphylococcal enterotoxin OS=Staphylococcus aureus (strain USA300 / TCH1516) GN=USA300HOU_0851 PE=4 SV=1;>tr|Q2FIH8|Q2FIH8_STAA3 Staphylococcal enterotoxin K OS=Staphylococcus aureus (strain USA300) GN=sek PE=4 SV=1	27.75	0	5.7018e+08	3.67103e+08	2.30028e+08	3.86157e+08	4.65135e+08	5.2904e+08	5.80341e+08	5.00935e+08	5.18583e+08
697	A8Z3V4;Q2FHG4	>sp|A8Z3V4|PNP_STAAT Polyribonucleotide nucleotidyltransferase OS=Staphylococcus aureus (strain USA300 / TCH1516) GN=pnp PE=3 SV=1;>sp|Q2FHG4|PNP_STAA3 Polyribonucleotide nucleotidyltransferase OS=Staphylococcus aureus (strain USA300) GN=pnp PE=3 SV=1	77.361	1.6632e-163	3.49185e+08	4.56206e+08	3.51587e+08	0	1.07757e+07	9.76535e+06	0	0	0
485	A8Z2D9;Q2FGM8	>tr|A8Z2D9|A8Z2D9_STAAT Glucose-6-phosphate 1-dehydrogenase OS=Staphylococcus aureus (strain USA300 / TCH1516) GN=USA300HOU_1507 PE=3 SV=1;>tr|Q2FGM8|Q2FGM8_STAA3 Glucose-6-phosphate 1-dehydrogenase OS=Staphylococcus aureus (strain USA300) GN=zwf PE=3 SV=	56.965	1.4449e-266	3.80878e+08	4.27443e+08	3.47055e+08	9.54758e+07	1.00853e+08	9.44256e+07	0	0	0
823	Q2FFB2;A8Z4Q8	>tr|Q2FFB2|Q2FFB2_STAA3 Conserved hypothetical phage protein OS=Staphylococcus aureus (strain USA300) GN=SAUSA300_1965 PE=4 SV=1;>tr|A8Z4Q8|A8Z4Q8_STAAT Hypothetical bacteriophage protein OS=Staphylococcus aureus (strain USA300 / TCH1516) GN=USA300HOU_199	9.2055	3.4999e-104	1.94614e+08	4.17763e+08	5.42266e+08	3.03556e+07	6.86911e+07	4.77024e+07	0	1.34993e+07	9.06017e+06
431	A8Z1S0;Q2FHU2	>tr|A8Z1S0|A8Z1S0_STAAT Phenylalanine--tRNA ligase beta subunit OS=Staphylococcus aureus (strain USA300 / TCH1516) GN=pheT1 PE=3 SV=1;>sp|Q2FHU2|SYFB_STAA3 Phenylalanine--tRNA ligase beta subunit OS=Staphylococcus aureus (strain USA300) GN=pheT PE=3 SV=1	88.978	5.4201e-244	4.49259e+08	3.86495e+08	3.12248e+08	3.03931e+07	0	0	0	0	0
838	A8Z4W8;Q2FF59	>sp|A8Z4W8|RSBW_STAAT Serine-protein kinase rsbW OS=Staphylococcus aureus (strain USA300 / TCH1516) GN=rsbW PE=3 SV=1;>sp|Q2FF59|RSBW_STAA3 Serine-protein kinase rsbW OS=Staphylococcus aureus (strain USA300) GN=rsbW PE=3 SV=1	17.921	9.0542e-87	3.45132e+08	4.52474e+08	3.4055e+08	9.5879e+07	7.2973e+07	7.97363e+07	0	0	0
22	A8YY55;Q2FFL3	>tr|A8YY55|A8YY55_STAAT Putative uncharacterized protein OS=Staphylococcus aureus (strain USA300 / TCH1516) GN=USA300HOU_1878 PE=4 SV=1;>tr|Q2FFL3|Q2FFL3_STAA3 Putative uncharacterized protein OS=Staphylococcus aureus (strain USA300) GN=SAUSA300_1863 PE=4	10.322	8.4833e-19	1.22106e+08	4.06753e+08	5.93055e+08	2.60819e+07	2.2273e+07	2.08847e+07	0	0	0
71	A8YYF4;Q2FEU5	>tr|A8YYF4|A8YYF4_STAAT Possible alcohol dehydrogenase OS=Staphylococcus aureus (strain USA300 / TCH1516) GN=USA300HOU_2180 PE=4 SV=1;>tr|Q2FEU5|Q2FEU5_STAA3 Alcohol dehydrogenase, zinc-containing OS=Staphylococcus aureus (strain USA300) GN=SAUSA300_2147	36.397	2.2912e-109	3.41132e+08	4.47474e+08	3.31073e+08	2.82254e+07	2.23085e+07	1.38301e+07	0	0	0
384	A8Z1I7;Q2FIE5	>tr|A8Z1I7|A8Z1I7_STAAT Haloacid dehalogenase OS=Staphylococcus aureus (strain USA300 / TCH1516) GN=USA300HOU_0889 PE=4 SV=1;>sp|Q2FIE5|NAGD_STAA3 Protein nagD homolog OS=Staphylococcus aureus (strain USA300) GN=nagD PE=3 SV=1	27.945	2.7912e-114	4.16984e+08	3.99268e+08	2.90688e+08	80000000	6.95676e+07	7.50094e+07	0	0	0
179	A8YZN4;Q2FJA4	>tr|A8YZN4|A8YZN4_STAAT Transcription antitermination protein nusG OS=Staphylococcus aureus (strain USA300 / TCH1516) GN=nusG PE=3 SV=1;>tr|Q2FJA4|Q2FJA4_STAA3 Transcription antitermination protein nusG OS=Staphylococcus aureus (strain USA300) GN=nusG PE=	20.663	2.7423e-142	4.53799e+08	3.77454e+08	2.70028e+08	9.89798e+07	7.16216e+07	5.16347e+07	0	0	0
363	A8Z1B9;Q2FIK4	>tr|A8Z1B9|A8Z1B9_STAAT Extracellular matrix protein-binding protein OS=Staphylococcus aureus (strain USA300 / TCH1516) GN=emp PE=4 SV=1;>sp|Q2FIK4|EMP_STAA3 Extracellular matrix protein-binding protein emp OS=Staphylococcus aureus (strain USA300) GN=emp	38.484	6.5805e-178	3.74074e+08	3.83216e+08	3.43413e+08	3.05484e+08	3.29139e+08	4.23766e+08	1.48341e+08	1.2552e+08	110285000
246	A8Z062;Q2FIB9	>tr|A8Z062|A8Z062_STAAT Flavin reductase OS=Staphylococcus aureus (strain USA300 / TCH1516) GN=USA300HOU_0915 PE=4 SV=1;>tr|Q2FIB9|Q2FIB9_STAA3 NADH-dependent flavin oxidoreductase OS=Staphylococcus aureus (strain USA300) GN=SAUSA300_0859 PE=4 SV=1	42.109	3.7592e-251	3.68984e+08	4.37866e+08	2.9278e+08	8.00927e+07	8.14363e+07	8.53597e+07	0	0	0
259	A8Z0A1;Q2FI81	>tr|A8Z0A1|A8Z0A1_STAAT Tryptophan--tRNA ligase OS=Staphylococcus aureus (strain USA300 / TCH1516) GN=trpS PE=3 SV=1;>tr|Q2FI81|Q2FI81_STAA3 Tryptophanyl-tRNA synthetase OS=Staphylococcus aureus (strain USA300) GN=trpS PE=3 SV=1	36.909	4.8799e-93	3.12804e+08	4.98268e+08	2.80413e+08	1.5281e+07	0	1.79612e+07	0	0	0
240	A8Z036;Q2FIN3	>sp|A8Z036|HPRK_STAAT HPr kinase/phosphorylase OS=Staphylococcus aureus (strain USA300 / TCH1516) GN=hprK PE=3 SV=1;>sp|Q2FIN3|HPRK_STAA3 HPr kinase/phosphorylase OS=Staphylococcus aureus (strain USA300) GN=hprK PE=3 SV=1	34.481	2.8937e-94	4.08952e+08	3.82402e+08	2.96202e+08	4.56411e+07	3.5851e+07	3.57864e+07	0	0	0
206	A8YZR9;Q2FJ69	>tr|A8YZR9|A8YZR9_STAAT Glucose-6-phosphate isomerase OS=Staphylococcus aureus (strain USA300 / TCH1516) GN=USA300HOU_0565 PE=4 SV=1;>tr|Q2FJ69|Q2FJ69_STAA3 SIS domain protein OS=Staphylococcus aureus (strain USA300) GN=SAUSA300_0556 PE=4 SV=1	19.558	1.5403e-113	4.02233e+08	3.63825e+08	3.11697e+08	3.48315e+07	2.75093e+07	2.28418e+07	0	0	0
773	A8Z4C5;Q2FGD8	>sp|A8Z4C5|RS20_STAAT 30S ribosomal protein S20 OS=Staphylococcus aureus (strain USA300 / TCH1516) GN=rpsT PE=3 SV=1;>sp|Q2FGD8|RS20_STAA3 30S ribosomal protein S20 OS=Staphylococcus aureus (strain USA300) GN=rpsT PE=3 SV=1	9.0213	2.4709e-116	3.03672e+08	3.51165e+08	4.12064e+08	4.95726e+07	4.9305e+07	4.02448e+07	0	0	1.20852e+07
321	A8Z0W0;Q2FJH7	>tr|A8Z0W0|A8Z0W0_STAAT Possible LysM family autolysin OS=Staphylococcus aureus (strain USA300 / TCH1516) GN=USA300HOU_0465 PE=4 SV=1;>sp|Q2FJH7|SLE1_STAA3 N-acetylmuramoyl-L-alanine amidase sle1 OS=Staphylococcus aureus (strain USA300) GN=sle1 PE=3 SV=1	35.835	3.133e-284	5.27884e+08	2.4333e+08	2.87193e+08	5.92782e+08	5.81931e+08	5.86365e+08	1.07565e+08	6.96972e+07	78230000
708	A8Z3Y2;Q2FH32	>tr|A8Z3Y2|A8Z3Y2_STAAT Tellurite resistance protein OS=Staphylococcus aureus (strain USA300 / TCH1516) GN=telA PE=4 SV=1;>sp|Q2FH32|TELL_STAA3 TelA-like protein SAUSA300_1299 OS=Staphylococcus aureus (strain USA300) GN=SAUSA300_1299 PE=3 SV=1	43.407	1.9855e-173	3.36974e+08	3.7032e+08	3.50752e+08	2.78278e+07	2.37772e+07	2.27812e+07	0	0	0
293	A8Z0L8;Q2FK15	>tr|A8Z0L8|A8Z0L8_STAAT 2-C-methyl-D-erythritol 4-phosphate cytidylyltransferase 2 OS=Staphylococcus aureus (strain USA300 / TCH1516) GN=ispD2 PE=3 SV=1;>sp|Q2FK15|ISPD_STAA3 2-C-methyl-D-erythritol 4-phosphate cytidylyltransferase OS=Staphylococcus aureu	26.656	6.287e-110	4.13365e+08	3.2266e+08	3.14743e+08	8.47177e+07	5.83552e+07	4.88437e+07	0	0	0
286	A8Z0J3;Q2FK38	>tr|A8Z0J3|A8Z0J3_STAAT 3-hydroxyacyl-CoA dehydrogenase OS=Staphylococcus aureus (strain USA300 / TCH1516) GN=USA300HOU_0241 PE=3 SV=1;>tr|Q2FK38|Q2FK38_STAA3 3-hydroxyacyl-CoA dehydrogenase OS=Staphylococcus aureus (strain USA300) GN=SAUSA300_0226 PE=3 S	84.607	7.1737e-122	3.42635e+08	3.69845e+08	3.31468e+08	0	1.70259e+07	0	0	0	0
393	A8Z1K4;Q2FI16	>tr|A8Z1K4|A8Z1K4_STAAT Possible chitinase OS=Staphylococcus aureus (strain USA300 / TCH1516) GN=USA300HOU_1007 PE=4 SV=1;>tr|Q2FI16|Q2FI16_STAA3 Chitinase-related protein OS=Staphylococcus aureus (strain USA300) GN=SAUSA300_0964 PE=4 SV=1	11.345	1.245e-192	4.28878e+08	3.44804e+08	2.66798e+08	4.07419e+08	4.59266e+08	4.27156e+08	4.2998e+08	3.80729e+08	291000000
510	A8Z2I9;Q2FG68	>tr|A8Z2I9|A8Z2I9_STAAT Delta-aminolevulinic acid dehydratase OS=Staphylococcus aureus (strain USA300 / TCH1516) GN=hemB PE=3 SV=1;>tr|Q2FG68|Q2FG68_STAA3 Delta-aminolevulinic acid dehydratase OS=Staphylococcus aureus (strain USA300) GN=hemB PE=3 SV=1	36.582	2.0301e-127	3.65926e+08	3.34412e+08	3.04028e+08	0	0	0	0	0	0
611	A8Z3B1;Q2FDY9	>sp|A8Z3B1|F16PC_STAAT Fructose-1,6-bisphosphatase class 3 OS=Staphylococcus aureus (strain USA300 / TCH1516) GN=fbp PE=3 SV=1;>sp|Q2FDY9|F16PC_STAA3 Fructose-1,6-bisphosphatase class 3 OS=Staphylococcus aureus (strain USA300) GN=fbp PE=3 SV=1	76.174	5.5591e-124	3.78413e+08	3.34052e+08	2.72817e+08	3.10605e+07	5.38417e+07	2.35443e+07	0	0	0
106	A8YYT1;Q2FKP8	>sp|A8YYT1|HUTH_STAAT Histidine ammonia-lyase OS=Staphylococcus aureus (strain USA300 / TCH1516) GN=hutH PE=3 SV=1;>sp|Q2FKP8|HUTH_STAA3 Histidine ammonia-lyase OS=Staphylococcus aureus (strain USA300) GN=hutH PE=3 SV=1	56.075	4.8688e-277	4.43873e+08	2.67546e+08	2.65422e+08	6.76371e+07	3.43907e+07	4.25273e+07	0	0	0
938	Q2FE08	>tr|Q2FE08|Q2FE08_STAA3 Putative cell wall surface anchor family protein OS=Staphylococcus aureus (strain USA300) GN=SAUSA300_2436 PE=4 SV=1	49.024	0	2.63841e+08	4.08732e+08	3.04119e+08	5.99718e+08	5.86486e+08	6.18154e+08	2.66573e+09	2220000000	2.13433e+09
826	A8Z4S2;Q2FFA2	>tr|A8Z4S2|A8Z4S2_STAAT Possible leukocidin subunit OS=Staphylococcus aureus (strain USA300 / TCH1516) GN=USA300HOU_2013 PE=4 SV=1;>sp|Q2FFA2|LUKL2_STAA3 Uncharacterized leukocidin-like protein 2 OS=Staphylococcus aureus (strain USA300) GN=SAUSA300_1975 P	40.434	1.8038e-148	4.08434e+08	3.14773e+08	2.46817e+08	5.2254e+08	5.36409e+08	6.1435e+08	5.07295e+07	6.97439e+07	6.85233e+07
469	A8Z238;Q2FH70	>tr|A8Z238|A8Z238_STAAT M42 family peptidase OS=Staphylococcus aureus (strain USA300 / TCH1516) GN=USA300HOU_1301 PE=4 SV=1;>tr|Q2FH70|Q2FH70_STAA3 Putative glutamyl aminopeptidase OS=Staphylococcus aureus (strain USA300) GN=SAUSA300_1261 PE=4 SV=1	37.854	1.7611e-150	3.95873e+08	2.52216e+08	3.15624e+08	2.19802e+07	1.62162e+07	2.84546e+07	0	0	0
521	A8Z2L4;Q2FG39	>sp|A8Z2L4|K6PF_STAAT 6-phosphofructokinase OS=Staphylococcus aureus (strain USA300 / TCH1516) GN=pfkA PE=3 SV=1;>tr|Q2FG39|Q2FG39_STAA3 6-phosphofructokinase OS=Staphylococcus aureus (strain USA300) GN=pfkA PE=3 SV=1	34.839	4.6234e-143	3.44741e+08	410000000	2.04339e+08	1.53105e+08	148000000	9.96422e+07	0	0	0
671	A8Z3R6;Q2FHK7	>tr|A8Z3R6|A8Z3R6_STAAT 3-oxoacyl-[acyl-carrier-protein] reductase OS=Staphylococcus aureus (strain USA300 / TCH1516) GN=fabG PE=3 SV=1;>tr|Q2FHK7|Q2FHK7_STAA3 3-oxoacyl-(Acyl-carrier-protein) reductase OS=Staphylococcus aureus (strain USA300) GN=fabG PE=	26.146	3.1903e-213	1.77831e+08	4.08546e+08	3.54908e+08	6.33427e+07	3.42093e+07	3.09232e+07	0	0	0
52	A8YYB0;Q2FEY5	>tr|A8YYB0|A8YYB0_STAAT Putative uncharacterized protein OS=Staphylococcus aureus (strain USA300 / TCH1516) GN=USA300HOU_2133 PE=4 SV=1;>tr|Q2FEY5|Q2FEY5_STAA3 Putative uncharacterized protein OS=Staphylococcus aureus (strain USA300) GN=SAUSA300_2097 PE=4	24.032	1.3795e-133	3.33111e+08	2.59072e+08	3.45358e+08	0	0	1.99092e+07	0	0	0
698	A8Z3V5;Q2FHG3	>tr|A8Z3V5|A8Z3V5_STAAT Beta-lactamase OS=Staphylococcus aureus (strain USA300 / TCH1516) GN=USA300HOU_1207 PE=4 SV=1;>sp|Q2FHG3|RNJ2_STAA3 Ribonuclease J 2 OS=Staphylococcus aureus (strain USA300) GN=SAUSA300_1168 PE=3 SV=2	62.603	1.7058e-83	2.10413e+08	3.59216e+08	3.64844e+08	2.71085e+07	3.65282e+07	1.00719e+07	0	0	0
942	Q2FEN8	>sp|Q2FEN8|RS10_STAA3 30S ribosomal protein S10 OS=Staphylococcus aureus (strain USA300) GN=rpsJ PE=3 SV=1	11.576	3.357e-57	1.88688e+08	3.53918e+08	3.86862e+08	3.46383e+07	7.2973e+07	8.95066e+07	0	0	0
541	A8Z2Q1;Q2FG05	>tr|A8Z2Q1|A8Z2Q1_STAAT Acetate--CoA ligase OS=Staphylococcus aureus (strain USA300 / TCH1516) GN=acsA1 PE=4 SV=1;>tr|Q2FG05|Q2FG05_STAA3 Acetyl-coenzyme A synthetase OS=Staphylococcus aureus (strain USA300) GN=acsA PE=4 SV=1	64.364	6.196e-152	3.94466e+08	3.25031e+08	2.00183e+08	1.24931e+08	8.40927e+07	9.07043e+07	0	7.96505e+06	3859500
306	A8Z0R1;Q2FJM5	>sp|A8Z0R1|GUAA_STAAT GMP synthase [glutamine-hydrolyzing] OS=Staphylococcus aureus (strain USA300 / TCH1516) GN=guaA PE=3 SV=1;>sp|Q2FJM5|GUAA_STAA3 GMP synthase [glutamine-hydrolyzing] OS=Staphylococcus aureus (strain USA300) GN=guaA PE=3 SV=1	58.23	1.4292e-204	3.30709e+08	3.94742e+08	1.92037e+08	221500000	1.89965e+08	1.58177e+08	0	0	0
411	A8Z1N1;Q2FHY9	>tr|A8Z1N1|A8Z1N1_STAAT Peptide deformylase 1 OS=Staphylococcus aureus (strain USA300 / TCH1516) GN=pdf1 PE=3 SV=1;>tr|Q2FHY9|Q2FHY9_STAA3 Peptide deformylase 1 OS=Staphylococcus aureus (strain USA300) GN=def PE=3 SV=1	20.559	1.7091e-102	1.65397e+08	4.83402e+08	2.6856e+08	5.69637e+07	4.52278e+07	3.60128e+07	0	0	0
597	A8Z377;Q2FEL3	>tr|A8Z377|A8Z377_STAAT Molybdenum (Mo2+) ABC superfamily ATP binding cassette transporter, binding protein OS=Staphylococcus aureus (strain USA300 / TCH1516) GN=modA PE=4 SV=1;>tr|Q2FEL3|Q2FEL3_STAA3 Molybdenum ABC transporter, molybdenum-binding protein	29.051	6.3338e-123	2.88772e+08	2.81526e+08	3.46505e+08	6.96935e+07	7.84826e+07	5.7145e+07	5.0018e+07	6.63327e+07	6.03983e+07
537	A8Z2P5;Q2FG10	>tr|A8Z2P5|A8Z2P5_STAAT S1 family peptidase OS=Staphylococcus aureus (strain USA300 / TCH1516) GN=USA300HOU_1716 PE=4 SV=1;>tr|Q2FG10|Q2FG10_STAA3 Putative serine protease HtrA OS=Staphylococcus aureus (strain USA300) GN=SAUSA300_1674 PE=4 SV=1	45.802	5.2797e-283	2.27683e+08	3.47845e+08	3.30881e+08	7.35161e+07	6.80425e+07	6.28211e+07	4.81142e+07	5.58897e+07	5.59817e+07
652	A8Z3N7;Q2FHN8	>sp|A8Z3N7|PYRB_STAAT Aspartate carbamoyltransferase OS=Staphylococcus aureus (strain USA300 / TCH1516) GN=pyrB PE=3 SV=1;>sp|Q2FHN8|PYRB_STAA3 Aspartate carbamoyltransferase OS=Staphylococcus aureus (strain USA300) GN=pyrB PE=3 SV=1	33.257	9.1221e-163	3.49365e+08	2.48639e+08	3.03706e+08	3.45665e+07	3.06988e+07	2.76817e+07	0	0	0
311	A8Z0T2;Q2FJK6	>tr|A8Z0T2|A8Z0T2_STAAT Putative uncharacterized protein OS=Staphylococcus aureus (strain USA300 / TCH1516) GN=USA300HOU_0436 PE=4 SV=1;>tr|Q2FJK6|Q2FJK6_STAA3 Putative surface protein OS=Staphylococcus aureus (strain USA300) GN=SAUSA300_0408 PE=4 SV=1	56.546	0	2.20635e+08	3.84835e+08	2.84688e+08	4.52137e+08	4.99035e+08	4.95782e+08	1.29517e+09	1.28269e+09	1.16197e+09
483	A8Z2D6;Q2FGN0	>tr|A8Z2D6|A8Z2D6_STAAT Pyrroline-5-carboxylate reductase OS=Staphylococcus aureus (strain USA300 / TCH1516) GN=USA300HOU_1504 PE=4 SV=1;>tr|Q2FGN0|Q2FGN0_STAA3 Pyrroline-5-carboxylate reductase OS=Staphylococcus aureus (strain USA300) GN=proC PE=4 SV=1	29.839	3.9054e-98	2.73481e+08	3.46701e+08	2.48239e+08	4.84315e+07	6.37027e+07	5.22185e+07	0	0	0
253	A8Z080;Q2FIA1	>tr|A8Z080|A8Z080_STAAT S14 family endopeptidase ClpB OS=Staphylococcus aureus (strain USA300 / TCH1516) GN=clpB PE=3 SV=1;>tr|Q2FIA1|Q2FIA1_STAA3 Chaperone clpB OS=Staphylococcus aureus (strain USA300) GN=clpB PE=3 SV=1	98.302	1.3796e-280	2.58423e+08	3.00722e+08	3.08248e+08	2.32681e+07	1.84197e+07	4.27382e+06	0	0	0
785	A8Z4F5;Q2FGA9	>sp|A8Z4F5|Y1617_STAAT UPF0297 protein USA300HOU_1617 OS=Staphylococcus aureus (strain USA300 / TCH1516) GN=USA300HOU_1617 PE=3 SV=1;>sp|Q2FGA9|Y1574_STAA3 UPF0297 protein SAUSA300_1574 OS=Staphylococcus aureus (strain USA300) GN=SAUSA300_1574 PE=3 SV=1	10.303	1.6061e-46	1.40148e+08	3.91443e+08	3.35523e+08	1.26593e+08	9.40347e+07	7.11149e+07	0	0	0
465	A8Z222;Q2FH83	>tr|A8Z222|A8Z222_STAAT Putative uncharacterized protein OS=Staphylococcus aureus (strain USA300 / TCH1516) GN=USA300HOU_1285 PE=4 SV=1;>sp|Q2FH83|Y1248_STAA3 Uncharacterized protein SAUSA300_1248 OS=Staphylococcus aureus (strain USA300) GN=SAUSA300_1248	11.496	9.0173e-18	2.27429e+08	4.1034e+08	2.25633e+08	5.44194e+07	3.85012e+07	2.60177e+07	0	0	0
632	A8Z3J3;Q2FDR5	>tr|A8Z3J3|A8Z3J3_STAAT Putative uncharacterized protein OS=Staphylococcus aureus (strain USA300 / TCH1516) GN=USA300HOU_2587 PE=4 SV=1;>tr|Q2FDR5|Q2FDR5_STAA3 Putative uncharacterized protein OS=Staphylococcus aureus (strain USA300) GN=SAUSA300_2529 PE=1	16.939	3.3818e-151	2.93884e+08	3.29165e+08	2.37018e+08	4.71008e+07	5.1722e+07	4.52316e+07	0	0	0
598	A8Z382;Q2FEK8	>tr|A8Z382|A8Z382_STAAT Iron (Fe+3) ABC superfamily ATP binding cassette transporter, binding protein OS=Staphylococcus aureus (strain USA300 / TCH1516) GN=USA300HOU_2266 PE=4 SV=1;>tr|Q2FEK8|Q2FEK8_STAA3 Iron compound ABC transporter, iron compound-bindi	34.011	1.0408e-111	3.69714e+08	2.80165e+08	2.04642e+08	6.9754e+07	5.02857e+07	5.89793e+07	4.64549e+07	4.7443e+07	50880000
970	Q2FH95	>tr|Q2FH95|Q2FH95_STAA3 Putative uncharacterized protein OS=Staphylococcus aureus (strain USA300) GN=SAUSA300_1236 PE=4 SV=1	33.59	9.7608e-264	3.07598e+08	2.61093e+08	2.80009e+08	6.34677e+08	5.94749e+08	5.74011e+08	1.01082e+08	2.0615e+08	133220000
980	Q2FHQ2	>tr|Q2FHQ2|Q2FHQ2_STAA3 Cell division protein ftsA OS=Staphylococcus aureus (strain USA300) GN=ftsA PE=3 SV=1	52.934	2.1017e-129	2.1618e+08	3.94412e+08	2.33826e+08	1.16383e+08	1.02436e+08	7.15292e+07	0	0	0
944	Q2FEP0	>sp|Q2FEP0|RL4_STAA3 50S ribosomal protein L4 OS=Staphylococcus aureus (strain USA300) GN=rplD PE=3 SV=1	22.464	1.0192e-28	2.58116e+08	3.17381e+08	2.64642e+08	0	0	2.71164e+07	0	0	0
274	A8Z0E6;Q2FI22	>tr|A8Z0E6|A8Z0E6_STAAT LytR family transcriptional regulator OS=Staphylococcus aureus (strain USA300 / TCH1516) GN=USA300HOU_1000 PE=4 SV=1;>tr|Q2FI22|Q2FI22_STAA3 Transcriptional regulator OS=Staphylococcus aureus (strain USA300) GN=SAUSA300_0958 PE=4 S	45.685	2.0963e-151	384000000	2.40351e+08	2.07761e+08	1.88298e+08	1.90305e+08	2.61171e+08	2.24429e+08	2.23682e+08	2.48117e+08
612	A8Z3B7;Q2FDY3	>tr|A8Z3B7|A8Z3B7_STAAT Possible dioxygenase OS=Staphylococcus aureus (strain USA300 / TCH1516) GN=USA300HOU_2511 PE=4 SV=1;>tr|Q2FDY3|Q2FDY3_STAA3 Glyoxalase family protein OS=Staphylococcus aureus (strain USA300) GN=SAUSA300_2461 PE=4 SV=1	30.059	6.5063e-120	2.30963e+08	3.60206e+08	2.34697e+08	0	0	0	0	0	0
386	A8Z1J3;Q2FIE1	>sp|A8Z1J3|DLTC_STAAT D-alanine--poly(phosphoribitol) ligase subunit 2 OS=Staphylococcus aureus (strain USA300 / TCH1516) GN=dltC PE=3 SV=1;>sp|Q2FIE1|DLTC_STAA3 D-alanine--poly(phosphoribitol) ligase subunit 2 OS=Staphylococcus aureus (strain USA300) GN=	9.0631	4.2804e-23	0	4.67495e+08	3.5411e+08	0	0	0	0	0	0
955	Q2FF34	>sp|Q2FF34|THIM_STAA3 Hydroxyethylthiazole kinase OS=Staphylococcus aureus (strain USA300) GN=thiM PE=3 SV=1	28.09	3.6081e-93	1.4564e+08	4.0734e+08	2.68119e+08	4.94073e+07	4.05367e+07	3.97815e+07	0	0	0
84	A8YYK7;Q2FE47	>tr|A8YYK7|A8YYK7_STAAT Carboxylesterase OS=Staphylococcus aureus (strain USA300 / TCH1516) GN=pnbA PE=4 SV=1;>tr|Q2FE47|Q2FE47_STAA3 Para-nitrobenzyl esterase OS=Staphylococcus aureus (strain USA300) GN=pnbA PE=4 SV=1	51.968	3.417e-151	2.36148e+08	3.87866e+08	1.9678e+08	0	1.47629e+07	0	0	0	0
936	Q2FDY2;A8Z3B8	>sp|Q2FDY2|Y2462_STAA3 Putative NAD(P)H nitroreductase SAUSA300_2462 OS=Staphylococcus aureus (strain USA300) GN=SAUSA300_2462 PE=3 SV=1;>tr|A8Z3B8|A8Z3B8_STAAT FMN reductase OS=Staphylococcus aureus (strain USA300 / TCH1516) GN=USA300HOU_2512 PE=4 SV=1	25.388	3.484e-69	3.49566e+08	2.96113e+08	1.70578e+08	1.05335e+08	1.01135e+08	6.8806e+07	0	0	0
154	A8YZH9;Q2FJQ9	>tr|A8YZH9|A8YZH9_STAAT Acetyl-CoA C-acetyltransferase OS=Staphylococcus aureus (strain USA300 / TCH1516) GN=USA300HOU_0375 PE=3 SV=1;>sp|Q2FJQ9|THLA_STAA3 Probable acetyl-CoA acyltransferase OS=Staphylococcus aureus (strain USA300) GN=SAUSA300_0355 PE=3	41.703	7.086e-214	2.50339e+08	2.60887e+08	2.81367e+08	1.96601e+07	3.16154e+07	0	0	0	0
979	Q2FHQ1	>tr|Q2FHQ1|Q2FHQ1_STAA3 Cell division protein ftsZ OS=Staphylococcus aureus (strain USA300) GN=ftsZ PE=3 SV=1	41.036	1.2663e-301	2.58212e+08	2.95773e+08	2.34972e+08	2.70008e+08	1.91737e+08	2.07589e+08	0	0	0
553	A8Z2S7;Q2FFI3	>sp|A8Z2S7|NADE_STAAT NH(3)-dependent NAD(+) synthetase OS=Staphylococcus aureus (strain USA300 / TCH1516) GN=nadE PE=3 SV=1;>sp|Q2FFI3|NADE_STAA3 NH(3)-dependent NAD(+) synthetase OS=Staphylococcus aureus (strain USA300) GN=nadE PE=3 SV=1	30.696	8.6615e-75	2.9018e+08	2.53804e+08	2.12257e+08	2.05609e+07	0	2.09838e+07	0	0	0
435	A8Z1T1;Q2FHT2	>tr|A8Z1T1|A8Z1T1_STAAT Succinate dehydrogenase iron-sulfur subunit OS=Staphylococcus aureus (strain USA300 / TCH1516) GN=sdhB1 PE=4 SV=1;>tr|Q2FHT2|Q2FHT2_STAA3 Succinate dehydrogenase, iron-sulfur protein OS=Staphylococcus aureus (strain USA300) GN=sdhB	30.583	2.7107e-64	3.20392e+08	2.10381e+08	2.16101e+08	0	0	0	0	0	0
202	A8YZR4;Q2FJ74	>sp|A8YZR4|GCH4_STAAT GTP cyclohydrolase folE2 OS=Staphylococcus aureus (strain USA300 / TCH1516) GN=folE2 PE=3 SV=1;>sp|Q2FJ74|GCH4_STAA3 GTP cyclohydrolase folE2 OS=Staphylococcus aureus (strain USA300) GN=folE2 PE=3 SV=1	33.481	5.4546e-107	2.14942e+08	2.36165e+08	2.94303e+08	2.65964e+07	3.17301e+07	1.6606e+07	0	0	0
551	A8Z2S2;Q2FFI7	>tr|A8Z2S2|A8Z2S2_STAAT Adenylosuccinate lyase OS=Staphylococcus aureus (strain USA300 / TCH1516) GN=purB PE=4 SV=1;>sp|Q2FFI7|PUR8_STAA3 Adenylosuccinate lyase OS=Staphylococcus aureus (strain USA300) GN=purB PE=3 SV=1	49.603	5.5e-135	2.65788e+08	2.45309e+08	2.33651e+08	1.14879e+08	1.05691e+08	9.16008e+07	0	0	0
446	A8Z1V8;Q2FHF1	>tr|A8Z1V8|A8Z1V8_STAAT Putative uncharacterized protein OS=Staphylococcus aureus (strain USA300 / TCH1516) GN=USA300HOU_1219 PE=4 SV=1;>tr|Q2FHF1|Q2FHF1_STAA3 Putative uncharacterized protein OS=Staphylococcus aureus (strain USA300) GN=SAUSA300_1180 PE=4	8.1612	1.5429e-106	1.05283e+08	3.62608e+08	2.64064e+08	8.23387e+07	8.68108e+07	8.7838e+07	3.07275e+07	9.72654e+06	3.79867e+07
428	A8Z1R3;Q2FHU8	>tr|A8Z1R3|A8Z1R3_STAAT Possible iron (Fe+3) ABC superfamily ATP binding cassette transporter, binding protein OS=Staphylococcus aureus (strain USA300 / TCH1516) GN=isdE PE=4 SV=1;>sp|Q2FHU8|ISDE_STAA3 High-affinity heme uptake system protein isdE OS=Stap	33.27	0	1.33852e+08	3.22948e+08	2.71229e+08	2.87407e+08	3.43031e+08	3.37695e+08	9.15451e+08	8.79794e+08	796450000
43	A8YY93;Q2FF00	>sp|A8YY93|RPOE_STAAT Probable DNA-directed RNA polymerase subunit delta OS=Staphylococcus aureus (strain USA300 / TCH1516) GN=rpoE PE=3 SV=1;>sp|Q2FF00|RPOE_STAA3 Probable DNA-directed RNA polymerase subunit delta OS=Staphylococcus aureus (strain USA300)	20.881	3.9515e-119	2.63407e+08	2.88577e+08	1.7467e+08	4.85403e+07	4.40039e+07	4.24068e+07	0	0	0
795	A8Z4H2;Q2FFZ3	>tr|A8Z4H2|A8Z4H2_STAAT M42 family glutamyl aminopeptidase OS=Staphylococcus aureus (strain USA300 / TCH1516) GN=pepA1 PE=4 SV=1;>tr|Q2FFZ3|Q2FFZ3_STAA3 Glutamyl-aminopeptidase OS=Staphylococcus aureus (strain USA300) GN=SAUSA300_1691 PE=4 SV=1	39.783	4.0194e-44	2.10667e+08	2.92619e+08	2.19881e+08	1.94645e+07	0	0	0	0	0
937	Q2FDY4	>tr|Q2FDY4|Q2FDY4_STAA3 Acetyltransferase family protein OS=Staphylococcus aureus (strain USA300) GN=SAUSA300_2460 PE=4 SV=1	10.548	2.0778e-157	2.83111e+08	2.26835e+08	2.11284e+08	0	3.9583e+07	0	0	0	0
585	A8Z341;Q2FEQ5	>sp|A8Z341|RL18_STAAT 50S ribosomal protein L18 OS=Staphylococcus aureus (strain USA300 / TCH1516) GN=rplR PE=3 SV=1;>sp|Q2FEQ5|RL18_STAA3 50S ribosomal protein L18 OS=Staphylococcus aureus (strain USA300) GN=rplR PE=3 SV=1	13.097	9.0192e-214	2.73608e+08	1.78969e+08	2.62624e+08	2.87601e+07	3.03394e+07	2.62173e+07	8.51162e+06	7.13178e+06	6.81433e+06
750	A8Z475;Q2FGI6	>tr|A8Z475|A8Z475_STAAT Probable glycine dehydrogenase [decarboxylating] subunit 1 OS=Staphylococcus aureus (strain USA300 / TCH1516) GN=gcvPA PE=3 SV=1;>sp|Q2FGI6|GCSPA_STAA3 Probable glycine dehydrogenase [decarboxylating] subunit 1 OS=Staphylococcus au	50.031	4.4354e-223	2.44836e+08	3.08175e+08	1.57239e+08	5.39435e+07	3.90541e+07	4.80151e+07	0	0	0
873	A8Z5D6;Q2FDM2	>tr|A8Z5D6|A8Z5D6_STAAT M04 family aureolysin OS=Staphylococcus aureus (strain USA300 / TCH1516) GN=aur PE=4 SV=1;>tr|Q2FDM2|Q2FDM2_STAA3 Zinc metalloproteinase aureolysin OS=Staphylococcus aureus (strain USA300) GN=aur PE=4 SV=1	56.361	1.6526e-226	8.80159e+07	2.21423e+08	3.83413e+08	3.40633e+08	3.92046e+08	4.81017e+08	2.77034e+08	2.30056e+08	2.40267e+08
948	Q2FEP4	>sp|Q2FEP4|RL22_STAA3 50S ribosomal protein L22 OS=Staphylococcus aureus (strain USA300) GN=rplV PE=3 SV=1	12.835	6.1139e-51	2.29079e+08	2.3099e+08	2.30431e+08	1.15532e+08	6.11815e+07	1.16019e+08	0	0	0
869	A8Z5C6;Q2FDN2	>tr|A8Z5C6|A8Z5C6_STAAT Putative uncharacterized protein OS=Staphylococcus aureus (strain USA300 / TCH1516) GN=USA300HOU_2627 PE=4 SV=1;>sp|Q2FDN2|Y2562_STAA3 Uncharacterized protein SAUSA300_2562 OS=Staphylococcus aureus (strain USA300) GN=SAUSA300_2562	3.8465	0.00012219	6.89757e+08	0	0	0	0	0	0	0	0
301	A8Z0Q5;Q2FJN1	>tr|A8Z0Q5|A8Z0Q5_STAAT Putative uncharacterized protein OS=Staphylococcus aureus (strain USA300 / TCH1516) GN=USA300HOU_0408 PE=4 SV=1;>tr|Q2FJN1|Q2FJN1_STAA3 Putative uncharacterized protein OS=Staphylococcus aureus (strain USA300) GN=SAUSA300_0383 PE=4	35.612	5.3982e-253	1.70942e+08	2.62227e+08	2.48505e+08	1.91915e+07	1.34255e+07	1.5206e+07	0	0	2.20317e+06
715	A8Z402;Q2FH15	>sp|A8Z402|MSRB_STAAT Peptide methionine sulfoxide reductase MsrB OS=Staphylococcus aureus (strain USA300 / TCH1516) GN=msrB PE=3 SV=1;>sp|Q2FH15|MSRB_STAA3 Peptide methionine sulfoxide reductase MsrB OS=Staphylococcus aureus (strain USA300) GN=msrB PE=3	16.277	4.4883e-78	0	3.85175e+08	2.93413e+08	5.66613e+07	6.61931e+07	9.5209e+07	2.35812e+07	3.70037e+07	3.51667e+07
794	A8Z4H1;Q2FFZ4	>tr|A8Z4H1|A8Z4H1_STAAT Thioredoxin OS=Staphylococcus aureus (strain USA300 / TCH1516) GN=USA300HOU_1734 PE=4 SV=1;>tr|Q2FFZ4|Q2FFZ4_STAA3 Putative thioredoxin OS=Staphylococcus aureus (strain USA300) GN=SAUSA300_1690 PE=4 SV=1	11.855	8.1067e-52	1.72021e+08	3.01608e+08	2.03991e+08	5.39032e+07	4.32548e+07	0	0	0	0
749	A8Z474;Q2FGI7	>sp|A8Z474|GCSPB_STAAT Probable glycine dehydrogenase [decarboxylating] subunit 2 OS=Staphylococcus aureus (strain USA300 / TCH1516) GN=gcvPB PE=3 SV=1;>sp|Q2FGI7|GCSPB_STAA3 Probable glycine dehydrogenase [decarboxylating] subunit 2 OS=Staphylococcus aur	54.781	1.4738e-233	1.90476e+08	3.03722e+08	1.8022e+08	6.51774e+07	6.49614e+07	5.21243e+07	0	0	0
280	A8Z0H0;Q2FK58	>sp|A8Z0H0|AZOR_STAAT FMN-dependent NADH-azoreductase OS=Staphylococcus aureus (strain USA300 / TCH1516) GN=azoR PE=3 SV=1;>sp|Q2FK58|AZOR_STAA3 FMN-dependent NADH-azoreductase OS=Staphylococcus aureus (strain USA300) GN=azoR PE=3 SV=1	23.352	3.2553e-159	1.79122e+08	2.98134e+08	1.95101e+08	3.40399e+07	3.78795e+07	2.79627e+07	0	0	0
546	A8Z2R4;Q2FFJ5	>sp|A8Z2R4|GATA_STAAT Glutamyl-tRNA(Gln) amidotransferase subunit A OS=Staphylococcus aureus (strain USA300 / TCH1516) GN=gatA PE=3 SV=1;>sp|Q2FFJ5|GATA_STAA3 Glutamyl-tRNA(Gln) amidotransferase subunit A OS=Staphylococcus aureus (strain USA300) GN=gatA P	52.82	1.1319e-150	1.40899e+08	3.45021e+08	1.83321e+08	5.11008e+07	5.38378e+07	2.98102e+07	0	0	0
403	A8Z1L5;Q2FI04	>tr|A8Z1L5|A8Z1L5_STAAT Phosphoribosylamine--glycine ligase OS=Staphylococcus aureus (strain USA300 / TCH1516) GN=purD PE=3 SV=1;>tr|Q2FI04|Q2FI04_STAA3 Phosphoribosylamine--glycine ligase OS=Staphylococcus aureus (strain USA300) GN=purD PE=3 SV=1	45.849	7.8458e-114	2.60656e+08	1.73907e+08	2.24679e+08	1.58819e+08	1.06927e+08	8.19812e+07	0	0	0
176	A8YZM6;Q2FJB1	>tr|A8YZM6|A8YZM6_STAAT Serine acetyltransferase OS=Staphylococcus aureus (strain USA300 / TCH1516) GN=cysE PE=3 SV=1;>tr|Q2FJB1|Q2FJB1_STAA3 Serine acetyltransferase OS=Staphylococcus aureus (strain USA300) GN=cysE PE=3 SV=1	26.926	4.8523e-79	2.6981e+08	2.31464e+08	1.55092e+08	0	0	0	0	0	0
260	A8Z0A2;Q2FI80	>tr|A8Z0A2|A8Z0A2_STAAT Regulatory protein spx OS=Staphylococcus aureus (strain USA300 / TCH1516) GN=spxA PE=3 SV=1;>tr|Q2FI80|Q2FI80_STAA3 Regulatory protein spx OS=Staphylococcus aureus (strain USA300) GN=spxA PE=3 SV=1	15.44	9.3821e-297	2.45354e+08	2.46144e+08	1.6445e+08	0	3.03239e+07	3.25623e+07	0	0	0
231	A8Z010;Q2FIQ4	>tr|A8Z010|A8Z010_STAAT Iron (Fe+3) ABC superfamily ATP binding cassette transporter, binding protein OS=Staphylococcus aureus (strain USA300 / TCH1516) GN=USA300HOU_0762 PE=4 SV=1;>tr|Q2FIQ4|Q2FIQ4_STAA3 Transferrin receptor OS=Staphylococcus aureus (str	37.854	3.9711e-105	2.65238e+08	1.39845e+08	2.49945e+08	5.66492e+07	6.84286e+07	6.1661e+07	5.9493e+07	6.27757e+07	6.02683e+07
854	A8Z523;Q2FEG2	>sp|A8Z523|HUTG_STAAT Formimidoylglutamase OS=Staphylococcus aureus (strain USA300 / TCH1516) GN=hutG PE=3 SV=1;>sp|Q2FEG2|HUTG_STAA3 Formimidoylglutamase OS=Staphylococcus aureus (strain USA300) GN=hutG PE=3 SV=1	34.513	6.7185e-194	1.99228e+08	2.5701e+08	1.92202e+08	0	9.28958e+06	0	0	0	0
554	A8Z2S8;Q2FFI2	>tr|A8Z2S8|A8Z2S8_STAAT Nicotinate phosphoribosyltransferase OS=Staphylococcus aureus (strain USA300 / TCH1516) GN=USA300HOU_1915 PE=3 SV=1;>tr|Q2FFI2|Q2FFI2_STAA3 Nicotinate phosphoribosyltransferase OS=Staphylococcus aureus (strain USA300) GN=SAUSA300_1	55.892	6.6443e-181	2.9582e+08	1.98639e+08	1.5067e+08	7.11895e+06	0	1.24987e+07	0	0	0
426	A8Z1R1;Q2FHV0	>sp|A8Z1R1|ISDC_STAAT Iron-regulated surface determinant protein C OS=Staphylococcus aureus (strain USA300 / TCH1516) GN=isdC PE=3 SV=1;>sp|Q2FHV0|ISDC_STAA3 Iron-regulated surface determinant protein C OS=Staphylococcus aureus (strain USA300) GN=isdC PE=	24.855	7.2539e-252	1.56995e+08	2.44485e+08	2.19211e+08	4.22339e+08	4.32973e+08	4.42185e+08	1.23707e+09	1.01099e+09	931600000
505	A8Z2H7;Q2FG78	>tr|A8Z2H7|A8Z2H7_STAAT Cell shape protein MreC OS=Staphylococcus aureus (strain USA300 / TCH1516) GN=mreC PE=4 SV=1;>tr|Q2FG78|Q2FG78_STAA3 Rod shape-determining protein MreC OS=Staphylococcus aureus (strain USA300) GN=mreC PE=4 SV=1	31.01	4.3265e-223	1.21376e+08	2.45227e+08	2.51945e+08	5.11734e+08	5.1471e+08	5.02222e+08	3.66313e+08	5.52056e+08	554600000
470	Q2FH62;A8Z246	>tr|Q2FH62|Q2FH62_STAA3 Methicillin resistance protein FemA OS=Staphylococcus aureus (strain USA300) GN=femA PE=4 SV=1;>tr|A8Z246|A8Z246_STAAT Methicillin resistance factor FemA OS=Staphylococcus aureus (strain USA300 / TCH1516) GN=femA PE=4 SV=1	50.65	2.6318e-87	2.06963e+08	2.30227e+08	1.73541e+08	9.58266e+06	6.16371e+06	0	0	0	0
16	A8YY36;Q2FFN1	>sp|A8YY36|GSA2_STAAT Glutamate-1-semialdehyde 2,1-aminomutase 2 OS=Staphylococcus aureus (strain USA300 / TCH1516) GN=hemL2 PE=3 SV=1;>sp|Q2FFN1|GSA2_STAA3 Glutamate-1-semialdehyde 2,1-aminomutase 2 OS=Staphylococcus aureus (strain USA300) GN=hemL2 PE=3	46.755	4.6083e-292	1.77524e+08	2.69876e+08	1.60982e+08	5.75766e+07	5.74556e+07	4.13559e+07	0	0	0
396	A8Z1K8;Q2FI12	>sp|A8Z1K8|PUR7_STAAT Phosphoribosylaminoimidazole-succinocarboxamide synthase OS=Staphylococcus aureus (strain USA300 / TCH1516) GN=purC PE=3 SV=1;>sp|Q2FI12|PUR7_STAA3 Phosphoribosylaminoimidazole-succinocarboxamide synthase OS=Staphylococcus aureus (st	26.692	1.1497e-77	2.18116e+08	1.97423e+08	1.91862e+08	1.89016e+08	1.62112e+08	1.08347e+08	0	0	0
221	A8YZX4;Q2FIT7	>tr|A8YZX4|A8YZX4_STAAT Dehydrogenase OS=Staphylococcus aureus (strain USA300 / TCH1516) GN=USA300HOU_0726 PE=4 SV=1;>tr|Q2FIT7|Q2FIT7_STAA3 Oxidoreductase, aldo/keto reductase family OS=Staphylococcus aureus (strain USA300) GN=SAUSA300_0688 PE=4 SV=1	32.359	6.7468e-101	2.19524e+08	2.68124e+08	1.17128e+08	4.20444e+07	3.3256e+07	2.56546e+07	0	0	0
953	Q2FF32	>sp|Q2FF32|TENA_STAA3 Putative thiaminase-2 OS=Staphylococcus aureus (strain USA300) GN=tenA PE=3 SV=1	26.728	2.6718e-90	1.96085e+08	2.01515e+08	1.97101e+08	5.92097e+07	4.42317e+07	3.46976e+07	0	0	0
107	A8YYT2;Q2FKP7	>sp|A8YYT2|SYS_STAAT Serine--tRNA ligase OS=Staphylococcus aureus (strain USA300 / TCH1516) GN=serS PE=3 SV=1;>sp|Q2FKP7|SYS_STAA3 Serine--tRNA ligase OS=Staphylococcus aureus (strain USA300) GN=serS PE=3 SV=1	48.639	2.1299e-134	1.86201e+08	2.51258e+08	1.44083e+08	3.25145e+07	0	3.27416e+07	0	0	0
716	A8Z403;Q2FH14	>tr|A8Z403|A8Z403_STAAT Peptide methionine sulfoxide reductase MsrA 2 OS=Staphylococcus aureus (strain USA300 / TCH1516) GN=msrA2 PE=3 SV=1;>tr|Q2FH14|Q2FH14_STAA3 Peptide methionine sulfoxide reductase MsrA 2 OS=Staphylococcus aureus (strain USA300) GN=m	20.588	2.1256e-29	8.36423e+07	3.86835e+08	1.07092e+08	1.32492e+07	0	0	0	0	0
964	Q2FG59	>tr|Q2FG59|Q2FG59_STAA3 MutT/nudix family protein OS=Staphylococcus aureus (strain USA300) GN=SAUSA300_1624 PE=4 SV=1	22.946	2.1869e-45	1.50254e+08	242000000	1.70807e+08	0	0	0	0	0	0
15	A8YY35;Q2FFN2	>tr|A8YY35|A8YY35_STAAT Possible peroxiredoxin OS=Staphylococcus aureus (strain USA300 / TCH1516) GN=bcp PE=4 SV=1;>tr|Q2FFN2|Q2FFN2_STAA3 Bacterioferritin comigratory protein OS=Staphylococcus aureus (strain USA300) GN=SAUSA300_1844 PE=4 SV=1	17.26	2.73e-58	1.30635e+08	2.16175e+08	2.14422e+08	5.63468e+07	4.50618e+07	3.95179e+07	0	0	0
998	Q2FK96;A8YZ88	>sp|Q2FK96|ISDI_STAA3 Heme-degrading monooxygenase isdI OS=Staphylococcus aureus (strain USA300) GN=isdI PE=3 SV=1;>tr|A8YZ88|A8YZ88_STAAT Heme-degrading enzyme IsdG OS=Staphylococcus aureus (strain USA300 / TCH1516) GN=isdG1 PE=4 SV=1	12.791	2.246e-97	1.44847e+08	2.08948e+08	2.06661e+08	1.23653e+07	1.31629e+07	1.75089e+07	0	0	0
383	A8Z1H3;Q2FIF6	>tr|A8Z1H3|A8Z1H3_STAAT ABC superfamily ATP binding cassette transporter, membrane protein OS=Staphylococcus aureus (strain USA300 / TCH1516) GN=USA300HOU_0875 PE=4 SV=1;>sp|Q2FIF6|Y822_STAA3 UPF0051 protein SAUSA300_0822 OS=Staphylococcus aureus (strain	52.531	6.59e-103	1.6291e+08	2.38155e+08	1.58266e+08	5.43992e+07	3.33336e+07	4.76535e+07	0	0	0
55	A8YYB9;Q2FEY0	>tr|A8YYB9|A8YYB9_STAAT Possible HAD superfamily hydrolase OS=Staphylococcus aureus (strain USA300 / TCH1516) GN=USA300HOU_2143 PE=4 SV=1;>tr|Q2FEY0|Q2FEY0_STAA3 Haloacid dehalogenase-like hydrolase OS=Staphylococcus aureus (strain USA300) GN=SAUSA300_210	32.298	1.0645e-90	2.50688e+08	1.58258e+08	1.48615e+08	0	2.45282e+07	1.93766e+07	0	0	0
557	A8Z2T8;Q2FFH4	>tr|A8Z2T8|A8Z2T8_STAAT Putative uncharacterized protein OS=Staphylococcus aureus (strain USA300 / TCH1516) GN=USA300HOU_1925 PE=4 SV=1;>sp|Q2FFH4|Y1902_STAA3 Uncharacterized protein SAUSA300_1902 OS=Staphylococcus aureus (strain USA300) GN=SAUSA300_1902	38.546	2.3227e-132	1.3545e+08	1.98742e+08	2.18532e+08	3.07206e+07	1.13965e+07	3.19454e+07	0	0	0
471	A8Z247;Q2FH61	>tr|A8Z247|A8Z247_STAAT Methicillin resistance factor FemB OS=Staphylococcus aureus (strain USA300 / TCH1516) GN=femB PE=4 SV=1;>tr|Q2FH61|Q2FH61_STAA3 Methicillin resistance protein FemB OS=Staphylococcus aureus (strain USA300) GN=femB PE=4 SV=1	49.675	9.0751e-72	5.18508e+07	3.02237e+08	1.92046e+08	6.49597e+07	5.4749e+07	0	0	0	0
945	Q2FEP1	>sp|Q2FEP1|RL23_STAA3 50S ribosomal protein L23 OS=Staphylococcus aureus (strain USA300) GN=rplW PE=3 SV=1	10.605	1.3924e-37	1.42783e+08	2.17845e+08	1.80303e+08	5.44073e+07	6.29344e+07	4.86403e+07	8.23547e+06	6.25738e+06	8.43933e+06
670	A8Z3R5;Q2FHK8	>tr|A8Z3R5|A8Z3R5_STAAT Malonyl CoA-acyl carrier protein transacylase OS=Staphylococcus aureus (strain USA300 / TCH1516) GN=fabD PE=3 SV=1;>tr|Q2FHK8|Q2FHK8_STAA3 Malonyl CoA-acyl carrier protein transacylase OS=Staphylococcus aureus (strain USA300) GN=fa	33.635	1.0533e-65	1.99249e+08	1.94299e+08	1.41936e+08	3.87835e+07	0	2.46949e+07	0	0	0
85	A8YYL1;Q2FE43	>tr|A8YYL1|A8YYL1_STAAT M42 family glutamyl aminopeptidase OS=Staphylococcus aureus (strain USA300 / TCH1516) GN=pepA PE=4 SV=1;>tr|Q2FE43|Q2FE43_STAA3 Glutamyl-aminopeptidase OS=Staphylococcus aureus (strain USA300) GN=SAUSA300_2400 PE=4 SV=1	39.192	3.4086e-83	2.27884e+08	1.8834e+08	1.12917e+08	2.88802e+07	0	0	0	0	0
101	A8YYS5;Q2FKQ4	>tr|A8YYS5|A8YYS5_STAAT DNA polymerase III subunit beta OS=Staphylococcus aureus (strain USA300 / TCH1516) GN=dnaN PE=3 SV=1;>tr|Q2FKQ4|Q2FKQ4_STAA3 DNA polymerase III subunit beta OS=Staphylococcus aureus (strain USA300) GN=dnaN PE=3 SV=1	41.913	4.2041e-134	1.25397e+08	2.29515e+08	1.59266e+08	1.33012e+08	8.87799e+07	7.00791e+07	0	0	0
126	A8YZ37;Q2FKE7	>tr|A8YZ37|A8YZ37_STAAT Staphylococcal accessory regulator H1 OS=Staphylococcus aureus (strain USA300 / TCH1516) GN=sarH1 PE=4 SV=1;>tr|Q2FKE7|Q2FKE7_STAA3 Staphylococcal accessory regulator OS=Staphylococcus aureus (strain USA300) GN=SAUSA300_0114 PE=4 S	29.889	4.4246e-55	1.52275e+08	2.55619e+08	1.04606e+08	3.0044e+07	0	1.32222e+07	0	0	0
112	A8YYU6;Q2FKN3	>tr|A8YYU6|A8YYU6_STAAT Possible 5-nucleotidase OS=Staphylococcus aureus (strain USA300 / TCH1516) GN=USA300HOU_0023 PE=4 SV=1;>tr|Q2FKN3|Q2FKN3_STAA3 5-nucleotidase family protein OS=Staphylococcus aureus (strain USA300) GN=SAUSA300_0025 PE=4 SV=1	85.036	0	1.7309e+08	1.69144e+08	1.69817e+08	2.05367e+08	2.33479e+08	3.19989e+08	1.02301e+08	9.00262e+07	7.23083e+07
721	A8Z409;Q2FH08	>tr|A8Z409|A8Z409_STAAT Putative uncharacterized protein OS=Staphylococcus aureus (strain USA300 / TCH1516) GN=USA300HOU_1367 PE=4 SV=1;>tr|Q2FH08|Q2FH08_STAA3 Putative uncharacterized protein OS=Staphylococcus aureus (strain USA300) GN=SAUSA300_1323 PE=4	9.4065	8.6934e-55	0	2.64278e+08	2.4644e+08	2.42395e+07	3.78405e+07	2.94806e+07	0	0	0
61	A8YYC7;Q2FEX0	>tr|A8YYC7|A8YYC7_STAAT Putative uncharacterized protein OS=Staphylococcus aureus (strain USA300 / TCH1516) GN=USA300HOU_2152 PE=4 SV=1;>tr|Q2FEX0|Q2FEX0_STAA3 Putative uncharacterized protein OS=Staphylococcus aureus (strain USA300) GN=SAUSA300_2112 PE=4	34.624	8.7627e-162	2.58254e+08	1.61309e+08	8.8445e+07	1.50911e+08	1.31201e+08	1.49699e+08	1.52122e+08	1.22768e+08	113710000
95	A8YYQ3;Q2FE03	>tr|A8YYQ3|A8YYQ3_STAAT Fibronectin-binding protein A OS=Staphylococcus aureus (strain USA300 / TCH1516) GN=fnbA PE=3 SV=1;>sp|Q2FE03|FNBA_STAA3 Fibronectin-binding protein A OS=Staphylococcus aureus (strain USA300) GN=fnbA PE=3 SV=1	111.71	0	1.49968e+08	1.63196e+08	1.89404e+08	1.93423e+08	2.35737e+08	2.92618e+08	1.07136e+09	9.51402e+08	832350000
787	A8Z4G2;Q2FGA2	>tr|A8Z4G2|A8Z4G2_STAAT Putative uncharacterized protein OS=Staphylococcus aureus (strain USA300 / TCH1516) GN=USA300HOU_1624 PE=4 SV=1;>tr|Q2FGA2|Q2FGA2_STAA3 Putative uncharacterized protein OS=Staphylococcus aureus (strain USA300) GN=SAUSA300_1581 PE=4	5.6551	3.8053e-118	0	1.58082e+08	3.3856e+08	0	0	0	0	0	0
719	A8Z406;Q2FH11	>sp|A8Z406|TYSY_STAAT Thymidylate synthase OS=Staphylococcus aureus (strain USA300 / TCH1516) GN=thyA PE=3 SV=1;>sp|Q2FH11|TYSY_STAA3 Thymidylate synthase OS=Staphylococcus aureus (strain USA300) GN=thyA PE=3 SV=1	36.839	1.9495e-100	3.31185e+08	1.02005e+08	6.28413e+07	0	0	0	0	0	0
453	A8Z1X1;Q2FHD8	>tr|A8Z1X1|A8Z1X1_STAAT Glycerol-3-phosphate dehydrogenase OS=Staphylococcus aureus (strain USA300 / TCH1516) GN=glpD PE=3 SV=1;>sp|Q2FHD8|GLPD_STAA3 Aerobic glycerol-3-phosphate dehydrogenase OS=Staphylococcus aureus (strain USA300) GN=glpD PE=3 SV=1	64.463	2.4217e-102	1.06656e+08	2.53515e+08	1.3422e+08	5.66935e+07	4.64517e+07	0	0	0	0
940	Q2FEB1	>tr|Q2FEB1|Q2FEB1_STAA3 Heat shock protein OS=Staphylococcus aureus (strain USA300) GN=SAUSA300_2332 PE=3 SV=1	16.319	1.3007e-58	1.72085e+08	1.71402e+08	1.49018e+08	3.00222e+07	2.72185e+07	2.38256e+07	0	0	0
680	A8Z3T3;Q2FHI5	>sp|A8Z3T3|HSLV_STAAT ATP-dependent protease subunit HslV OS=Staphylococcus aureus (strain USA300 / TCH1516) GN=hslV PE=3 SV=1;>sp|Q2FHI5|HSLV_STAA3 ATP-dependent protease subunit HslV OS=Staphylococcus aureus (strain USA300) GN=hslV PE=3 SV=1	19.572	1.5624e-46	2.03196e+08	1.60722e+08	1.24275e+08	0	0	0	0	0	0
104	A8YYS9;Q2FKQ0	>tr|A8YYS9|A8YYS9_STAAT DNA gyrase subunit A OS=Staphylococcus aureus (strain USA300 / TCH1516) GN=gyrA PE=3 SV=1;>sp|Q2FKQ0|GYRA_STAA3 DNA gyrase subunit A OS=Staphylococcus aureus (strain USA300) GN=gyrA PE=3 SV=1	99.349	4.8441e-232	1.48825e+08	1.63804e+08	1.7356e+08	1.22331e+07	0	0	0	0	0
178	A8YZM9;Q2FJA8	>tr|A8YZM9|A8YZM9_STAAT RNA methyltransferase OS=Staphylococcus aureus (strain USA300 / TCH1516) GN=USA300HOU_0525 PE=4 SV=1;>tr|Q2FJA8|Q2FJA8_STAA3 RNA methyltransferase, TrmH family, group 3 OS=Staphylococcus aureus (strain USA300) GN=SAUSA300_0517 PE=4	27.207	3.6902e-23	1.61069e+08	1.75412e+08	1.49303e+08	0	0	0	0	0	0
203	A8YZR5;Q2FJ73	>tr|A8YZR5|A8YZR5_STAAT Putative uncharacterized protein OS=Staphylococcus aureus (strain USA300 / TCH1516) GN=USA300HOU_0561 PE=4 SV=1;>tr|Q2FJ73|Q2FJ73_STAA3 Putative uncharacterized protein OS=Staphylococcus aureus (strain USA300) GN=SAUSA300_0552 PE=4	24.921	2.8423e-98	1.18222e+08	2.20381e+08	1.46615e+08	0	0	0	0	0	0
388	A8Z1J5;Q2FID9	>tr|A8Z1J5|A8Z1J5_STAAT Possible NifU family protein OS=Staphylococcus aureus (strain USA300 / TCH1516) GN=USA300HOU_0897 PE=4 SV=1;>tr|Q2FID9|Q2FID9_STAA3 Putative uncharacterized protein OS=Staphylococcus aureus (strain USA300) GN=SAUSA300_0839 PE=4 SV=	8.7409	1.2574e-169	2.10243e+08	1.49505e+08	1.21798e+08	1.29802e+08	1.42347e+08	0	6.80882e+07	9.18542e+07	35615000
315	A8Z0U2;Q2FJJ6;A8Z0T7;Q2FJK1;A8Z0U1;Q2FJJ7;A8Z0T8;Q2FJK0;A8YZ25;Q2FKF9	>tr|A8Z0U2|A8Z0U2_STAAT Hypothetical lipoprotein OS=Staphylococcus aureus (strain USA300 / TCH1516) GN=USA300HOU_0447 PE=3 SV=1;>sp|Q2FJJ6|Y419_STAA3 Uncharacterized lipoprotein SAUSA300_0419 OS=Staphylococcus aureus (strain USA300) GN=SAUSA300_0419 PE=3	31.568	1.1108e-35	1.78328e+08	1.67907e+08	1.29183e+08	9.26089e+07	9.14788e+07	8.98644e+07	9.45932e+07	1.10407e+08	129730000
997	Q2FK87	>tr|Q2FK87|Q2FK87_STAA3 Putative uncharacterized protein OS=Staphylococcus aureus (strain USA300) GN=SAUSA300_0177 PE=4 SV=1	38.477	1.1269e-70	1.74571e+08	1.77598e+08	1.19183e+08	4.43911e+07	0	0	0	0	0
499	A8Z2G6;Q2FG89	>tr|A8Z2G6|A8Z2G6_STAAT Sec family Type I general secretory pathway preprotein translocase subunit YajC OS=Staphylococcus aureus (strain USA300 / TCH1516) GN=yajC PE=4 SV=1;>tr|Q2FG89|Q2FG89_STAA3 Preprotein translocase, YajC subunit OS=Staphylococcus aur	9.6713	7.5995e-30	1.69079e+08	1.82103e+08	1.19972e+08	1.4504e+07	1.16135e+07	1.08847e+07	0	0	0
30	A8YY73;Q2FF21	>sp|A8YY73|ATPD_STAAT ATP synthase subunit delta OS=Staphylococcus aureus (strain USA300 / TCH1516) GN=atpH PE=3 SV=1;>sp|Q2FF21|ATPD_STAA3 ATP synthase subunit delta OS=Staphylococcus aureus (strain USA300) GN=atpH PE=3 SV=1	20.498	1.5362e-159	1.77778e+08	1.48856e+08	1.43688e+08	0	0	0	0	0	0
94	A8YYQ2;Q2FE04	>tr|A8YYQ2|A8YYQ2_STAAT Fibronectin-binding protein B OS=Staphylococcus aureus (strain USA300 / TCH1516) GN=fnbB PE=3 SV=1;>tr|Q2FE04|Q2FE04_STAA3 Fibronectin binding protein B OS=Staphylococcus aureus (strain USA300) GN=fnbB PE=3 SV=1	103.55	0	1.57545e+08	1.62412e+08	1.48202e+08	2.22036e+08	1.62722e+08	1.78531e+08	3.68978e+08	4.32093e+08	3.83817e+08
380	A8Z1G8;Q2FIG0	>tr|A8Z1G8|A8Z1G8_STAAT ABC superfamily ATP binding cassette transporter, ABC protein OS=Staphylococcus aureus (strain USA300 / TCH1516) GN=USA300HOU_0870 PE=3 SV=1;>tr|Q2FIG0|Q2FIG0_STAA3 FeS assembly ATPase SufC OS=Staphylococcus aureus (strain USA300)	28.275	5.2811e-64	0	3.19227e+08	1.43514e+08	9.70444e+07	6.56023e+07	7.70094e+07	0	0	0
695	A8Z3V1;Q2FHG7	>sp|A8Z3V1|TRUB_STAAT tRNA pseudouridine synthase B OS=Staphylococcus aureus (strain USA300 / TCH1516) GN=truB PE=3 SV=1;>sp|Q2FHG7|TRUB_STAA3 tRNA pseudouridine synthase B OS=Staphylococcus aureus (strain USA300) GN=truB PE=3 SV=1	34.593	3.201e-65	1.85037e+08	1.5667e+08	1.14183e+08	0	0	0	0	0	0
536	A8Z2P0;Q2FG15	>tr|A8Z2P0|A8Z2P0_STAAT Class V aminotransferase OS=Staphylococcus aureus (strain USA300 / TCH1516) GN=USA300HOU_1711 PE=3 SV=1;>tr|Q2FG15|Q2FG15_STAA3 Aminotransferase, class V OS=Staphylococcus aureus (strain USA300) GN=SAUSA300_1669 PE=3 SV=1	42.85	1.4353e-125	1.20751e+08	1.40773e+08	1.91651e+08	0	0	0	0	0	0
667	A8Z3R0;Q2FHL3	>tr|A8Z3R0|A8Z3R0_STAAT Putative uncharacterized protein OS=Staphylococcus aureus (strain USA300 / TCH1516) GN=USA300HOU_1161 PE=4 SV=1;>tr|Q2FHL3|Q2FHL3_STAA3 Putative uncharacterized protein OS=Staphylococcus aureus (strain USA300) GN=SAUSA300_1118 PE=4	13.385	2.3444e-89	1.02952e+08	1.82165e+08	1.64697e+08	4.56169e+07	3.72205e+07	4.41281e+07	0	0	0
325	A8Z0X7;Q2FJF9	>tr|A8Z0X7|A8Z0X7_STAAT Putative uncharacterized protein OS=Staphylococcus aureus (strain USA300 / TCH1516) GN=USA300HOU_0482 PE=4 SV=1;>tr|Q2FJF9|Q2FJF9_STAA3 Putative uncharacterized protein OS=Staphylococcus aureus (strain USA300) GN=SAUSA300_0460 PE=4	11.838	1.2493e-22	1.07714e+08	1.78711e+08	1.55303e+08	0	0	0	0	0	0
26	A8YY68;Q2FFK2	>tr|A8YY68|A8YY68_STAAT Ferritin OS=Staphylococcus aureus (strain USA300 / TCH1516) GN=USA300HOU_1891 PE=4 SV=1;>sp|Q2FFK2|FTN_STAA3 Ferritin OS=Staphylococcus aureus (strain USA300) GN=ftnA PE=3 SV=1	19.588	7.2996e-177	0	2.97227e+08	1.4445e+08	8.12863e+07	7.16371e+07	8.95104e+07	0	0	0
97	A8YYQ9;Q2FDZ7	>tr|A8YYQ9|A8YYQ9_STAAT Putative uncharacterized protein OS=Staphylococcus aureus (strain USA300 / TCH1516) GN=USA300HOU_2497 PE=4 SV=1;>tr|Q2FDZ7|Q2FDZ7_STAA3 Putative uncharacterized protein OS=Staphylococcus aureus (strain USA300) GN=SAUSA300_2447 PE=4	19.014	9.1216e-218	1.04094e+08	2.37237e+08	9.94404e+07	1.93649e+07	2.56915e+07	3.12637e+07	0	0	0
401	A8Z1L3;Q2FI07	>sp|A8Z1L3|PUR5_STAAT Phosphoribosylformylglycinamidine cyclo-ligase OS=Staphylococcus aureus (strain USA300 / TCH1516) GN=purM PE=3 SV=1;>sp|Q2FI07|PUR5_STAA3 Phosphoribosylformylglycinamidine cyclo-ligase OS=Staphylococcus aureus (strain USA300) GN=purM	37.017	5.9156e-65	1.49048e+08	1.65351e+08	1.2411e+08	1.01968e+08	9.33514e+07	8.21733e+07	0	0	0
285	A8Z0J2;Q2FK39	>tr|A8Z0J2|A8Z0J2_STAAT Acetyl-CoA C-acetyltransferase OS=Staphylococcus aureus (strain USA300 / TCH1516) GN=USA300HOU_0240 PE=3 SV=1;>tr|Q2FK39|Q2FK39_STAA3 Putative acyl-CoA acetyltransferase FadA OS=Staphylococcus aureus (strain USA300) GN=SAUSA300_022	42.15	2.0327e-57	1.8164e+08	1.15557e+08	1.38128e+08	0	1.4956e+07	1.51228e+07	0	0	0
60	A8YYC6;Q2FEX1	>sp|A8YYC6|GLMM_STAAT Phosphoglucosamine mutase OS=Staphylococcus aureus (strain USA300 / TCH1516) GN=glmM PE=3 SV=1;>sp|Q2FEX1|GLMM_STAA3 Phosphoglucosamine mutase OS=Staphylococcus aureus (strain USA300) GN=glmM PE=3 SV=1	49.265	9.3369e-73	1.63735e+08	1.68835e+08	1.00972e+08	9.93468e+07	6.24517e+07	7.23465e+07	0	0	0
786	A8Z4F6;Q2FGA8	>sp|A8Z4F6|SYA_STAAT Alanine--tRNA ligase OS=Staphylococcus aureus (strain USA300 / TCH1516) GN=alaS PE=3 SV=1;>sp|Q2FGA8|SYA_STAA3 Alanine--tRNA ligase OS=Staphylococcus aureus (strain USA300) GN=alaS PE=3 SV=1	98.65	7.9192e-116	1.05163e+08	1.6668e+08	1.61202e+08	3.16181e+07	4.69575e+07	3.56998e+07	0	0	0
538	A8Z2P6;Q2FG09	>sp|A8Z2P6|SYY_STAAT Tyrosine--tRNA ligase OS=Staphylococcus aureus (strain USA300 / TCH1516) GN=tyrS PE=3 SV=1;>sp|Q2FG09|SYY_STAA3 Tyrosine--tRNA ligase OS=Staphylococcus aureus (strain USA300) GN=tyrS PE=3 SV=1	47.597	1.399e-160	1.3473e+08	1.93876e+08	9.95321e+07	0	0	0	0	0	0
389	A8Z1J7;Q2FID7	>tr|A8Z1J7|A8Z1J7_STAAT NADH dehydrogenase OS=Staphylococcus aureus (strain USA300 / TCH1516) GN=USA300HOU_0899 PE=4 SV=1;>tr|Q2FID7|Q2FID7_STAA3 Putative uncharacterized protein OS=Staphylococcus aureus (strain USA300) GN=SAUSA300_0841 PE=4 SV=1	39.399	1.422e-95	1.84952e+08	1.43165e+08	9.95413e+07	2.37185e+07	0	0	0	0	0
542	A8Z2Q4;Q2FG02	>tr|A8Z2Q4|A8Z2Q4_STAAT Catabolite control protein A OS=Staphylococcus aureus (strain USA300 / TCH1516) GN=ccpA PE=4 SV=1;>tr|Q2FG02|Q2FG02_STAA3 Catabolite control protein A OS=Staphylococcus aureus (strain USA300) GN=ccpA PE=4 SV=1	36.06	2.8298e-185	4.28254e+07	2.55134e+08	1.27761e+08	4.43145e+07	6.69575e+07	3.73702e+07	0	0	0
235	A8Z018;Q2FIP8	>sp|A8Z018|PEPT_STAAT Peptidase T OS=Staphylococcus aureus (strain USA300 / TCH1516) GN=pepT PE=3 SV=1;>sp|Q2FIP8|PEPT_STAA3 Peptidase T OS=Staphylococcus aureus (strain USA300) GN=pepT PE=3 SV=1	45.847	3.3564e-77	1.43111e+08	1.49557e+08	1.31697e+08	0	0	0	0	0	0
814	A8Z4N5;Q2FFT3	>sp|A8Z4N5|SPLE_STAAT Serine protease splE OS=Staphylococcus aureus (strain USA300 / TCH1516) GN=splE PE=3 SV=1;>sp|Q2FFT3|SPLE_STAA3 Serine protease splE OS=Staphylococcus aureus (strain USA300) GN=splE PE=3 SV=1	25.679	2.1269e-49	1.75397e+08	1.22299e+08	1.25358e+08	5.82379e+07	7.38571e+07	7.48701e+07	0	0	0
694	A8Z3V0;Q2FHG8	>sp|A8Z3V0|RBFA_STAAT Ribosome-binding factor A OS=Staphylococcus aureus (strain USA300 / TCH1516) GN=rbfA PE=3 SV=1;>sp|Q2FHG8|RBFA_STAA3 Ribosome-binding factor A OS=Staphylococcus aureus (strain USA300) GN=rbfA PE=3 SV=1	13.515	2.8616e-64	0	2.04887e+08	2.17248e+08	3.45613e+07	2.07946e+07	0	0	0	0
769	A8Z4B8;Q2FGE4	>sp|A8Z4B8|DNAJ_STAAT Chaperone protein DnaJ OS=Staphylococcus aureus (strain USA300 / TCH1516) GN=dnaJ PE=3 SV=1;>sp|Q2FGE4|DNAJ_STAA3 Chaperone protein DnaJ OS=Staphylococcus aureus (strain USA300) GN=dnaJ PE=3 SV=1	41.76	1.8001e-175	8.74116e+07	1.76742e+08	1.56761e+08	0	0	0	0	0	0
501	A8Z2H0;Q2FG85	>sp|A8Z2H0|RUVA_STAAT Holliday junction ATP-dependent DNA helicase RuvA OS=Staphylococcus aureus (strain USA300 / TCH1516) GN=ruvA PE=3 SV=1;>sp|Q2FG85|RUVA_STAA3 Holliday junction ATP-dependent DNA helicase RuvA OS=Staphylococcus aureus (strain USA300) G	22.262	1.4345e-15	0	2.58918e+08	1.55606e+08	0	0	0	0	0	0
250	A8Z071;Q2FIB0	>tr|A8Z071|A8Z071_STAAT Sec family Type I general secretory pathway S26 family signal peptidase I OS=Staphylococcus aureus (strain USA300 / TCH1516) GN=spsB PE=3 SV=1;>tr|Q2FIB0|Q2FIB0_STAA3 Signal peptidase IB OS=Staphylococcus aureus (strain USA300) GN=	22.006	1.9463e-48	1.95397e+08	1.15227e+08	9.56789e+07	0	0	0	0	0	0
777	A8Z4D4;Q2FGC9	>tr|A8Z4D4|A8Z4D4_STAAT Putative uncharacterized protein OS=Staphylococcus aureus (strain USA300 / TCH1516) GN=USA300HOU_1596 PE=4 SV=1;>tr|Q2FGC9|Q2FGC9_STAA3 Putative uncharacterized protein OS=Staphylococcus aureus (strain USA300) GN=SAUSA300_1554 PE=4	11.048	1.9357e-25	1.6564e+08	1.26278e+08	1.1155e+08	0	0	0	0	0	0
120	A8YZ22;Q2FKG2	>tr|A8YZ22|A8YZ22_STAAT Phosphatidylinositol diacylglycerol-lyase OS=Staphylococcus aureus (strain USA300 / TCH1516) GN=plc PE=4 SV=1;>tr|Q2FKG2|Q2FKG2_STAA3 1-phosphatidylinositol phosphodiesterase OS=Staphylococcus aureus (strain USA300) GN=plc PE=4 SV=	37.086	1.1301e-134	1.62656e+08	1.22052e+08	1.1745e+08	2.22472e+08	2.43409e+08	2.15348e+08	4.12705e+07	4.20523e+07	36800000
717	A8Z404;Q2FH13	>tr|A8Z404|A8Z404_STAAT Putative uncharacterized protein OS=Staphylococcus aureus (strain USA300 / TCH1516) GN=USA300HOU_1362 PE=4 SV=1;>tr|Q2FH13|Q2FH13_STAA3 DegV family protein OS=Staphylococcus aureus (strain USA300) GN=SAUSA300_1318 PE=4 SV=1	30.644	3.3561e-93	8.09725e+07	1.85856e+08	1.34055e+08	3.68996e+07	3.52629e+07	3.54166e+07	0	0	0
276	A8Z0F3;Q2FK74	>tr|A8Z0F3|A8Z0F3_STAAT Indolepyruvate decarboxylase OS=Staphylococcus aureus (strain USA300 / TCH1516) GN=USA300HOU_0201 PE=3 SV=1;>tr|Q2FK74|Q2FK74_STAA3 Indole-3-pyruvate decarboxylase OS=Staphylococcus aureus (strain USA300) GN=ipdC PE=3 SV=1	60.538	1.7387e-106	1.44212e+08	1.52722e+08	1.02596e+08	3.58117e+07	2.9683e+07	2.55382e+07	0	0	0
11	A8YY22;Q2FFP4	>tr|A8YY22|A8YY22_STAAT Fumarate hydratase OS=Staphylococcus aureus (strain USA300 / TCH1516) GN=fumC PE=3 SV=1;>tr|Q2FFP4|Q2FFP4_STAA3 Fumarate hydratase, class II OS=Staphylococcus aureus (strain USA300) GN=fumC PE=3 SV=1	51.107	1.7279e-180	8.40349e+07	1.87608e+08	1.27431e+08	1.18734e+07	1.53506e+07	3.06569e+07	0	0	0
294	A8Z0M1;Q2FK12	>tr|A8Z0M1|A8Z0M1_STAAT Glycosyltransferase OS=Staphylococcus aureus (strain USA300 / TCH1516) GN=USA300HOU_0269 PE=4 SV=1;>tr|Q2FK12|Q2FK12_STAA3 Glycosyl transferase, group 2 family protein OS=Staphylococcus aureus (strain USA300) GN=SAUSA300_0252 PE=4	66.313	1.107e-89	1.70349e+08	1.11196e+08	1.17312e+08	0	0	0	0	0	0
669	A8Z3R4;Q2FHK9	>sp|A8Z3R4|PLSX_STAAT Phosphate acyltransferase OS=Staphylococcus aureus (strain USA300 / TCH1516) GN=plsX PE=3 SV=1;>sp|Q2FHK9|PLSX_STAA3 Phosphate acyltransferase OS=Staphylococcus aureus (strain USA300) GN=plsX PE=3 SV=1	35.43	5.8507e-32	9.43714e+07	1.44969e+08	1.59422e+08	0	6.79961e+07	2.97228e+07	0	0	0
685	A8Z3T9;Q2FHI0	>tr|A8Z3T9|A8Z3T9_STAAT UMP kinase OS=Staphylococcus aureus (strain USA300 / TCH1516) GN=USA300HOU_1191 PE=3 SV=1;>sp|Q2FHI0|PYRH_STAA3 Uridylate kinase OS=Staphylococcus aureus (strain USA300) GN=pyrH PE=3 SV=1	26.145	4.1367e-30	1.29704e+08	1.19928e+08	1.47349e+08	1.78915e+07	9.88224e+06	2.08911e+07	0	0	0
966	Q2FH34	>sp|Q2FH34|ACYP_STAA3 Acylphosphatase OS=Staphylococcus aureus (strain USA300) GN=acyP PE=3 SV=1	10.16	2.2402e-96	1.65037e+08	7.12227e+07	158000000	1.86194e+07	0	7.08851e+06	0	0	0
162	A8YZJ9;Q2FJP1	>tr|A8YZJ9|A8YZJ9_STAAT Putative uncharacterized protein OS=Staphylococcus aureus (strain USA300 / TCH1516) GN=USA300HOU_0396 PE=4 SV=1;>tr|Q2FJP1|Q2FJP1_STAA3 Putative uncharacterized protein OS=Staphylococcus aureus (strain USA300) GN=SAUSA300_0373 PE=4	10.789	2.2788e-55	1.04571e+08	1.52361e+08	1.35193e+08	3.07992e+07	2.8783e+07	3.42444e+07	8.20802e+06	0	0
987	A8Z1H1;Q2FIF8	>tr|A8Z1H1|A8Z1H1_STAAT Selenocysteine lyase OS=Staphylococcus aureus (strain USA300 / TCH1516) GN=sufS PE=3 SV=1;>tr|Q2FIF8|Q2FIF8_STAA3 Cysteine desulfurases, SufS subfamily subfamily OS=Staphylococcus aureus (strain USA300) GN=sufS PE=3 SV=1	46.618	5.959e-53	8.84392e+07	1.53485e+08	1.49367e+08	0	1.75521e+07	0	0	0	0
255	A8Z088;Q2FI93	>sp|A8Z088|FABH_STAAT 3-oxoacyl-[acyl-carrier-protein] synthase 3 OS=Staphylococcus aureus (strain USA300 / TCH1516) GN=fabH PE=3 SV=1;>sp|Q2FI93|FABH_STAA3 3-oxoacyl-[acyl-carrier-protein] synthase 3 OS=Staphylococcus aureus (strain USA300) GN=fabH PE=3	33.879	3.3214e-77	1.49228e+08	1.14186e+08	1.27716e+08	9.1379e+06	1.71876e+07	1.38441e+07	0	0	0
978	Q2FHK1	>tr|Q2FHK1|Q2FHK1_STAA3 Signal recognition particle protein OS=Staphylococcus aureus (strain USA300) GN=ffh PE=4 SV=1	50.705	2.3324e-44	1.29905e+08	1.54959e+08	1.06046e+08	1.64746e+08	1.71699e+08	1.79024e+08	6.50822e+07	1.02624e+08	7.08633e+07
57	A8YYC1;Q2FEX8	>tr|A8YYC1|A8YYC1_STAAT Glutamine--fructose-6-phosphate transaminase (Isomerizing) OS=Staphylococcus aureus (strain USA300 / TCH1516) GN=glmS PE=3 SV=1;>tr|Q2FEX8|Q2FEX8_STAA3 Glucosamine--fructose-6-phosphate aminotransferase (Isomerizing) OS=Staphylococ	66.55	4.5095e-81	1.01887e+08	1.61629e+08	1.25734e+08	6.80282e+07	3.88185e+07	4.55028e+07	0	0	0
420	A8Z1P6;Q2FHW9	>tr|A8Z1P6|A8Z1P6_STAAT Putative uncharacterized protein OS=Staphylococcus aureus (strain USA300 / TCH1516) GN=USA300HOU_1049 PE=4 SV=1;>tr|Q2FHW9|Q2FHW9_STAA3 Putative uncharacterized protein OS=Staphylococcus aureus (strain USA300) GN=SAUSA300_1011 PE=4	18.581	4.3346e-137	1.29556e+08	1.79505e+08	7.81092e+07	1.55419e+07	1.83591e+07	0	0	0	0
971	Q2FH96	>sp|Q2FH96|GUAC_STAA3 GMP reductase OS=Staphylococcus aureus (strain USA300) GN=guaC PE=3 SV=1	36.116	1.308e-47	1.5237e+08	1.25134e+08	1.08367e+08	0	0	0	0	0	0
58	A8YYC4;Q2FEX5	>tr|A8YYC4|A8YYC4_STAAT PTS family fructose/mannitol (Fru) porter component IIA OS=Staphylococcus aureus (strain USA300 / TCH1516) GN=mtlA PE=4 SV=1;>tr|Q2FEX5|Q2FEX5_STAA3 PTS system, mannitol specific IIA component OS=Staphylococcus aureus (strain USA30	15.542	9.8765e-94	8.69005e+07	1.42186e+08	1.51349e+08	1.59165e+07	0	1.80991e+07	0	0	0
467	A8Z232;Q2FH75	>tr|A8Z232|A8Z232_STAAT Peptide methionine sulfoxide reductase MsrA 1 OS=Staphylococcus aureus (strain USA300 / TCH1516) GN=msrA1 PE=3 SV=1;>tr|Q2FH75|Q2FH75_STAA3 Peptide methionine sulfoxide reductase MsrA 1 OS=Staphylococcus aureus (strain USA300) GN=m	19.611	1.117e-27	1.19524e+08	1.67361e+08	9.1455e+07	0	0	0	0	0	0
155	A8YZI1;Q2FJQ7	>sp|A8YZI1|METE_STAAT 5-methyltetrahydropteroyltriglutamate--homocysteine methyltransferase OS=Staphylococcus aureus (strain USA300 / TCH1516) GN=metE PE=3 SV=1;>sp|Q2FJQ7|METE_STAA3 5-methyltetrahydropteroyltriglutamate--homocysteine methyltransferase OS	85.074	1.3539e-63	1.1963e+08	1.04598e+08	1.45954e+08	0	0	0	0	0	0
166	A8YZK9;Q2FJD0	>tr|A8YZK9|A8YZK9_STAAT ATP-dependent zinc metalloprotease FtsH OS=Staphylococcus aureus (strain USA300 / TCH1516) GN=ftsH PE=3 SV=1;>tr|Q2FJD0|Q2FJD0_STAA3 ATP-dependent zinc metalloprotease FtsH OS=Staphylococcus aureus (strain USA300) GN=ftsH PE=3 SV=1	77.783	6.1299e-186	40600000	1.6333e+08	1.65541e+08	6.75605e+06	0	4.13823e+06	0	0	0
816	A8Z4N7;Q2FFT1	>sp|A8Z4N7|SPLC_STAAT Serine protease splC OS=Staphylococcus aureus (strain USA300 / TCH1516) GN=splC PE=3 SV=1;>sp|Q2FFT1|SPLC_STAA3 Serine protease splC OS=Staphylococcus aureus (strain USA300) GN=splC PE=3 SV=1	26.098	2.4928e-40	9.78423e+07	1.4732e+08	1.23339e+08	1.41254e+08	1.35869e+08	1.45205e+08	0	0	0
216	A8YZV7;Q2FIV3	>tr|A8YZV7|A8YZV7_STAAT Possible MarR family transcriptional regulator OS=Staphylococcus aureus (strain USA300 / TCH1516) GN=USA300HOU_0709 PE=4 SV=1;>tr|Q2FIV3|Q2FIV3_STAA3 Transcriptional regulator, MarR family OS=Staphylococcus aureus (strain USA300) G	17.089	3.7189e-75	6.76646e+07	2.0599e+08	9.47615e+07	4.00298e+07	5.33282e+07	3.89228e+07	0	0	0
299	A8Z0Q0;Q2FJY5	>tr|A8Z0Q0|A8Z0Q0_STAAT Virulence protein EsaA OS=Staphylococcus aureus (strain USA300 / TCH1516) GN=esaA PE=4 SV=1;>tr|Q2FJY5|Q2FJY5_STAA3 Putative membrane protein OS=Staphylococcus aureus (strain USA300) GN=SAUSA300_0279 PE=4 SV=1	114.82	0	1.25598e+08	1.21165e+08	1.20183e+08	1.96645e+08	2.02579e+08	2.87514e+08	4.49058e+07	4.99589e+07	5.02983e+07
110	A8YYU1;Q2FKN8	>sp|A8YYU1|WALR_STAAT Transcriptional regulatory protein walR OS=Staphylococcus aureus (strain USA300 / TCH1516) GN=walR PE=3 SV=2;>sp|Q2FKN8|WALR_STAA3 Transcriptional regulatory protein walR OS=Staphylococcus aureus (strain USA300) GN=walR PE=3 SV=1	27.192	2.5535e-106	8.27661e+07	1.45072e+08	1.34523e+08	1.46012e+07	2.25745e+07	1.97559e+07	0	0	0
584	A8Z340;Q2FEQ6	>sp|A8Z340|RS5_STAAT 30S ribosomal protein S5 OS=Staphylococcus aureus (strain USA300 / TCH1516) GN=rpsE PE=3 SV=1;>sp|Q2FEQ6|RS5_STAA3 30S ribosomal protein S5 OS=Staphylococcus aureus (strain USA300) GN=rpsE PE=3 SV=1	17.742	2.9215e-125	8.25376e+07	1.11485e+08	1.61936e+08	2.55823e+07	1.66892e+07	42000000	0	0	0
767	A8Z4B4;Q2FGE8	>sp|A8Z4B4|RS21_STAAT 30S ribosomal protein S21 OS=Staphylococcus aureus (strain USA300 / TCH1516) GN=rpsU PE=3 SV=1;>sp|Q2FGE8|RS21_STAA3 30S ribosomal protein S21 OS=Staphylococcus aureus (strain USA300) GN=rpsU PE=3 SV=1	6.9721	7.8703e-106	1.56836e+08	5.10835e+07	1.47716e+08	4.66048e+07	5.39575e+07	2.23495e+07	0	3.27533e+07	14054000
151	A8YZG4;Q2FJS4	>tr|A8YZG4|A8YZG4_STAAT Possible FMN reductase OS=Staphylococcus aureus (strain USA300 / TCH1516) GN=USA300HOU_0360 PE=4 SV=1;>tr|Q2FJS4|Q2FJS4_STAA3 NADH-dependent FMN reductase OS=Staphylococcus aureus (strain USA300) GN=SAUSA300_0340 PE=4 SV=1	21.314	3.2609e-117	1.12392e+08	1.39031e+08	1.03651e+08	1.65637e+07	1.35591e+07	0	0	0	0
284	A8Z0J0;Q2FK40;REV__A8YZA7;REV__Q2FJY1	>tr|A8Z0J0|A8Z0J0_STAAT Staphylocoagulase OS=Staphylococcus aureus (strain USA300 / TCH1516) GN=USA300HOU_0238 PE=4 SV=1;>tr|Q2FK40|Q2FK40_STAA3 Staphylocoagulase OS=Staphylococcus aureus (strain USA300) GN=coa PE=4 SV=1	68.78	0	9.50201e+07	1.21351e+08	1.3767e+08	9.85565e+07	1.21761e+08	1.48098e+08	3.28096e+08	2.74785e+08	3.04617e+08
619	A8Z3E6;Q2FDW0	>tr|A8Z3E6|A8Z3E6_STAAT Hydroxymethylglutaryl-CoA synthase OS=Staphylococcus aureus (strain USA300 / TCH1516) GN=mvaS PE=4 SV=1;>tr|Q2FDW0|Q2FDW0_STAA3 Hydroxymethylglutaryl-CoA synthase OS=Staphylococcus aureus (strain USA300) GN=SAUSA300_2484 PE=4 SV=1	43.205	6.8991e-129	1.21079e+08	7.35381e+07	1.54826e+08	1.95157e+07	1.33154e+07	2.71013e+07	0	0	0
207	A8YZS7;Q2FJ63	>tr|A8YZS7|A8YZS7_STAAT Phosphomethylpyrimidine kinase OS=Staphylococcus aureus (strain USA300 / TCH1516) GN=thiD PE=4 SV=1;>tr|Q2FJ63|Q2FJ63_STAA3 Phosphomethylpyrimidine kinase OS=Staphylococcus aureus (strain USA300) GN=thiD PE=4 SV=1	29.857	2.4819e-110	1.03468e+08	1.46165e+08	96000000	3.1856e+07	3.5232e+07	2.62576e+07	0	0	0
31	A8YY74;Q2FF20	>sp|A8YY74|ATPF_STAAT ATP synthase subunit b OS=Staphylococcus aureus (strain USA300 / TCH1516) GN=atpF PE=3 SV=1;>sp|Q2FF20|ATPF_STAA3 ATP synthase subunit b OS=Staphylococcus aureus (strain USA300) GN=atpF PE=3 SV=1	19.539	1.0085e-97	1.26984e+08	1.21289e+08	9.55872e+07	0	0	0	0	0	0
848	A8Z502;Q2FEI4	>tr|A8Z502|A8Z502_STAAT Transcriptional regulator OS=Staphylococcus aureus (strain USA300 / TCH1516) GN=USA300HOU_2292 PE=4 SV=1;>tr|Q2FEI4|Q2FEI4_STAA3 Putative transcriptional regulator OS=Staphylococcus aureus (strain USA300) GN=SAUSA300_2259 PE=4 SV=1	35.006	1.6246e-84	9.74646e+07	1.33268e+08	1.12156e+08	2.23367e+07	2.49544e+07	2.72753e+07	0	9.78523e+06	1.27302e+07
727	A8Z430;Q2FGZ0	>tr|A8Z430|A8Z430_STAAT Penicillin-binding protein 2 OS=Staphylococcus aureus (strain USA300 / TCH1516) GN=pbp2 PE=4 SV=1;>tr|Q2FGZ0|Q2FGZ0_STAA3 Penicillin binding protein 2 OS=Staphylococcus aureus (strain USA300) GN=pbp2 PE=4 SV=1	80.425	0	0	1.94835e+08	1.45193e+08	3.20129e+08	3.81985e+08	3.90847e+08	1.47453e+08	1.87364e+08	1.40897e+08
430	A8Z1R9;Q2FHU3	>sp|A8Z1R9|SYFA_STAAT Phenylalanine--tRNA ligase alpha subunit OS=Staphylococcus aureus (strain USA300 / TCH1516) GN=pheS PE=3 SV=1;>sp|Q2FHU3|SYFA_STAA3 Phenylalanine--tRNA ligase alpha subunit OS=Staphylococcus aureus (strain USA300) GN=pheS PE=3 SV=1	40.106	1.1676e-183	1.32317e+08	1.01024e+08	106000000	0	0	1.43906e+07	0	0	0
412	A8Z1N2;Q2FHY8	>tr|A8Z1N2|A8Z1N2_STAAT Putative uncharacterized protein OS=Staphylococcus aureus (strain USA300 / TCH1516) GN=USA300HOU_1035 PE=4 SV=1;>tr|Q2FHY8|Q2FHY8_STAA3 Putative lipoprotein OS=Staphylococcus aureus (strain USA300) GN=SAUSA300_0992 PE=4 SV=1	23.875	0	8.14466e+07	1.17454e+08	1.36596e+08	3.7221e+07	4.28919e+07	5.20414e+07	7.25912e+07	6.90262e+07	1.00953e+08
704	A8Z3X5;Q2FH41	>sp|A8Z3X5|DAPH_STAAT 2,3,4,5-tetrahydropyridine-2,6-dicarboxylate N-acetyltransferase OS=Staphylococcus aureus (strain USA300 / TCH1516) GN=dapH PE=3 SV=1;>sp|Q2FH41|DAPH_STAA3 2,3,4,5-tetrahydropyridine-2,6-dicarboxylate N-acetyltransferase OS=Staphyloc	25.258	2.9477e-51	1.05841e+08	1.42691e+08	8.54147e+07	0	0	0	0	0	0
973	Q2FHA1	>tr|Q2FHA1|Q2FHA1_STAA3 Putative uncharacterized protein OS=Staphylococcus aureus (strain USA300) GN=SAUSA300_1230 PE=4 SV=1	12.284	1.7021e-98	9.01249e+07	1.07247e+08	1.32908e+08	3.25621e+07	4.63089e+07	2.62486e+07	0	0	0
578	A8Z332;Q2FER4	>sp|A8Z332|RS11_STAAT 30S ribosomal protein S11 OS=Staphylococcus aureus (strain USA300 / TCH1516) GN=rpsK PE=3 SV=1;>sp|Q2FER4|RS11_STAA3 30S ribosomal protein S11 OS=Staphylococcus aureus (strain USA300) GN=rpsK PE=3 SV=1	13.882	1.8107e-52	1.7854e+08	8.15515e+07	6.98899e+07	1.49718e+07	1.68135e+07	0	0	0	0
385	A8Z1J1;Q2FIE3	>sp|A8Z1J1|DLTA_STAAT D-alanine--poly(phosphoribitol) ligase subunit 1 OS=Staphylococcus aureus (strain USA300 / TCH1516) GN=dltA PE=3 SV=1;>sp|Q2FIE3|DLTA_STAA3 D-alanine--poly(phosphoribitol) ligase subunit 1 OS=Staphylococcus aureus (strain USA300) GN=	54.67	2.9529e-86	1.39344e+08	1.10753e+08	7.90339e+07	6.0371e+07	4.03629e+07	0	0	0	0
547	A8Z2R5;Q2FFJ4	>sp|A8Z2R5|GATC_STAAT Aspartyl/glutamyl-tRNA(Asn/Gln) amidotransferase subunit C OS=Staphylococcus aureus (strain USA300 / TCH1516) GN=gatC PE=3 SV=1;>sp|Q2FFJ4|GATC_STAA3 Aspartyl/glutamyl-tRNA(Asn/Gln) amidotransferase subunit C OS=Staphylococcus aureus	11.267	2.4378e-47	0	1.84629e+08	1.39743e+08	0	3.01247e+07	0	0	0	0
561	A8Z2U7;Q2FFG5	>tr|A8Z2U7|A8Z2U7_STAAT ABC superfamily ATP binding cassette transporter, ABC protein OS=Staphylococcus aureus (strain USA300 / TCH1516) GN=USA300HOU_1934 PE=4 SV=1;>tr|Q2FFG5|Q2FFG5_STAA3 ABC transporter, ATP-binding protein OS=Staphylococcus aureus (str	32.952	1.3835e-28	6.44116e+07	1.62072e+08	9.78716e+07	0	0	0	0	0	0
818	A8Z4N9;Q2FFS9	>sp|A8Z4N9|SPLA_STAAT Serine protease splA OS=Staphylococcus aureus (strain USA300 / TCH1516) GN=splA PE=3 SV=1;>sp|Q2FFS9|SPLA_STAA3 Serine protease splA OS=Staphylococcus aureus (strain USA300) GN=splA PE=3 SV=1	25.549	4.3346e-21	5.75598e+07	1.63278e+08	1.01954e+08	8.57903e+07	1.10649e+08	9.84256e+07	0	0	0
482	A8Z2D1;Q2FGN4	>tr|A8Z2D1|A8Z2D1_STAAT Fur family transcriptional regulator OS=Staphylococcus aureus (strain USA300 / TCH1516) GN=USA300HOU_1499 PE=4 SV=1;>tr|Q2FGN4|Q2FGN4_STAA3 Transcriptional regulator, Fur family OS=Staphylococcus aureus (strain USA300) GN=SAUSA300_	17.243	2.2309e-67	0	1.44227e+08	1.77881e+08	2.26806e+07	1.81548e+07	1.71838e+07	0	0	0
36	A8YY83;Q2FF10	>sp|A8YY83|RF1_STAAT Peptide chain release factor 1 OS=Staphylococcus aureus (strain USA300 / TCH1516) GN=prfA PE=3 SV=1;>sp|Q2FF10|RF1_STAA3 Peptide chain release factor 1 OS=Staphylococcus aureus (strain USA300) GN=prfA PE=3 SV=1	40.349	1.5607e-173	1.22286e+08	9.15113e+07	1.04523e+08	1.22355e+07	0	0	0	0	0
83	A8YYK5;Q2FE49	>tr|A8YYK5|A8YYK5_STAAT Putative uncharacterized protein OS=Staphylococcus aureus (strain USA300 / TCH1516) GN=USA300HOU_2439 PE=4 SV=1;>tr|Q2FE49|Q2FE49_STAA3 Putative uncharacterized protein OS=Staphylococcus aureus (strain USA300) GN=SAUSA300_2394 PE=4	23.8	6.1132e-55	8.70095e+07	1.2366e+08	1.05954e+08	0	0	0	0	0	0
851	A8Z517;Q2FEG8	>tr|A8Z517|A8Z517_STAAT Dehydrogenase OS=Staphylococcus aureus (strain USA300 / TCH1516) GN=USA300HOU_2308 PE=4 SV=1;>tr|Q2FEG8|Q2FEG8_STAA3 Oxidoreductase, short chain dehydrogenase/reductase family OS=Staphylococcus aureus (strain USA300) GN=SAUSA300_22	31.734	3.1686e-40	1.07079e+08	1.04443e+08	9.97431e+07	4.01141e+07	3.23529e+07	3.47235e+07	0	0	0
486	A8Z2E3;Q2FGM4	>tr|A8Z2E3|A8Z2E3_STAAT Lactoylglutathione lysase OS=Staphylococcus aureus (strain USA300 / TCH1516) GN=USA300HOU_1511 PE=4 SV=1;>tr|Q2FGM4|Q2FGM4_STAA3 Glyoxalase family protein OS=Staphylococcus aureus (strain USA300) GN=SAUSA300_1458 PE=4 SV=1	13.89	4.4506e-45	1.00819e+08	6.94062e+07	1.41028e+08	0	0	0	0	0	0
220	A8YZX2;Q2FIT9	>tr|A8YZX2|A8YZX2_STAAT N-acetylglucosamine-6-phosphate deacetylase OS=Staphylococcus aureus (strain USA300 / TCH1516) GN=nagA PE=3 SV=1;>tr|Q2FIT9|Q2FIT9_STAA3 N-acetylglucosamine-6-phosphate deacetylase OS=Staphylococcus aureus (strain USA300) GN=nagA P	43.115	2.2664e-91	1.07714e+08	9.09144e+07	1.10706e+08	0	0	0	0	0	0
604	A8Z399;Q2FEJ2	>tr|A8Z399|A8Z399_STAAT D-octopine dehydrogenase OS=Staphylococcus aureus (strain USA300 / TCH1516) GN=USA300HOU_2283 PE=4 SV=1;>tr|Q2FEJ2|Q2FEJ2_STAA3 Dehydrogenase family protein OS=Staphylococcus aureus (strain USA300) GN=SAUSA300_2251 PE=4 SV=1	40.742	1.0312e-53	6.7018e+07	1.47763e+08	9.25505e+07	3.2548e+07	2.07162e+07	2.74177e+07	0	0	0
884	Q2FDH3;A8Z5I9	>sp|Q2FDH3|DRP35_STAA3 Lactonase drp35 OS=Staphylococcus aureus (strain USA300) GN=drp35 PE=3 SV=2;>tr|A8Z5I9|A8Z5I9_STAAT Possible gluconolactonase OS=Staphylococcus aureus (strain USA300 / TCH1516) GN=USA300HOU_2690 PE=4 SV=1	35.963	3.3107e-66	1.42783e+08	9.91237e+07	6.3044e+07	0	0	0	0	0	0
128	A8YZ52;Q2FKD2	>tr|A8YZ52|A8YZ52_STAAT Short chain dehydrogenase OS=Staphylococcus aureus (strain USA300 / TCH1516) GN=USA300HOU_0138 PE=3 SV=1;>tr|Q2FKD2|Q2FKD2_STAA3 Acetoin(Diacetyl) reductase OS=Staphylococcus aureus (strain USA300) GN=SAUSA300_0129 PE=3 SV=1	27.215	6.9665e-51	6.5309e+07	1.14907e+08	1.21294e+08	1.27665e+08	1.22344e+08	9.80565e+07	0	0	0
212	A8YZU1;Q2FJ49	>tr|A8YZU1|A8YZU1_STAAT Pyridine nucleotide-disulfide reductase OS=Staphylococcus aureus (strain USA300 / TCH1516) GN=USA300HOU_0587 PE=3 SV=1;>tr|Q2FJ49|Q2FJ49_STAA3 Putative Pyridine nucleotide-disulphide oxidoreductase OS=Staphylococcus aureus (strain	48.473	6.7372e-48	1.15354e+08	7.41546e+07	1.11477e+08	0	0	0	0	0	0
825	A8Z4S0;Q2FFA3	>tr|A8Z4S0|A8Z4S0_STAAT Possible leukocidin subunit OS=Staphylococcus aureus (strain USA300 / TCH1516) GN=USA300HOU_2011 PE=4 SV=1;>sp|Q2FFA3|LUKL1_STAA3 Uncharacterized leukocidin-like protein 1 OS=Staphylococcus aureus (strain USA300) GN=SAUSA300_1974 P	38.686	0	1.09418e+08	7.67433e+07	1.12596e+08	1.21702e+08	1.35255e+08	1.62919e+08	4.1493e+06	2.70112e+06	9104000
258	A8Z095;Q2FI87	>tr|A8Z095|A8Z095_STAAT Oligopeptide ABC superfamily ATP binding cassette transporter, binding protein OS=Staphylococcus aureus (strain USA300 / TCH1516) GN=oppA1 PE=4 SV=1;>tr|Q2FI87|Q2FI87_STAA3 Oligopeptide ABC transporter, substrate-binding protein OS	61.571	1.1019e-150	6.14677e+07	1.02389e+08	1.33697e+08	6.66774e+07	5.56834e+07	6.05876e+07	1.8994e+08	1.57312e+08	2.09817e+08
778	A8Z4D8;Q2FGC5	>sp|A8Z4D8|MTNN_STAAT 5-methylthioadenosine/S-adenosylhomocysteine nucleosidase OS=Staphylococcus aureus (strain USA300 / TCH1516) GN=mtnN PE=3 SV=1;>sp|Q2FGC5|MTNN_STAA3 5-methylthioadenosine/S-adenosylhomocysteine nucleosidase OS=Staphylococcus aureus	24.534	6.9986e-73	7.1491e+07	1.23082e+08	9.52569e+07	0	0	0	0	0	0
702	A8Z3X3;Q2FH43;A8Z0M2;Q2FK11	>sp|A8Z3X3|DAPA_STAAT Dihydrodipicolinate synthase OS=Staphylococcus aureus (strain USA300 / TCH1516) GN=dapA PE=3 SV=1;>sp|Q2FH43|DAPA_STAA3 Dihydrodipicolinate synthase OS=Staphylococcus aureus (strain USA300) GN=dapA PE=3 SV=1	32.584	4.704e-84	5.79407e+07	1.43691e+08	8.57578e+07	0	0	0	0	0	0
28	A8YY71;Q2FF23	>sp|A8YY71|ATPG_STAAT ATP synthase gamma chain OS=Staphylococcus aureus (strain USA300 / TCH1516) GN=atpG PE=3 SV=1;>tr|Q2FF23|Q2FF23_STAA3 ATP synthase gamma chain OS=Staphylococcus aureus (strain USA300) GN=atpG PE=3 SV=1	32.106	3.6255e-39	1.06794e+08	8.62856e+07	9.35413e+07	0	0	0	0	0	0
165	A8YZK8;Q2FJD1	>tr|A8YZK8|A8YZK8_STAAT Hypoxanthine phosphoribosyltransferase OS=Staphylococcus aureus (strain USA300 / TCH1516) GN=hpt PE=4 SV=1;>tr|Q2FJD1|Q2FJD1_STAA3 Hypoxanthine phosphoribosyltransferase OS=Staphylococcus aureus (strain USA300) GN=hpt PE=4 SV=1	20.846	2.4153e-36	1.29069e+08	1.03258e+08	5.32752e+07	0	0	0	0	0	0
688	A8Z3U3;Q2FHH5	>sp|A8Z3U3|SYP_STAAT Proline--tRNA ligase OS=Staphylococcus aureus (strain USA300 / TCH1516) GN=proS PE=3 SV=1;>sp|Q2FHH5|SYP_STAA3 Proline--tRNA ligase OS=Staphylococcus aureus (strain USA300) GN=proS PE=3 SV=1	63.862	3.6214e-79	1.01359e+08	1.21866e+08	6.13367e+07	5.96008e+07	3.78822e+07	4.17552e+07	0	0	0
591	A8Z348;Q2FEP8	>sp|A8Z348|RS17_STAAT 30S ribosomal protein S17 OS=Staphylococcus aureus (strain USA300 / TCH1516) GN=rpsQ PE=3 SV=1;>sp|Q2FEP8|RS17_STAA3 30S ribosomal protein S17 OS=Staphylococcus aureus (strain USA300) GN=rpsQ PE=3 SV=1	10.175	4.4132e-38	0	1.41351e+08	1.40725e+08	4.75524e+07	3.97529e+07	3.57529e+07	7.64409e+06	4.81813e+06	7.46733e+06
102	A8YYS6;Q2FKQ3	>tr|A8YYS6|A8YYS6_STAAT Putative uncharacterized protein OS=Staphylococcus aureus (strain USA300 / TCH1516) GN=USA300HOU_0003 PE=4 SV=1;>tr|Q2FKQ3|Q2FKQ3_STAA3 Putative uncharacterized protein OS=Staphylococcus aureus (strain USA300) GN=SAUSA300_0003 PE=4	9.1373	6.8503e-38	1.16646e+08	8.22588e+07	8.20734e+07	0	0	0	0	0	0
655	A8Z3P0;Q2FHN5	>sp|A8Z3P0|CARB_STAAT Carbamoyl-phosphate synthase large chain OS=Staphylococcus aureus (strain USA300 / TCH1516) GN=carB PE=3 SV=1;>sp|Q2FHN5|CARB_STAA3 Carbamoyl-phosphate synthase large chain OS=Staphylococcus aureus (strain USA300) GN=carB PE=3 SV=1	117.18	1.3149e-80	8.28074e+07	1.31371e+08	6.08771e+07	0	0	0	0	0	0
599	A8Z383;Q2FEK7	>tr|A8Z383|A8Z383_STAAT Acyl-CoA dehydrogenase OS=Staphylococcus aureus (strain USA300 / TCH1516) GN=USA300HOU_2267 PE=3 SV=1;>tr|Q2FEK7|Q2FEK7_STAA3 Putative uncharacterized protein OS=Staphylococcus aureus (strain USA300) GN=SAUSA300_2236 PE=3 SV=1	43	6.1242e-114	1.00896e+08	8.71216e+07	8.48248e+07	0	0	0	0	0	0
475	A8Z293;Q2FGS1	>tr|A8Z293|A8Z293_STAAT Hypothetical bacteriophage protein OS=Staphylococcus aureus (strain USA300 / TCH1516) GN=USA300HOU_1459 PE=4 SV=1;>tr|Q2FGS1|Q2FGS1_STAA3 Virulence-associated protein E OS=Staphylococcus aureus (strain USA300) GN=SAUSA300_1410 PE=4	94.187	8.3413e-07	2.72254e+08	0	0	0	0	0	0	0	0
39	A8YY87;Q2FF06	>tr|A8YY87|A8YY87_STAAT Aldehyde dehydrogenase OS=Staphylococcus aureus (strain USA300 / TCH1516) GN=aldA PE=3 SV=1;>sp|Q2FF06|ALD1_STAA3 Putative aldehyde dehydrogenase SAUSA300_2076 OS=Staphylococcus aureus (strain USA300) GN=SAUSA300_2076 PE=3 SV=1	51.968	3.2613e-55	4.75767e+07	1.55454e+08	6.89982e+07	2.62605e+07	2.36181e+07	1.68667e+07	0	0	0
92	A8YYP5;Q2FE11	>tr|A8YYP5|A8YYP5_STAAT Bifunctional phosphoglucomutase/phosphomannomutase OS=Staphylococcus aureus (strain USA300 / TCH1516) GN=USA300HOU_2482 PE=4 SV=1;>sp|Q2FE11|PGCA_STAA3 Phosphoglucomutase OS=Staphylococcus aureus (strain USA300) GN=pgcA PE=3 SV=2	68.347	1.6624e-87	1.05884e+08	8.88845e+07	7.57954e+07	0	0	0	0	0	0
774	A8Z4C8;Q2FGD5	>tr|A8Z4C8|A8Z4C8_STAAT Possible competence protein ComEB OS=Staphylococcus aureus (strain USA300 / TCH1516) GN=comEB PE=3 SV=1;>tr|Q2FGD5|Q2FGD5_STAA3 ComE operon protein 2 OS=Staphylococcus aureus (strain USA300) GN=SAUSA300_1548 PE=3 SV=1	17.516	7.4326e-17	4.22222e+07	1.11289e+08	1.14514e+08	1.60536e+07	1.77039e+07	0	0	0	0
132	A8YZ65;Q2FKC0	>sp|A8YZ65|DEOB_STAAT Phosphopentomutase OS=Staphylococcus aureus (strain USA300 / TCH1516) GN=deoB PE=3 SV=1;>sp|Q2FKC0|DEOB_STAA3 Phosphopentomutase OS=Staphylococcus aureus (strain USA300) GN=deoB PE=3 SV=1	43.795	1.2655e-92	6.10656e+07	1.19072e+08	7.88679e+07	0	0	1.82979e+07	0	0	0
163	A8YZK4;Q2FJN7	>tr|A8YZK4|A8YZK4_STAAT Putative uncharacterized protein OS=Staphylococcus aureus (strain USA300 / TCH1516) GN=USA300HOU_0401 PE=4 SV=1;>tr|Q2FJN7|Q2FJN7_STAA3 Putative lipoprotein OS=Staphylococcus aureus (strain USA300) GN=SAUSA300_0377 PE=4 SV=1	23.664	2.8209e-49	7.36741e+07	1.09124e+08	7.42394e+07	2.60137e+07	2.81753e+07	3.08893e+07	8.60902e+07	7.36449e+07	8.75533e+07
123	A8YZ28;Q2FKF6	>tr|A8YZ28|A8YZ28_STAAT M20 family peptidase OS=Staphylococcus aureus (strain USA300 / TCH1516) GN=USA300HOU_0114 PE=4 SV=1;>tr|Q2FKF6|Q2FKF6_STAA3 Peptidase, M20/M25/M40 family OS=Staphylococcus aureus (strain USA300) GN=SAUSA300_0105 PE=4 SV=1	43.097	1.0715e-62	1.0745e+08	1.01908e+08	4.46385e+07	0	0	0	0	0	0
167	A8YZL0;Q2FJC9	>sp|A8YZL0|HSLO_STAAT 33 kDa chaperonin OS=Staphylococcus aureus (strain USA300 / TCH1516) GN=hslO PE=3 SV=1;>sp|Q2FJC9|HSLO_STAA3 33 kDa chaperonin OS=Staphylococcus aureus (strain USA300) GN=hslO PE=3 SV=1	31.822	2.3747e-44	9.75905e+07	8.31773e+07	6.67615e+07	0	0	0	0	0	0
466	A8Z225;Q2FH80	>tr|A8Z225|A8Z225_STAAT DNA topoisomerase (ATP-hydrolyzing) ParC OS=Staphylococcus aureus (strain USA300 / TCH1516) GN=parC PE=4 SV=1;>tr|Q2FH80|Q2FH80_STAA3 DNA topoisomerase IV, subunit A OS=Staphylococcus aureus (strain USA300) GN=parC PE=4 SV=1	90.997	2.6332e-73	0	1.46536e+08	9.60183e+07	0	0	0	0	0	0
404	A8Z1M1;Q2FHZ8	>tr|A8Z1M1|A8Z1M1_STAAT Putative uncharacterized protein OS=Staphylococcus aureus (strain USA300 / TCH1516) GN=USA300HOU_1024 PE=4 SV=1;>tr|Q2FHZ8|Q2FHZ8_STAA3 Putative uncharacterized protein OS=Staphylococcus aureus (strain USA300) GN=SAUSA300_0982 PE=4	20.089	1.7686e-29	6.93735e+07	6.98186e+07	9.93303e+07	0	0	2.44418e+07	0	0	0
214	A8YZV1;Q2FIV9	>tr|A8YZV1|A8YZV1_STAAT Putative uncharacterized protein OS=Staphylococcus aureus (strain USA300 / TCH1516) GN=USA300HOU_0703 PE=4 SV=1;>tr|Q2FIV9|Q2FIV9_STAA3 Decarboxylase family protein OS=Staphylococcus aureus (strain USA300) GN=SAUSA300_0666 PE=4 SV=	20.889	1.1016e-62	9.64847e+07	4.72918e+07	9.46606e+07	2.1598e+06	0	0	0	0	0
968	Q2FH93	>tr|Q2FH93|Q2FH93_STAA3 UPF0291 protein SAUSA300_1238 OS=Staphylococcus aureus (strain USA300) GN=SAUSA300_1238 PE=3 SV=1	9.2033	4.2129e-29	5.84519e+07	7.86598e+07	1.01138e+08	0	0	8.13258e+06	0	0	0
840	A8Z4X3;Q2FF55	>tr|A8Z4X3|A8Z4X3_STAAT Alanine racemase 2 OS=Staphylococcus aureus (strain USA300 / TCH1516) GN=alr2 PE=3 SV=1;>sp|Q2FF55|ALR_STAA3 Alanine racemase OS=Staphylococcus aureus (strain USA300) GN=alr PE=3 SV=1	42.823	9.4338e-26	0	1.3601e+08	9.93945e+07	0	0	0	0	0	0
534	A8Z2N4;Q2FG20	>sp|A8Z2N4|EZRA_STAAT Septation ring formation regulator EzrA OS=Staphylococcus aureus (strain USA300 / TCH1516) GN=ezrA PE=3 SV=1;>sp|Q2FG20|EZRA_STAA3 Septation ring formation regulator EzrA OS=Staphylococcus aureus (strain USA300) GN=ezrA PE=3 SV=1	66.199	3.2332e-87	0	1.00423e+08	1.33303e+08	0	0	9.66252e+06	0	0	0
278	A8Z0F8;Q2FK70	>tr|A8Z0F8|A8Z0F8_STAAT Possible PTS family sucrose porter component IIBC OS=Staphylococcus aureus (strain USA300 / TCH1516) GN=USA300HOU_0206 PE=4 SV=1;>sp|Q2FK70|PTXBC_STAA3 PTS system EIIBC component SAUSA300_0194 OS=Staphylococcus aureus (strain USA30	50.664	1.6155e-32	9.31534e+07	8.82103e+07	4.94725e+07	0	0	0	0	0	0
800	A8Z4I5;Q2FFY1	>tr|A8Z4I5|A8Z4I5_STAAT Possible rhodanese domain sulfurtransferase OS=Staphylococcus aureus (strain USA300 / TCH1516) GN=USA300HOU_1748 PE=4 SV=1;>tr|Q2FFY1|Q2FFY1_STAA3 Rhodanese-like domain protein OS=Staphylococcus aureus (strain USA300) GN=SAUSA300_1	11.344	1.6419e-44	8.7381e+07	7.08082e+07	7.06945e+07	0	0	0	0	0	0
748	A8Z472;Q2FGI9	>tr|A8Z472|A8Z472_STAAT Octanoyltransferase LipM OS=Staphylococcus aureus (strain USA300 / TCH1516) GN=lipM PE=3 SV=1;>tr|Q2FGI9|Q2FGI9_STAA3 Octanoyltransferase LipM OS=Staphylococcus aureus (strain USA300) GN=lipM PE=3 SV=1	31.915	2.4549e-29	1.04758e+08	7.98701e+07	4.26046e+07	0	0	0	0	0	0
146	A8YZD9;Q2FJU9	>sp|A8YZD9|NANA_STAAT N-acetylneuraminate lyase OS=Staphylococcus aureus (strain USA300 / TCH1516) GN=nanA PE=3 SV=1;>sp|Q2FJU9|NANA_STAA3 N-acetylneuraminate lyase OS=Staphylococcus aureus (strain USA300) GN=nanA PE=3 SV=1	33.042	6.1209e-33	9.27873e+07	5.03402e+07	8.39807e+07	0	0	0	0	0	0
742	A8Z465;Q2FGK8	>tr|A8Z465|A8Z465_STAAT Putative uncharacterized protein OS=Staphylococcus aureus (strain USA300 / TCH1516) GN=USA300HOU_1527 PE=4 SV=1;>tr|Q2FGK8|Q2FGK8_STAA3 Putative uncharacterized protein OS=Staphylococcus aureus (strain USA300) GN=SAUSA300_1474 PE=4	13.273	3.3589e-64	6.40423e+07	7.35526e+07	8.87541e+07	17200000	2.38046e+07	1.69273e+07	0	0	0
421	A8Z1P7;Q2FHW8	>sp|A8Z1P7|Y1050_STAAT UPF0358 protein USA300HOU_1050 OS=Staphylococcus aureus (strain USA300 / TCH1516) GN=USA300HOU_1050 PE=3 SV=1;>sp|Q2FHW8|Y1012_STAA3 UPF0358 protein SAUSA300_1012 OS=Staphylococcus aureus (strain USA300) GN=SAUSA300_1012 PE=3 SV=1	10.355	7.51e-24	2.59894e+07	1.02755e+08	9.67798e+07	0	0	7.47458e+07	0	0	0
756	A8Z497;Q2FGG6	>sp|A8Z497|END4_STAAT Probable endonuclease 4 OS=Staphylococcus aureus (strain USA300 / TCH1516) GN=nfo PE=3 SV=1;>sp|Q2FGG6|END4_STAA3 Probable endonuclease 4 OS=Staphylococcus aureus (strain USA300) GN=nfo PE=3 SV=1	33.158	4.4705e-24	9.07534e+07	7.99216e+07	5.11376e+07	0	0	0	0	0	0
927	P0C7J5;Q2FHV2	>sp|P0C7J5|ISDB_STAAT Iron-regulated surface determinant protein B OS=Staphylococcus aureus (strain USA300 / TCH1516) GN=isdB PE=3 SV=1;>sp|Q2FHV2|ISDB_STAA3 Iron-regulated surface determinant protein B OS=Staphylococcus aureus (strain USA300) GN=isdB PE=	72.191	0	0	1.39897e+08	7.70138e+07	1.65198e+08	1.67942e+08	2.44162e+08	7.1978e+08	5.40224e+08	588850000
690	A8Z3U6;Q2FHH2	>tr|A8Z3U6|A8Z3U6_STAAT N utilization substance A OS=Staphylococcus aureus (strain USA300 / TCH1516) GN=nusA PE=4 SV=1;>tr|Q2FHH2|Q2FHH2_STAA3 Transcription termination factor NusA OS=Staphylococcus aureus (strain USA300) GN=nusA PE=4 SV=1	43.741	2.4583e-58	4.67238e+07	1.14247e+08	5.47321e+07	0	2.8429e+07	0	0	0	0
196	A8YZQ8;Q2FJ80	>tr|A8YZQ8|A8YZQ8_STAAT Putative uncharacterized protein OS=Staphylococcus aureus (strain USA300 / TCH1516) GN=USA300HOU_0554 PE=4 SV=1;>sp|Q2FJ80|AZO1_STAA3 FMN-dependent NADPH-azoreductase OS=Staphylococcus aureus (strain USA300) GN=azo1 PE=3 SV=1	20.911	5.9605e-55	7.98106e+07	8.59082e+07	4.72651e+07	2.29992e+07	3.50301e+07	1.57446e+07	0	0	0
217	A8YZW7;Q2FIU4	>tr|A8YZW7|A8YZW7_STAAT Putative uncharacterized protein OS=Staphylococcus aureus (strain USA300 / TCH1516) GN=USA300HOU_0719 PE=4 SV=1;>tr|Q2FIU4|Q2FIU4_STAA3 Putative uncharacterized protein OS=Staphylococcus aureus (strain USA300) GN=SAUSA300_0681 PE=4	16.922	7.8223e-136	0	2.0901e+08	0	0	1.40564e+07	1.61266e+07	4.26112e+07	3.92748e+07	31070000
159	A8YZJ3;Q2FJP6	>sp|A8YZJ3|RS18_STAAT 30S ribosomal protein S18 OS=Staphylococcus aureus (strain USA300 / TCH1516) GN=rpsR PE=3 SV=1;>sp|Q2FJP6|RS18_STAA3 30S ribosomal protein S18 OS=Staphylococcus aureus (strain USA300) GN=rpsR PE=3 SV=1	9.3098	8.6099e-17	0	1.17423e+08	9.15128e+07	0	0	0	0	0	0
788	A8Z4G3;Q2FGA1	>tr|A8Z4G3|A8Z4G3_STAAT Putative uncharacterized protein OS=Staphylococcus aureus (strain USA300 / TCH1516) GN=USA300HOU_1625 PE=4 SV=1;>sp|Q2FGA1|Y1582_STAA3 UPF0337 protein SAUSA300_1582 OS=Staphylococcus aureus (strain USA300) GN=SAUSA300_1582 PE=3 SV=	6.7225	0	0	9.94732e+07	1.0867e+08	1.53996e+07	1.03363e+07	1.63337e+07	1.39411e+06	991533	0
877	A8Z5E4;Q2FDL4	>tr|A8Z5E4|A8Z5E4_STAAT Possible isochorismatase hydrolase OS=Staphylococcus aureus (strain USA300 / TCH1516) GN=USA300HOU_2645 PE=4 SV=1;>tr|Q2FDL4|Q2FDL4_STAA3 Isochorismatase family protein OS=Staphylococcus aureus (strain USA300) GN=SAUSA300_2580 PE=4	20.729	2.0664e-59	8.21354e+07	6.83784e+07	5.73725e+07	1.1529e+07	0	0	0	0	0
492	A8Z2F4;Q2FGL3	>tr|A8Z2F4|A8Z2F4_STAAT Arginine repressor 2 OS=Staphylococcus aureus (strain USA300 / TCH1516) GN=argR PE=3 SV=1;>sp|Q2FGL3|ARGR_STAA3 Arginine repressor OS=Staphylococcus aureus (strain USA300) GN=argR PE=3 SV=1	17.445	2.4112e-74	1.32116e+08	2.89175e+07	4.63101e+07	0	0	0	0	0	0
780	A8Z4E5;Q2FGB9	>tr|A8Z4E5|A8Z4E5_STAAT Acetyl-CoA carboxylase biotin carboxyl carrier subunit OS=Staphylococcus aureus (strain USA300 / TCH1516) GN=USA300HOU_1607 PE=4 SV=1;>tr|Q2FGB9|Q2FGB9_STAA3 Acetyl-CoA carboxylase, biotin carboxyl carrier protein OS=Staphylococcus	16.793	4.4179e-31	0	1.14299e+08	9.08862e+07	0	0	0	0	0	0
744	A8Z467;Q2FGK6	>tr|A8Z467|A8Z467_STAAT Biotin carboxyl carrier subunit OS=Staphylococcus aureus (strain USA300 / TCH1516) GN=accB PE=4 SV=1;>tr|Q2FGK6|Q2FGK6_STAA3 Acetyl-CoA carboxylase, biotin carboxyl carrier protein OS=Staphylococcus aureus (strain USA300) GN=accB P	17.121	1.0691e-26	0	8.08289e+07	1.22651e+08	0	0	0	0	0	0
66	A8YYE8;Q2FEV1	>tr|A8YYE8|A8YYE8_STAAT Possible Iuc family aerobactin synthesis protein OS=Staphylococcus aureus (strain USA300 / TCH1516) GN=USA300HOU_2173 PE=4 SV=1;>tr|Q2FEV1|Q2FEV1_STAA3 Putative uncharacterized protein OS=Staphylococcus aureus (strain USA300) GN=SA	76.044	1.9258e-67	5.71016e+07	6.82206e+07	7.72073e+07	0	0	0	0	0	0
596	A8Z373;Q2FEL7	>tr|A8Z373|A8Z373_STAAT Molybdopterin cofactor biosynthesis protein MoaB OS=Staphylococcus aureus (strain USA300 / TCH1516) GN=moaB PE=4 SV=1;>tr|Q2FEL7|Q2FEL7_STAA3 Molybdenum cofactor biosynthesis protein B OS=Staphylococcus aureus (strain USA300) GN=mo	18.486	2.5011e-17	6.77725e+07	8.20361e+07	4.82734e+07	0	0	0	0	0	0
236	A8Z024;Q2FIP2	>tr|A8Z024|A8Z024_STAAT Putative uncharacterized protein OS=Staphylococcus aureus (strain USA300 / TCH1516) GN=USA300HOU_0776 PE=4 SV=1;>tr|Q2FIP2|Q2FIP2_STAA3 DegV family protein OS=Staphylococcus aureus (strain USA300) GN=SAUSA300_0733 PE=4 SV=1	32.068	1.3849e-39	0	1.15381e+08	7.69899e+07	0	0	0	0	0	0
701	A8Z3W9;Q2FH47	>tr|A8Z3W9|A8Z3W9_STAAT Putative uncharacterized protein OS=Staphylococcus aureus (strain USA300 / TCH1516) GN=USA300HOU_1326 PE=4 SV=1;>sp|Q2FH47|CVFB_STAA3 Conserved virulence factor B OS=Staphylococcus aureus (strain USA300) GN=cvfB PE=3 SV=1	34.198	5.0736e-22	6.44296e+07	5.96691e+07	6.63761e+07	0	0	1.29262e+07	0	0	0
283	A8Z0H8;Q2FK50	>tr|A8Z0H8|A8Z0H8_STAAT Putative uncharacterized protein OS=Staphylococcus aureus (strain USA300 / TCH1516) GN=USA300HOU_0226 PE=4 SV=1;>tr|Q2FK50|Q2FK50_STAA3 Putative uncharacterized protein OS=Staphylococcus aureus (strain USA300) GN=SAUSA300_0214 PE=4	36.671	1.3539e-21	0	1.42165e+08	4.75761e+07	0	0	0	0	0	0
674	A8Z3S3;Q2FHJ5	>tr|A8Z3S3|A8Z3S3_STAAT Ribosome biogenesis GTPase A OS=Staphylococcus aureus (strain USA300 / TCH1516) GN=USA300HOU_1174 PE=3 SV=1;>tr|Q2FHJ5|Q2FHJ5_STAA3 Ribosome biogenesis GTPase A OS=Staphylococcus aureus (strain USA300) GN=SAUSA300_1136 PE=3 SV=1	33.38	0.00050701	0	0	1.89037e+08	0	0	0	0	0	0
881	A8Z5G4;Q2FDJ5	>tr|A8Z5G4|A8Z5G4_STAAT Ica operon transcriptional regulator R OS=Staphylococcus aureus (strain USA300 / TCH1516) GN=icaR PE=4 SV=1;>tr|Q2FDJ5|Q2FDJ5_STAA3 Intercellular adhesion operon transcription regulator, TetR family OS=Staphylococcus aureus (strain	21.987	1.6945e-11	5.17492e+07	7.82412e+07	5.7889e+07	0	0	0	0	0	0
460	A8Z211;Q2FHA5	>tr|A8Z211|A8Z211_STAAT Homoserine dehydrogenase OS=Staphylococcus aureus (strain USA300 / TCH1516) GN=thrA PE=3 SV=1;>tr|Q2FHA5|Q2FHA5_STAA3 Homoserine dehydrogenase OS=Staphylococcus aureus (strain USA300) GN=SAUSA300_1226 PE=3 SV=1	46.873	1.064e-118	0	1.1501e+08	7.08073e+07	4.12863e+07	5.51197e+07	3.56652e+07	0	0	0
991	Q2FJE2	>sp|Q2FJE2|GLMU_STAA3 Bifunctional protein GlmU OS=Staphylococcus aureus (strain USA300) GN=glmU PE=3 SV=1	48.532	5.1338e-68	4.80741e+07	7.33392e+07	6.14798e+07	0	1.13108e+07	1.06885e+07	0	0	0
452	A8Z1X0;Q2FHD9	>sp|A8Z1X0|GLPK_STAAT Glycerol kinase OS=Staphylococcus aureus (strain USA300 / TCH1516) GN=glpK PE=3 SV=1;>sp|Q2FHD9|GLPK_STAA3 Glycerol kinase OS=Staphylococcus aureus (strain USA300) GN=glpK PE=3 SV=1	55.625	2.3926e-80	4.31704e+07	1.06856e+08	3.16908e+07	3.16391e+07	9.18764e+06	1.12693e+07	0	0	0
438	A8Z1T8;Q2FHS7	>tr|A8Z1T8|A8Z1T8_STAAT Putative uncharacterized protein OS=Staphylococcus aureus (strain USA300 / TCH1516) GN=USA300HOU_1092 PE=4 SV=1;>sp|Q2FHS7|FLIPR_STAA3 FPRL1 inhibitory protein OS=Staphylococcus aureus (strain USA300) GN=flr PE=3 SV=1	15.202	5.8286e-34	4.32878e+07	6.11041e+07	7.66422e+07	1.36157e+08	1.24097e+08	1.10475e+08	4.02084e+08	4.02187e+08	3.70967e+08
807	A8Z4L0;Q2FFV8	>tr|A8Z4L0|A8Z4L0_STAAT Possible aldo/keto reductase OS=Staphylococcus aureus (strain USA300 / TCH1516) GN=USA300HOU_1775 PE=4 SV=1;>tr|Q2FFV8|Q2FFV8_STAA3 Oxidoreductase, aldo/keto reductase family OS=Staphylococcus aureus (strain USA300) GN=SAUSA300_172	31.471	3.1565e-41	5.99185e+07	4.8067e+07	7.29569e+07	0	0	0	0	0	0
463	A8Z218;Q2FH91	>tr|A8Z218|A8Z218_STAAT UPF0154 protein USA300HOU_1280 OS=Staphylococcus aureus (strain USA300 / TCH1516) GN=USA300HOU_1280 PE=3 SV=1;>tr|Q2FH91|Q2FH91_STAA3 UPF0154 protein SAUSA300_1240 OS=Staphylococcus aureus (strain USA300) GN=SAUSA300_1240 PE=3 SV=1	11.024	5.9098e-34	0	6.22433e+07	1.17018e+08	0	0	0	0	0	0
264	A8Z0B5;Q2FI66	>tr|A8Z0B5|A8Z0B5_STAAT Enoyl-[acyl-carrier-protein] reductase [NADPH] OS=Staphylococcus aureus (strain USA300 / TCH1516) GN=fabI PE=3 SV=1;>tr|Q2FI66|Q2FI66_STAA3 Enoyl-[acyl-carrier-protein] reductase [NADPH] OS=Staphylococcus aureus (strain USA300) GN=	27.992	4.3821e-45	4.2037e+07	6.15763e+07	7.24862e+07	2.62149e+07	1.80224e+07	1.96761e+07	0	0	0
752	A8Z487;Q2FGH6	>tr|A8Z487|A8Z487_STAAT Glucokinase OS=Staphylococcus aureus (strain USA300 / TCH1516) GN=glcK PE=4 SV=1;>tr|Q2FGH6|Q2FGH6_STAA3 Glucokinase OS=Staphylococcus aureus (strain USA300) GN=glk PE=4 SV=1	35.077	1.7357e-23	0	1.14464e+08	6.13138e+07	0	0	0	0	0	0
878	A8Z5E5;Q2FDL3	>tr|A8Z5E5|A8Z5E5_STAAT LPXTG family cell wall surface anchor protein OS=Staphylococcus aureus (strain USA300 / TCH1516) GN=sasF PE=4 SV=1;>tr|Q2FDL3|Q2FDL3_STAA3 Putative surface anchored protein OS=Staphylococcus aureus (strain USA300) GN=SAUSA300_2581	71.176	1.0306e-188	0	7.6934e+07	9.86422e+07	6.35403e+07	9.68301e+07	1.26983e+08	6.18537e+07	5.18075e+07	6.07333e+07
227	A8YZZ7;Q2FIR4	>sp|A8YZZ7|Y749_STAAT Putative lipid kinase USA300HOU_0749 OS=Staphylococcus aureus (strain USA300 / TCH1516) GN=USA300HOU_0749 PE=3 SV=1;>sp|Q2FIR4|Y711_STAA3 Putative lipid kinase SAUSA300_0711 OS=Staphylococcus aureus (strain USA300) GN=SAUSA300_0711 P	33.626	7.3722e-63	0	1.08216e+08	6.72697e+07	1.35306e+07	0	0	0	0	0
136	A8YZ92;Q2FK92	>tr|A8YZ92|A8YZ92_STAAT Putative uncharacterized protein OS=Staphylococcus aureus (strain USA300 / TCH1516) GN=USA300HOU_0183 PE=4 SV=1;>tr|Q2FK92|Q2FK92_STAA3 Putative uncharacterized protein OS=Staphylococcus aureus (strain USA300) GN=SAUSA300_0172 PE=4	7.6627	2.9056e-21	7.1946e+07	5.26402e+07	4.99239e+07	0	0	0	0	0	0
747	A8Z470;Q2FGJ1	>tr|A8Z470|A8Z470_STAAT Lipoprotein OS=Staphylococcus aureus (strain USA300 / TCH1516) GN=USA300HOU_1532 PE=4 SV=1;>tr|Q2FGJ1|Q2FGJ1_STAA3 Putative lipoprotein OS=Staphylococcus aureus (strain USA300) GN=SAUSA300_1492 PE=4 SV=1	21.472	2.0311e-113	0	9.8667e+07	7.50349e+07	5.33629e+07	8.55251e+07	7.21394e+07	1.42976e+08	1.42361e+08	1.34563e+08
737	A8Z458;Q2FGW3	>tr|A8Z458|A8Z458_STAAT Asparaginase OS=Staphylococcus aureus (strain USA300 / TCH1516) GN=aspG PE=3 SV=1;>tr|Q2FGW3|Q2FGW3_STAA3 L-asparaginase OS=Staphylococcus aureus (strain USA300) GN=ansA PE=3 SV=1	35.578	1.6972e-56	0	9.61742e+07	7.22532e+07	0	0	0	0	0	0
158	A8YZJ2;Q2FJP7;A8Z2Z9;Q2FFB9	>tr|A8YZJ2|A8YZJ2_STAAT Single-stranded DNA-binding protein OS=Staphylococcus aureus (strain USA300 / TCH1516) GN=ssb1 PE=4 SV=1;>tr|Q2FJP7|Q2FJP7_STAA3 Single-stranded DNA-binding protein OS=Staphylococcus aureus (strain USA300) GN=ssb PE=4 SV=1	18.539	1.9036e-46	5.31048e+07	6.24753e+07	4.88394e+07	0	8.19459e+06	9.65461e+06	0	0	0
480	A8Z2C6;Q2FGP0	>tr|A8Z2C6|A8Z2C6_STAAT Response regulator SrrA OS=Staphylococcus aureus (strain USA300 / TCH1516) GN=srrA PE=4 SV=1;>tr|Q2FGP0|Q2FGP0_STAA3 Staphylococcal respiratory response protein, SrrA OS=Staphylococcus aureus (strain USA300) GN=srrA PE=4 SV=1	28.161	1.3912e-78	3.91757e+07	5.39515e+07	6.94725e+07	1.58278e+07	1.26575e+07	1.37702e+07	0	0	0
357	Q2FIL5;A8Z1A6	>tr|Q2FIL5|Q2FIL5_STAA3 Preprotein translocase, SecG subunit OS=Staphylococcus aureus (strain USA300) GN=secG PE=4 SV=1;>tr|A8Z1A6|A8Z1A6_STAAT Possible Sec family Type I general secretory protein SecG OS=Staphylococcus aureus (strain USA300 / TCH1516) GN	10.106	4.262e-57	9.1837e+07	6.98588e+07	0	1.20774e+08	1.17938e+08	8.95857e+07	4.51603e+07	6.06766e+07	34705000
339	A8Z128;Q2FGK5	>tr|A8Z128|A8Z128_STAAT Putative uncharacterized protein OS=Staphylococcus aureus (strain USA300 / TCH1516) GN=USA300HOU_0626 PE=4 SV=1;>tr|Q2FGK5|Q2FGK5_STAA3 Putative lipoprotein OS=Staphylococcus aureus (strain USA300) GN=SAUSA300_1478 PE=4 SV=1	14.098	1.1568e-71	0	6.07186e+07	1.00257e+08	0	0	0	1.38371e+07	0	0
706	A8Z3X8;Q2FH38	>tr|A8Z3X8|A8Z3X8_STAAT Diaminopimelate decarboxylase OS=Staphylococcus aureus (strain USA300 / TCH1516) GN=lysA2 PE=3 SV=1;>tr|Q2FH38|Q2FH38_STAA3 Diaminopimelate decarboxylase OS=Staphylococcus aureus (strain USA300) GN=lysA PE=3 SV=1	47.034	1.2903e-62	0	1.11918e+08	4.89486e+07	0	0	0	0	0	0
140	A8YZ98;Q2FK85	>tr|A8YZ98|A8YZ98_STAAT Formate dehydrogenase OS=Staphylococcus aureus (strain USA300 / TCH1516) GN=fdh PE=3 SV=1;>tr|Q2FK85|Q2FK85_STAA3 Putative D-isomer specific 2-hydroxyacid dehydrogenase OS=Staphylococcus aureus (strain USA300) GN=SAUSA300_0179 PE=3	38.364	1.2905e-36	0	7.02959e+07	9.04872e+07	0	0	0	0	0	0
62	A8YYC9;Q2FEW8	>tr|A8YYC9|A8YYC9_STAAT Arginase OS=Staphylococcus aureus (strain USA300 / TCH1516) GN=arg PE=3 SV=1;>tr|Q2FEW8|Q2FEW8_STAA3 Arginase OS=Staphylococcus aureus (strain USA300) GN=rocF PE=3 SV=1	33.264	3.1709e-66	0	7.21052e+07	8.78092e+07	1.10758e+07	0	1.04938e+07	0	0	0
856	A8Z536;Q2FEF1	>sp|A8Z536|IDI2_STAAT Isopentenyl-diphosphate delta-isomerase OS=Staphylococcus aureus (strain USA300 / TCH1516) GN=fni PE=3 SV=1;>sp|Q2FEF1|IDI2_STAA3 Isopentenyl-diphosphate delta-isomerase OS=Staphylococcus aureus (strain USA300) GN=fni PE=3 SV=1	38.77	2.7396e-21	9.92783e+07	0	5.94055e+07	0	0	0	0	0	0
100	A8YYS0;Q2FDE9	>sp|A8YYS0|MNMG_STAAT tRNA uridine 5-carboxymethylaminomethyl modification enzyme MnmG OS=Staphylococcus aureus (strain USA300 / TCH1516) GN=mnmG PE=3 SV=1;>sp|Q2FDE9|MNMG_STAA3 tRNA uridine 5-carboxymethylaminomethyl modification enzyme MnmG OS=Staphyloc	70.115	2.8392e-43	6.83058e+07	5.02505e+07	4.0055e+07	0	0	0	0	0	0
614	A8Z3D2;Q2FDX0	>tr|A8Z3D2|A8Z3D2_STAAT Possible thioredoxin OS=Staphylococcus aureus (strain USA300 / TCH1516) GN=USA300HOU_2526 PE=4 SV=1;>tr|Q2FDX0|Q2FDX0_STAA3 Putative uncharacterized protein OS=Staphylococcus aureus (strain USA300) GN=SAUSA300_2474 PE=4 SV=1	13.215	4.8126e-23	4.99926e+07	6.00825e+07	4.76514e+07	0	0	0	0	0	0
359	A8Z1B3;Q2FIK9	>tr|A8Z1B3|A8Z1B3_STAAT Hypothetical lipoprotein OS=Staphylococcus aureus (strain USA300 / TCH1516) GN=USA300HOU_0815 PE=4 SV=1;>tr|Q2FIK9|Q2FIK9_STAA3 Putative lipoprotein OS=Staphylococcus aureus (strain USA300) GN=SAUSA300_0769 PE=4 SV=1	28.419	7.0061e-58	0	8.46093e+07	7.2833e+07	3.87093e+07	3.5056e+07	5.24972e+07	4.03567e+07	4.53084e+07	52665000
852	A8Z519;Q2FEG6	>sp|A8Z519|HUTI_STAAT Imidazolonepropionase OS=Staphylococcus aureus (strain USA300 / TCH1516) GN=hutI PE=3 SV=1;>sp|Q2FEG6|HUTI_STAA3 Imidazolonepropionase OS=Staphylococcus aureus (strain USA300) GN=hutI PE=3 SV=1	45.038	1.8035e-29	4.38233e+07	6.3733e+07	4.84541e+07	0	0	0	0	0	0
626	A8Z3G1;Q2FDU7	>tr|A8Z3G1|A8Z3G1_STAAT Aminotransferase OS=Staphylococcus aureus (strain USA300 / TCH1516) GN=USA300HOU_2555 PE=4 SV=1;>tr|Q2FDU7|Q2FDU7_STAA3 Aminotransferase, class I OS=Staphylococcus aureus (strain USA300) GN=SAUSA300_2497 PE=4 SV=1	42.734	1.2033e-10	0	1.55907e+08	0	0	0	0	0	0	0
86	A8YYL5;Q2FE40	>tr|A8YYL5|A8YYL5_STAAT Putative uncharacterized protein OS=Staphylococcus aureus (strain USA300 / TCH1516) GN=USA300HOU_2449 PE=4 SV=1;>tr|Q2FE40|Q2FE40_STAA3 Putative lipoprotein OS=Staphylococcus aureus (strain USA300) GN=SAUSA300_2403 PE=4 SV=1	17.311	1.4166e-52	5.05577e+07	4.36258e+07	6.07881e+07	1.43319e+07	1.38687e+07	1.51857e+07	1.09743e+07	1.05639e+07	1.05328e+07
651	A8Z3N5;Q2FHP0	>sp|A8Z3N5|PYRR_STAAT Bifunctional protein pyrR OS=Staphylococcus aureus (strain USA300 / TCH1516) GN=pyrR PE=3 SV=1;>sp|Q2FHP0|PYRR_STAA3 Bifunctional protein pyrR OS=Staphylococcus aureus (strain USA300) GN=pyrR PE=3 SV=1	19.855	1.185e-32	6.39577e+07	5.92351e+07	3.15844e+07	2.88649e+07	2.21819e+07	1.26452e+07	0	0	0
654	A8Z3N9;Q2FHN6	>tr|A8Z3N9|A8Z3N9_STAAT Carbamoyl-phosphate synthase small chain OS=Staphylococcus aureus (strain USA300 / TCH1516) GN=carA PE=3 SV=1;>tr|Q2FHN6|Q2FHN6_STAA3 Carbamoyl-phosphate synthase small chain OS=Staphylococcus aureus (strain USA300) GN=carA PE=3 SV	40.393	8.4475e-46	0	6.48351e+07	8.54147e+07	0	0	0	0	0	0
494	A8Z2F8;Q2FG96	>sp|A8Z2F8|SYH_STAAT Histidine--tRNA ligase OS=Staphylococcus aureus (strain USA300 / TCH1516) GN=hisS PE=3 SV=1;>sp|Q2FG96|SYH_STAA3 Histidine--tRNA ligase OS=Staphylococcus aureus (strain USA300) GN=hisS PE=3 SV=1	48.282	5.2269e-47	3.98497e+07	5.2299e+07	5.77046e+07	0	0	0	0	0	0
842	A8Z4Y6;Q2FF43	>sp|A8Z4Y6|DDL_STAAT D-alanine--D-alanine ligase OS=Staphylococcus aureus (strain USA300 / TCH1516) GN=ddl PE=3 SV=1;>sp|Q2FF43|DDL_STAA3 D-alanine--D-alanine ligase OS=Staphylococcus aureus (strain USA300) GN=ddl PE=3 SV=1	40.23	5.6195e-58	5.80487e+07	5.95227e+07	3.09982e+07	0	0	0	0	0	0
432	A8Z1S2;Q2FHU0	>tr|A8Z1S2|A8Z1S2_STAAT Putative uncharacterized protein OS=Staphylococcus aureus (strain USA300 / TCH1516) GN=USA300HOU_1076 PE=3 SV=1;>tr|Q2FHU0|Q2FHU0_STAA3 Putative uncharacterized protein OS=Staphylococcus aureus (strain USA300) GN=SAUSA300_1040 PE=3	10.281	2.9091e-12	0	1.01058e+08	4.54385e+07	0	0	0	0	0	0
815	A8Z4N6;Q2FFT2	>sp|A8Z4N6|SPLD_STAAT Serine protease splD OS=Staphylococcus aureus (strain USA300 / TCH1516) GN=splD PE=3 SV=1;>sp|Q2FFT2|SPLD_STAA3 Serine protease splD OS=Staphylococcus aureus (strain USA300) GN=splD PE=3 SV=1	25.678	3.4729e-110	5.50698e+07	5.05227e+07	4.06193e+07	0	4.94054e+07	0	0	0	0
24	A8YY57;Q2FFL1	>tr|A8YY57|A8YY57_STAAT Response regulator VraR OS=Staphylococcus aureus (strain USA300 / TCH1516) GN=vraR PE=4 SV=1;>tr|Q2FFL1|Q2FFL1_STAA3 DNA-binding response regulator OS=Staphylococcus aureus (strain USA300) GN=vraR PE=4 SV=1	23.545	6.5832e-24	5.38011e+07	4.98113e+07	4.21523e+07	0	0	0	0	0	0
219	A8YZX1;Q2FIU0	>tr|A8YZX1|A8YZX1_STAAT PTS family fructose/mannitol (Fru) porter component IIABC OS=Staphylococcus aureus (strain USA300 / TCH1516) GN=fruA PE=4 SV=1;>tr|Q2FIU0|Q2FIU0_STAA3 Fructose specific permease OS=Staphylococcus aureus (strain USA300) GN=fruA PE=4	68.713	8.9759e-29	4.11884e+07	5.35876e+07	4.97991e+07	0	0	0	0	0	0
666	A8Z3Q8;Q2FHL6	>tr|A8Z3Q8|A8Z3Q8_STAAT Ribulose-phosphate 3-epimerase OS=Staphylococcus aureus (strain USA300 / TCH1516) GN=cfxE PE=3 SV=1;>tr|Q2FHL6|Q2FHL6_STAA3 Ribulose-phosphate 3-epimerase OS=Staphylococcus aureus (strain USA300) GN=rpe PE=3 SV=1	23.572	1.0687e-10	0	8.00588e+07	6.37477e+07	0	0	0	0	0	0
806	A8Z4K1;Q2FFW5	>tr|A8Z4K1|A8Z4K1_STAAT Possible mannosyl-glycoprotein endo-beta-N-glucosaminidase OS=Staphylococcus aureus (strain USA300 / TCH1516) GN=USA300HOU_1765 PE=4 SV=1;>tr|Q2FFW5|Q2FFW5_STAA3 Putative uncharacterized protein OS=Staphylococcus aureus (strain USA	32.506	1.926e-105	0	7.39299e+07	6.95183e+07	4.53831e+07	8.49421e+07	9.83691e+07	1.01627e+08	8.66561e+07	81445000
720	A8Z407;Q2FH10	>tr|A8Z407|A8Z407_STAAT Putative uncharacterized protein OS=Staphylococcus aureus (strain USA300 / TCH1516) GN=USA300HOU_1365 PE=4 SV=1;>sp|Q2FH10|Y1321_STAA3 UPF0403 protein SAUSA300_1321 OS=Staphylococcus aureus (strain USA300) GN=SAUSA300_1321 PE=3 SV=	16.014	2.7672e-16	6.5019e+07	3.71031e+07	3.98789e+07	0	0	0	0	0	0
691	A8Z3U7;Q2FHH1	>tr|A8Z3U7|A8Z3U7_STAAT Putative uncharacterized protein OS=Staphylococcus aureus (strain USA300 / TCH1516) GN=USA300HOU_1199 PE=4 SV=1;>tr|Q2FHH1|Q2FHH1_STAA3 Putative uncharacterized protein OS=Staphylococcus aureus (strain USA300) GN=SAUSA300_1160 PE=4	11.04	3.8589e-11	0	6.60021e+07	7.48945e+07	0	0	0	0	0	0
450	A8Z1W2;Q2FHE7	>tr|A8Z1W2|A8Z1W2_STAAT Putative uncharacterized protein OS=Staphylococcus aureus (strain USA300 / TCH1516) GN=USA300HOU_1223 PE=4 SV=1;>tr|Q2FHE7|Q2FHE7_STAA3 Putative uncharacterized protein OS=Staphylococcus aureus (strain USA300) GN=SAUSA300_1184 PE=4	11.035	4.2631e-27	0	8.34887e+07	5.72394e+07	0	0	0	0	0	0
824	A8Z4R4;Q2FFA8	>tr|A8Z4R4|A8Z4R4_STAAT Possible bifunctional S24 family peptidase/transcriptional regulator OS=Staphylococcus aureus (strain USA300 / TCH1516) GN=USA300HOU_2004 PE=4 SV=1;>tr|Q2FFA8|Q2FFA8_STAA3 Phi77 ORF011-like protein, phage transcriptional repressor	27.017	6.2884e-19	3.27206e+07	4.54794e+07	5.70028e+07	0	0	7.9209e+06	0	0	0
776	A8Z4D2;Q2FGD1	>tr|A8Z4D2|A8Z4D2_STAAT Putative uncharacterized protein OS=Staphylococcus aureus (strain USA300 / TCH1516) GN=USA300HOU_1594 PE=4 SV=1;>tr|Q2FGD1|Q2FGD1_STAA3 Putative uncharacterized protein OS=Staphylococcus aureus (strain USA300) GN=SAUSA300_1552 PE=4	22.463	1.8892e-32	6.61016e+07	2.9068e+07	3.88376e+07	0	0	0	0	0	0
660	A8Z3P6;Q2FHM9	>tr|A8Z3P6|A8Z3P6_STAAT Guanylate kinase OS=Staphylococcus aureus (strain USA300 / TCH1516) GN=gmk PE=3 SV=1;>sp|Q2FHM9|KGUA_STAA3 Guanylate kinase OS=Staphylococcus aureus (strain USA300) GN=gmk PE=3 SV=1	24.037	1.6878e-20	5.63291e+07	5.75918e+07	19300000	0	0	0	0	0	0
139	A8YZ95;Q2FK89	>tr|A8YZ95|A8YZ95_STAAT Possible ABC superfamily ATP-binding cassette transporter, binding protein OS=Staphylococcus aureus (strain USA300 / TCH1516) GN=USA300HOU_0186 PE=4 SV=1;>tr|Q2FK89|Q2FK89_STAA3 Putative lipoprotein OS=Staphylococcus aureus (strain	36.741	1.5442e-55	9.4036e+07	38100000	0	2.97315e+07	3.02568e+07	3.17145e+07	3.93086e+07	4.14991e+07	32620000
539	A8Z2P9;Q2FG07	>tr|A8Z2P9|A8Z2P9_STAAT Cell wall surface anchored protein OS=Staphylococcus aureus (strain USA300 / TCH1516) GN=USA300HOU_1720 PE=4 SV=1;>sp|Q2FG07|ISDH_STAA3 Iron-regulated surface determinant protein H OS=Staphylococcus aureus (strain USA300) GN=isdH P	100.93	5.3315e-127	0	5.37639e+07	7.81009e+07	4.64556e+07	5.45367e+07	6.09755e+07	5.20962e+07	4.96785e+07	45465000
738	A8Z459;Q2FGW2	>tr|A8Z459|A8Z459_STAAT Pyridine nucleotide-disulphide dehydrogenase OS=Staphylococcus aureus (strain USA300 / TCH1516) GN=USA300HOU_1417 PE=4 SV=1;>tr|Q2FGW2|Q2FGW2_STAA3 Pyridine nucleotide-disulfide oxidoreductase OS=Staphylococcus aureus (strain USA30	36.736	4.4956e-23	4.99386e+07	5.61577e+07	2.52459e+07	0	0	0	0	0	0
349	A8Z185;Q2FIX6	>tr|A8Z185|A8Z185_STAAT Putative uncharacterized protein OS=Staphylococcus aureus (strain USA300 / TCH1516) GN=USA300HOU_0684 PE=4 SV=1;>tr|Q2FIX6|Q2FIX6_STAA3 Putative uncharacterized protein OS=Staphylococcus aureus (strain USA300) GN=SAUSA300_0649 PE=4	23.764	2.1156e-27	0	5.20876e+07	7.86963e+07	0	0	0	0	0	0
602	A8Z393;Q2FEJ7	>tr|A8Z393|A8Z393_STAAT Putative uncharacterized protein OS=Staphylococcus aureus (strain USA300 / TCH1516) GN=USA300HOU_2277 PE=4 SV=1;>tr|Q2FEJ7|Q2FEJ7_STAA3 Putative uncharacterized protein OS=Staphylococcus aureus (strain USA300) GN=SAUSA300_2246 PE=4	12.534	3.2483e-12	0	5.85186e+07	7.22229e+07	0	0	0	0	0	0
478	A8Z2C1;Q2FGP5	>tr|A8Z2C1|A8Z2C1_STAAT Possible lipoprotein OS=Staphylococcus aureus (strain USA300 / TCH1516) GN=USA300HOU_1488 PE=4 SV=1;>tr|Q2FGP5|Q2FGP5_STAA3 PhiSLT ORF144-like protein, putative lipoprotein OS=Staphylococcus aureus (strain USA300) GN=SAUSA300_1436	15.995	3.7872e-07	1.01362e+08	2.93381e+07	0	0	0	0	5.09118e+07	4.56411e+07	17870000
295	A8Z0P1;Q2FJZ4	>tr|A8Z0P1|A8Z0P1_STAAT M23 family lysostaphin OS=Staphylococcus aureus (strain USA300 / TCH1516) GN=lytM PE=4 SV=1;>tr|Q2FJZ4|Q2FJZ4_STAA3 Peptidoglycan hydrolase OS=Staphylococcus aureus (strain USA300) GN=lytM PE=4 SV=1	35.067	9.0621e-278	0	9.59351e+07	3.47055e+07	1.58387e+08	1.77297e+08	2.00637e+08	3.56413e+08	3.41682e+08	2.36217e+08
172	A8YZL6;Q2FJC0	>sp|A8YZL6|PDXT_STAAT Glutamine amidotransferase subunit PdxT OS=Staphylococcus aureus (strain USA300 / TCH1516) GN=pdxT PE=3 SV=1;>sp|Q2FJC0|PDXT_STAA3 Glutamine amidotransferase subunit PdxT OS=Staphylococcus aureus (strain USA300) GN=pdxT PE=3 SV=1	20.63	6.1894e-35	4.31217e+07	4.75515e+07	3.94972e+07	5.54194e+06	1.02429e+07	8.0791e+06	0	0	0
1011	REV__A8Z422;REV__Q2FGZ6	>tr|A8Z422|A8Z422_STAAT Putative uncharacterized protein OS=Staphylococcus aureus (strain USA300 / TCH1516) GN=USA300HOU_1380 PE=4 SV=1;>tr|Q2FGZ6|Q2FGZ6_STAA3 Putative uncharacterized protein OS=Staphylococcus aureus (strain USA300) GN=SAUSA300_1335 PE=4	12.316	0.21625	0	0	1.28376e+08	0	0	0	0	0	0
558	A8Z2U0;Q2FFH2	>tr|A8Z2U0|A8Z2U0_STAAT Putative uncharacterized protein OS=Staphylococcus aureus (strain USA300 / TCH1516) GN=USA300HOU_1927 PE=4 SV=1;>tr|Q2FFH2|Q2FFH2_STAA3 Putative uncharacterized protein OS=Staphylococcus aureus (strain USA300) GN=SAUSA300_1904 PE=4	6.5647	3.0111e-06	0	1.28206e+08	0	4.06492e+07	0	0	0	0	0
87	A8YYM4;Q2FE32	>tr|A8YYM4|A8YYM4_STAAT Oligopeptide ABC superfamily ATP binding cassette transporter, binding protein OS=Staphylococcus aureus (strain USA300 / TCH1516) GN=USA300HOU_2458 PE=4 SV=1;>tr|Q2FE32|Q2FE32_STAA3 Oligopeptide permease, peptide-binding protein OS	60.018	1.4898e-88	0	6.38041e+07	6.28284e+07	0	0	0	1.75503e+07	1.19179e+07	1.18167e+07
949	Q2FEP5	>sp|Q2FEP5|RS3_STAA3 30S ribosomal protein S3 OS=Staphylococcus aureus (strain USA300) GN=rpsC PE=3 SV=1	24.099	1.6515e-22	4.71048e+07	3.90814e+07	4.01486e+07	3.70992e+07	3.01687e+07	2.22166e+07	0	0	0
330	A8Z0Z5;Q2FJD5	>tr|A8Z0Z5|A8Z0Z5_STAAT RNA-binding S4 domain heat shock protein OS=Staphylococcus aureus (strain USA300 / TCH1516) GN=USA300HOU_0500 PE=4 SV=1;>tr|Q2FJD5|Q2FJD5_STAA3 Putative uncharacterized protein OS=Staphylococcus aureus (strain USA300) GN=SAUSA300_0	9.8563	3.2548e-31	0	6.13722e+07	6.4333e+07	0	0	8.84444e+06	0	0	0
199	A8YZR1;Q2FJ77	>tr|A8YZR1|A8YZR1_STAAT Ser-Asp rich fibrinogen/bone sialoprotein-binding protein SdrE OS=Staphylococcus aureus (strain USA300 / TCH1516) GN=sdrE PE=3 SV=1;>sp|Q2FJ77|SDRE_STAA3 Serine-aspartate repeat-containing protein E OS=Staphylococcus aureus (strain	125.27	0	0	2.75577e+07	9.81284e+07	7.88145e+07	7.37027e+07	1.03092e+08	7.50962e+07	5.98243e+07	4.60983e+07
493	A8Z2F7;Q2FG97	>sp|A8Z2F7|SYD_STAAT Aspartate--tRNA ligase OS=Staphylococcus aureus (strain USA300 / TCH1516) GN=aspS PE=3 SV=1;>sp|Q2FG97|SYD_STAA3 Aspartate--tRNA ligase OS=Staphylococcus aureus (strain USA300) GN=aspS PE=3 SV=1	66.598	3.5651e-55	0	8.90557e+07	3.64651e+07	0	0	1.0093e+07	0	0	0
59	A8YYC5;Q2FEX4	>sp|A8YYC5|MTLD_STAAT Mannitol-1-phosphate 5-dehydrogenase OS=Staphylococcus aureus (strain USA300 / TCH1516) GN=mtlD PE=3 SV=1;>sp|Q2FEX4|MTLD_STAA3 Mannitol-1-phosphate 5-dehydrogenase OS=Staphylococcus aureus (strain USA300) GN=mtlD PE=3 SV=1	40.951	2.2471e-76	0	8.16722e+07	4.25835e+07	0	0	1.28885e+07	0	0	0
50	A8YYA7;Q2FEY8	>tr|A8YYA7|A8YYA7_STAAT Putative uncharacterized protein OS=Staphylococcus aureus (strain USA300 / TCH1516) GN=USA300HOU_2130 PE=4 SV=1;>tr|Q2FEY8|Q2FEY8_STAA3 Putative uncharacterized protein OS=Staphylococcus aureus (strain USA300) GN=SAUSA300_2094 PE=4	52.946	1.4368e-25	3.41577e+07	4.28216e+07	4.63404e+07	0	0	0	0	0	0
390	A8Z1J9;Q2FID5	>tr|A8Z1J9|A8Z1J9_STAAT Putative uncharacterized protein OS=Staphylococcus aureus (strain USA300 / TCH1516) GN=USA300HOU_0901 PE=4 SV=1;>tr|Q2FID5|Q2FID5_STAA3 Putative uncharacterized protein OS=Staphylococcus aureus (strain USA300) GN=SAUSA300_0843 PE=4	12.485	8.6777e-15	0	6.3299e+07	5.90606e+07	0	0	0	0	0	0
954	Q2FF33	>tr|Q2FF33|Q2FF33_STAA3 Phosphomethylpyrimidine kinase OS=Staphylococcus aureus (strain USA300) GN=thiD PE=4 SV=1	30.228	3.9753e-36	0	3.49938e+07	8.31028e+07	0	0	0	0	0	0
491	A8Z2F2;Q2FGL5	>tr|A8Z2F2|A8Z2F2_STAAT Dihydrolipoyl dehydrogenase OS=Staphylococcus aureus (strain USA300 / TCH1516) GN=lpdA PE=3 SV=1;>tr|Q2FGL5|Q2FGL5_STAA3 Dihydrolipoyl dehydrogenase OS=Staphylococcus aureus (strain USA300) GN=lpdA PE=3 SV=1	51.111	2.7093e-31	3.7127e+07	4.53701e+07	3.37835e+07	0	0	0	0	0	0
427	A8Z1R2;Q2FHU9	>tr|A8Z1R2|A8Z1R2_STAAT Putative uncharacterized protein OS=Staphylococcus aureus (strain USA300 / TCH1516) GN=USA300HOU_1066 PE=4 SV=1;>tr|Q2FHU9|Q2FHU9_STAA3 Putative uncharacterized protein OS=Staphylococcus aureus (strain USA300) GN=SAUSA300_1031 PE=4	41.348	3.8476e-127	0	6.65794e+07	4.96606e+07	4.78992e+07	7.13359e+07	8.62712e+07	2.72826e+08	2.63084e+08	220050000
993	Q2FJE5	>tr|Q2FJE5|Q2FJE5_STAA3 Putative endoribonuclease L-PSP OS=Staphylococcus aureus (strain USA300) GN=SAUSA300_0474 PE=4 SV=1	13.996	4.3271e-14	0	6.65887e+07	4.95514e+07	0	0	0	0	0	0
871	A8Z5C8;Q2FDN0	>tr|A8Z5C8|A8Z5C8_STAAT Tributyrin esterase EstA OS=Staphylococcus aureus (strain USA300 / TCH1516) GN=USA300HOU_2629 PE=4 SV=1;>tr|Q2FDN0|Q2FDN0_STAA3 Tributyrin esterase OS=Staphylococcus aureus (strain USA300) GN=estA PE=4 SV=1	29.096	3.903e-08	0	0	1.15624e+08	0	0	0	0	0	0
730	A8Z434;Q2FGY6	>sp|A8Z434|SYN_STAAT Asparagine--tRNA ligase OS=Staphylococcus aureus (strain USA300 / TCH1516) GN=asnS PE=3 SV=1;>sp|Q2FGY6|SYN_STAA3 Asparagine--tRNA ligase OS=Staphylococcus aureus (strain USA300) GN=asnS PE=3 SV=1	49.157	3.4956e-48	0	6.69258e+07	4.85229e+07	7.42661e+07	6.68533e+07	5.93446e+07	0	0	0
296	A8Z0P5;Q2FJZ0	>tr|A8Z0P5|A8Z0P5_STAAT Putative uncharacterized protein OS=Staphylococcus aureus (strain USA300 / TCH1516) GN=USA300HOU_0293 PE=4 SV=1;>tr|Q2FJZ0|Q2FJZ0_STAA3 Putative uncharacterized protein OS=Staphylococcus aureus (strain USA300) GN=SAUSA300_0274 PE=4	57.922	5.699e-91	0	0	1.14495e+08	0	0	5.342e+06	1.67623e+08	1.72178e+08	1.86967e+08
757	A8Z499;Q2FGG4	>tr|A8Z499|A8Z499_STAAT Putative uncharacterized protein OS=Staphylococcus aureus (strain USA300 / TCH1516) GN=USA300HOU_1561 PE=3 SV=1;>tr|Q2FGG4|Q2FGG4_STAA3 Putative uncharacterized protein OS=Staphylococcus aureus (strain USA300) GN=SAUSA300_1519 PE=3	41.152	1.9641e-19	5.30942e+07	2.38093e+07	3.66927e+07	0	0	0	0	0	0
753	A8Z489;Q2FGH4	>tr|A8Z489|A8Z489_STAAT S54 family peptidase OS=Staphylococcus aureus (strain USA300 / TCH1516) GN=USA300HOU_1551 PE=4 SV=1;>tr|Q2FGH4|Q2FGH4_STAA3 Peptidase, rhomboid family OS=Staphylococcus aureus (strain USA300) GN=SAUSA300_1509 PE=4 SV=1	56.889	5.2327e-19	5.56201e+07	4.26515e+07	1.27147e+07	0	2.37058e+07	2.89906e+07	3.87255e+07	3.17888e+07	40160000
103	A8YYS8;Q2FKQ1	>tr|A8YYS8|A8YYS8_STAAT DNA gyrase subunit B OS=Staphylococcus aureus (strain USA300 / TCH1516) GN=gyrB PE=3 SV=1;>sp|Q2FKQ1|GYRB_STAA3 DNA gyrase subunit B OS=Staphylococcus aureus (strain USA300) GN=gyrB PE=3 SV=3	72.539	1.7898e-31	0	5.93526e+07	5.13927e+07	0	0	0	0	0	0
961	Q2FFZ5;A8Z4H0	>sp|Q2FFZ5|Y1689_STAA3 UPF0354 protein SAUSA300_1689 OS=Staphylococcus aureus (strain USA300) GN=SAUSA300_1689 PE=3 SV=1;>tr|A8Z4H0|A8Z4H0_STAAT UPF0354 protein USA300HOU_1733 OS=Staphylococcus aureus (strain USA300 / TCH1516) GN=USA300HOU_1733 PE=3 SV=1	33.069	7.3837e-32	0	6.55381e+07	4.39734e+07	0	0	0	0	0	0
983	Q2FI50	>tr|Q2FI50|Q2FI50_STAA3 Lipoate-protein ligase A family protein OS=Staphylococcus aureus (strain USA300) GN=SAUSA300_0930 PE=4 SV=1	37.927	3.1818e-29	5.22169e+07	0	5.70514e+07	2.41161e+07	3.3529e+07	0	0	0	0
1004	REV__A8Z034;REV__Q2FIN5	>tr|A8Z034|A8Z034_STAAT UvrABC system protein B OS=Staphylococcus aureus (strain USA300 / TCH1516) GN=uvrB PE=3 SV=1;>tr|Q2FIN5|Q2FIN5_STAA3 UvrABC system protein B OS=Staphylococcus aureus (strain USA300) GN=uvrB PE=3 SV=1	76.647	0.00054936	0	1.07866e+08	0	0	1.00552e+08	0	0	0	0
870	A8Z5C7;Q2FDN1	>tr|A8Z5C7|A8Z5C7_STAAT MarR family transcriptional regulator OS=Staphylococcus aureus (strain USA300 / TCH1516) GN=USA300HOU_2628 PE=4 SV=1;>tr|Q2FDN1|Q2FDN1_STAA3 Putative transcriptional regulator OS=Staphylococcus aureus (strain USA300) GN=SAUSA300_25	17.692	7.9721e-10	3.67333e+07	2.15742e+07	4.91872e+07	0	0	0	0	0	0
872	A8Z5C9;Q2FDM9	>tr|A8Z5C9|A8Z5C9_STAAT Clumping factor B OS=Staphylococcus aureus (strain USA300 / TCH1516) GN=clfB PE=3 SV=1;>tr|Q2FDM9|Q2FDM9_STAA3 Clumping factor B OS=Staphylococcus aureus (strain USA300) GN=clfB PE=3 SV=1	95.787	2.8603e-190	0	2.2232e+07	8.42514e+07	126625000	1.53019e+08	1.87318e+08	1.34014e+08	1.32718e+08	116585000
763	A8Z4B0;Q2FGF2	>tr|A8Z4B0|A8Z4B0_STAAT Phosphate starvation-inducible protein PhoH OS=Staphylococcus aureus (strain USA300 / TCH1516) GN=phoH PE=4 SV=1;>tr|Q2FGF2|Q2FGF2_STAA3 Phosphate starvation-induced protein, PhoH family OS=Staphylococcus aureus (strain USA300) GN=	34.913	3.3966e-40	0	6.44423e+07	4.05505e+07	0	0	0	0	0	0
228	A8Z000;Q2FIR2	>sp|A8Z000|QUEF_STAAT NADPH-dependent 7-cyano-7-deazaguanine reductase OS=Staphylococcus aureus (strain USA300 / TCH1516) GN=queF PE=3 SV=1;>sp|Q2FIR2|QUEF_STAA3 NADPH-dependent 7-cyano-7-deazaguanine reductase OS=Staphylococcus aureus (strain USA300) GN=	19.645	1.4395e-08	2.94741e+07	4.28216e+07	3.20211e+07	0	0	0	0	0	0
741	A8Z464;Q2FGK9	>sp|A8Z464|NUSB_STAAT N utilization substance protein B homolog OS=Staphylococcus aureus (strain USA300 / TCH1516) GN=nusB PE=3 SV=1;>sp|Q2FGK9|NUSB_STAA3 N utilization substance protein B homolog OS=Staphylococcus aureus (strain USA300) GN=nusB PE=3 SV=1	15.003	3.4498e-23	0	7.11969e+07	3.30422e+07	0	0	0	0	0	0
382	A8Z1H2;Q2FIF7	>tr|A8Z1H2|A8Z1H2_STAAT Iron-sulfur (Fe-S) cluster formation protein IscU OS=Staphylococcus aureus (strain USA300 / TCH1516) GN=iscU PE=4 SV=1;>tr|Q2FIF7|Q2FIF7_STAA3 SUF system FeS assembly protein, NifU family OS=Staphylococcus aureus (strain USA300) GN	17.016	2.3095e-22	0	5.50639e+07	4.91688e+07	0	0	0	0	0	0
149	A8YZF5;Q2FJT3	>tr|A8YZF5|A8YZF5_STAAT PTS family porter component IIB OS=Staphylococcus aureus (strain USA300 / TCH1516) GN=USA300HOU_0351 PE=4 SV=1;>tr|Q2FJT3|Q2FJT3_STAA3 Putative uncharacterized protein OS=Staphylococcus aureus (strain USA300) GN=SAUSA300_0331 PE=4	10.756	4.8944e-27	1.03574e+08	0	0	0	0	0	0	0	0
610	A8Z3A9;Q2FDZ1	>tr|A8Z3A9|A8Z3A9_STAAT ABC superfamily ATP binding cassette transporter, ABC protein OS=Staphylococcus aureus (strain USA300 / TCH1516) GN=USA300HOU_2503 PE=3 SV=1;>tr|Q2FDZ1|Q2FDZ1_STAA3 ABC transporter, ATP-binding protein OS=Staphylococcus aureus (str	25.804	3.3893e-14	3.66434e+07	66500000	0	7.03306e+06	0	0	0	0	7.49667e+06
946	Q2FEP2	>sp|Q2FEP2|RL2_STAA3 50S ribosomal protein L2 OS=Staphylococcus aureus (strain USA300) GN=rplB PE=3 SV=1	30.155	2.1344e-40	3.28275e+07	2.29103e+07	4.26706e+07	0	0	0	0	0	0
657	A8Z3P2;Q2FHN3	>tr|A8Z3P2|A8Z3P2_STAAT Orotate phosphoribosyltransferase OS=Staphylococcus aureus (strain USA300 / TCH1516) GN=pyrE PE=3 SV=1;>tr|Q2FHN3|Q2FHN3_STAA3 Orotate phosphoribosyltransferase OS=Staphylococcus aureus (strain USA300) GN=pyrE PE=3 SV=1	22.042	4.0458e-30	0	3.39845e+07	6.35761e+07	1.97379e+07	0	0	0	0	0
436	A8Z1T3;Q2FHT0	>tr|A8Z1T3|A8Z1T3_STAAT Non-canonical purine NTP pyrophosphatase OS=Staphylococcus aureus (strain USA300 / TCH1516) GN=USA300HOU_1087 PE=3 SV=1;>tr|Q2FHT0|Q2FHT0_STAA3 Non-canonical purine NTP pyrophosphatase OS=Staphylococcus aureus (strain USA300) GN=SA	21.447	2.5258e-108	0	3.03557e+07	6.71615e+07	0	0	7.56422e+06	0	0	0
673	A8Z3S1;Q2FHK3	>tr|A8Z3S1|A8Z3S1_STAAT Sec family Type I general secretory pathway protein signal recognition particle protein FtsY OS=Staphylococcus aureus (strain USA300 / TCH1516) GN=ftsY PE=4 SV=1;>tr|Q2FHK3|Q2FHK3_STAA3 Signal recognition particle-docking protein F	46.59	1.224e-65	0	6.32258e+07	3.38202e+07	0	0	0	0	0	0
6	A8YY11;Q2FFQ4	>tr|A8YY11|A8YY11_STAAT Metal-dependent phosphohydrolase OS=Staphylococcus aureus (strain USA300 / TCH1516) GN=USA300HOU_1834 PE=4 SV=1;>tr|Q2FFQ4|Q2FFQ4_STAA3 Cmp-binding-factor 1 OS=Staphylococcus aureus (strain USA300) GN=cbf1 PE=4 SV=1	35.778	4.0922e-41	0	4.38031e+07	5.30972e+07	0	0	0	0	0	0
440	A8Z1U1;Q2FHS4	>tr|A8Z1U1|A8Z1U1_STAAT Fibrinogen-binding protein OS=Staphylococcus aureus (strain USA300 / TCH1516) GN=USA300HOU_1095 PE=4 SV=1;>tr|Q2FHS4|Q2FHS4_STAA3 Putative uncharacterized protein OS=Staphylococcus aureus (strain USA300) GN=SAUSA300_1056 PE=4 SV=1	13.114	1.9671e-35	0	4.79825e+07	4.8611e+07	2.14323e+07	2.34757e+07	28600000	4.63407e+07	3.74841e+07	3.60467e+07
548	A8Z2R7;Q2FFJ2	>tr|A8Z2R7|A8Z2R7_STAAT Pheromone lipoprotein CamS OS=Staphylococcus aureus (strain USA300 / TCH1516) GN=camS PE=4 SV=1;>tr|Q2FFJ2|Q2FFJ2_STAA3 CamS sex pheromone cAM373 OS=Staphylococcus aureus (strain USA300) GN=SAUSA300_1884 PE=4 SV=1	45.598	1.3574e-75	0	3.44588e+07	6.19798e+07	2.78169e+07	3.5551e+07	2.95661e+07	1.66487e+07	1.01275e+07	22260000
703	A8Z3X4;Q2FH42	>sp|A8Z3X4|DAPB_STAAT Dihydrodipicolinate reductase OS=Staphylococcus aureus (strain USA300 / TCH1516) GN=dapB PE=3 SV=1;>sp|Q2FH42|DAPB_STAA3 Dihydrodipicolinate reductase OS=Staphylococcus aureus (strain USA300) GN=dapB PE=3 SV=1	26.654	1.177e-28	0	5.60567e+07	3.98376e+07	0	0	0	0	0	0
489	A8Z2E8;Q2FGL9	>tr|A8Z2E8|A8Z2E8_STAAT Putative uncharacterized protein OS=Staphylococcus aureus (strain USA300 / TCH1516) GN=USA300HOU_1516 PE=4 SV=1;>sp|Q2FGL9|Y1463_STAA3 UPF0403 protein SAUSA300_1463 OS=Staphylococcus aureus (strain USA300) GN=SAUSA300_1463 PE=3 SV=	16.221	3.1066e-32	0	5.18258e+07	4.39312e+07	2.1427e+07	1.24923e+07	0	3.36874e+06	0	0
279	A8Z0G7;Q2FK61	>tr|A8Z0G7|A8Z0G7_STAAT RGD domain lipoprotein OS=Staphylococcus aureus (strain USA300 / TCH1516) GN=rlp PE=4 SV=1;>tr|Q2FK61|Q2FK61_STAA3 Putative lipoprotein OS=Staphylococcus aureus (strain USA300) GN=SAUSA300_0203 PE=4 SV=1	67.023	7.43e-187	1.58381e+07	2.62155e+07	5.30486e+07	9.91089e+07	1.14645e+08	2.11597e+08	7.06393e+06	2.21776e+07	3.06217e+07
348	A8Z179;Q2FIY2	>tr|A8Z179|A8Z179_STAAT Putative uncharacterized protein OS=Staphylococcus aureus (strain USA300 / TCH1516) GN=USA300HOU_0678 PE=4 SV=1;>tr|Q2FIY2|Q2FIY2_STAA3 Acetyltransferase, GNAT family OS=Staphylococcus aureus (strain USA300) GN=SAUSA300_0643 PE=4 S	19.279	8.3987e-15	3.36656e+07	6.06907e+07	0	0	0	0	0	0	0
342	A8Z154;Q2FJ05	>tr|A8Z154|A8Z154_STAAT ABC superfamily ATP binding cassette transporter, ABC protein OS=Staphylococcus aureus (strain USA300 / TCH1516) GN=USA300HOU_0653 PE=3 SV=1;>tr|Q2FJ05|Q2FJ05_STAA3 ABC transporter ATP-binding protein OS=Staphylococcus aureus (stra	28.024	5.7105e-14	0	5.16309e+07	4.12688e+07	0	0	0	0	0	0
334	A8Z117;Q2FJ29	>sp|A8Z117|SYR_STAAT Arginine--tRNA ligase OS=Staphylococcus aureus (strain USA300 / TCH1516) GN=argS PE=3 SV=1;>sp|Q2FJ29|SYR_STAA3 Arginine--tRNA ligase OS=Staphylococcus aureus (strain USA300) GN=argS PE=3 SV=1	62.381	1.9717e-29	0	3.90928e+07	5.26468e+07	40625000	2.50208e+07	1.62945e+07	0	0	0
377	A8Z1G2;Q2FIG6	>tr|A8Z1G2|A8Z1G2_STAAT Putative uncharacterized protein OS=Staphylococcus aureus (strain USA300 / TCH1516) GN=USA300HOU_0864 PE=4 SV=1;>tr|Q2FIG6|Q2FIG6_STAA3 Putative uncharacterized protein OS=Staphylococcus aureus (strain USA300) GN=SAUSA300_0812 PE=4	39.905	1.9334e-63	0	5.43866e+07	3.71872e+07	7.2621e+07	4.74517e+07	5.58004e+07	0	0	0
544	A8Z2R1;Q2FFJ7	>sp|A8Z2R1|DAGK_STAAT Diacylglycerol kinase OS=Staphylococcus aureus (strain USA300 / TCH1516) GN=dagK PE=3 SV=1;>sp|Q2FFJ7|DAGK_STAA3 Diacylglycerol kinase OS=Staphylococcus aureus (strain USA300) GN=dagK PE=3 SV=1	34.886	1.6847e-13	3.19767e+07	4.02526e+07	1.93046e+07	0	0	0	0	0	0
333	A8Z110;Q2FJ36	>tr|A8Z110|A8Z110_STAAT Dehydrogenase OS=Staphylococcus aureus (strain USA300 / TCH1516) GN=USA300HOU_0606 PE=4 SV=1;>tr|Q2FJ36|Q2FJ36_STAA3 Aldo/keto reductase family protein OS=Staphylococcus aureus (strain USA300) GN=SAUSA300_0589 PE=4 SV=1	35.459	2.8825e-24	0	4.7867e+07	4.35872e+07	0	0	2.8675e+06	0	0	0
148	A8YZE9;Q2FJT9	>tr|A8YZE9|A8YZE9_STAAT Possible glycine cleavage system H-protein OS=Staphylococcus aureus (strain USA300 / TCH1516) GN=USA300HOU_0345 PE=4 SV=1;>tr|Q2FJT9|Q2FJT9_STAA3 Glycine cleavage H-protein OS=Staphylococcus aureus (strain USA300) GN=SAUSA300_0325	12.422	3.494e-31	0	9.09454e+07	0	0	0	0	0	0	0
603	A8Z396;Q2FEJ4	>tr|A8Z396|A8Z396_STAAT Secretory antigen SsaA OS=Staphylococcus aureus (strain USA300 / TCH1516) GN=USA300HOU_2280 PE=4 SV=1;>tr|Q2FEJ4|Q2FEJ4_STAA3 Secretory antigen SsaA OS=Staphylococcus aureus (strain USA300) GN=ssaA PE=4 SV=1	29.327	2.8672e-257	2.30053e+07	3.18351e+07	3.56394e+07	7.23589e+07	8.8529e+07	1.43028e+08	1.09152e+08	9.71421e+07	91285000
928	P0C7U6;Q2FDQ7	>sp|P0C7U6|LDH2_STAAT L-lactate dehydrogenase 2 OS=Staphylococcus aureus (strain USA300 / TCH1516) GN=ldh2 PE=3 SV=1;>sp|Q2FDQ7|LDH2_STAA3 L-lactate dehydrogenase 2 OS=Staphylococcus aureus (strain USA300) GN=ldh2 PE=3 SV=1	34.42	4.8619e-27	4.53492e+07	4.48113e+07	0	2.61738e+07	3.14653e+07	2.94542e+07	0	0	0
535	A8Z2N6;Q2FG18	>sp|A8Z2N6|RS4_STAAT 30S ribosomal protein S4 OS=Staphylococcus aureus (strain USA300 / TCH1516) GN=rpsD PE=3 SV=1;>sp|Q2FG18|RS4_STAA3 30S ribosomal protein S4 OS=Staphylococcus aureus (strain USA300) GN=rpsD PE=3 SV=1	23.013	2.1387e-70	4.26286e+07	4.63753e+07	0	3.02512e+07	2.14124e+07	2.86117e+07	0	0	0
496	A8Z2G1;Q2FG93	>tr|A8Z2G1|A8Z2G1_STAAT GTP pyrophosphokinase OS=Staphylococcus aureus (strain USA300 / TCH1516) GN=relA2 PE=3 SV=1;>tr|Q2FG93|Q2FG93_STAA3 GTP pyrophosphokinase OS=Staphylococcus aureus (strain USA300) GN=SAUSA300_1590 PE=3 SV=1	84.508	7.3481e-24	0	5.1168e+07	3.77569e+07	0	0	0	0	0	0
892	A8Z5N1	>tr|A8Z5N1|A8Z5N1_STAAT Partitioning protein OS=Staphylococcus aureus (strain USA300 / TCH1516) GN=USA300HOU_pUSA300HOUMR0033 PE=4 SV=1	28.833	7.5947e-58	0	5.39979e+07	34500000	0	0	0	0	0	0
481	A8Z2C7;Q2FGN9	>tr|A8Z2C7|A8Z2C7_STAAT Pseudouridine synthase OS=Staphylococcus aureus (strain USA300 / TCH1516) GN=rluB PE=3 SV=1;>tr|Q2FGN9|Q2FGN9_STAA3 Pseudouridine synthase OS=Staphylococcus aureus (strain USA300) GN=rluB PE=3 SV=1	27.969	4.3021e-50	3.94656e+07	2.84546e+07	2.05615e+07	0	0	0	0	0	0
399	A8Z1L1;Q2FI09	>sp|A8Z1L1|PURL_STAAT Phosphoribosylformylglycinamidine synthase 2 OS=Staphylococcus aureus (strain USA300 / TCH1516) GN=purL PE=3 SV=1;>sp|Q2FI09|PURL_STAA3 Phosphoribosylformylglycinamidine synthase 2 OS=Staphylococcus aureus (strain USA300) GN=purL PE=	79.535	1.6251e-48	2.43767e+07	3.7934e+07	2.52165e+07	1.87468e+07	1.5044e+07	1.42825e+07	0	0	0
994	Q2FJI1	>tr|Q2FJI1|Q2FJI1_STAA3 Cystathionine gamma-synthase OS=Staphylococcus aureus (strain USA300) GN=metB PE=3 SV=1	41.278	5.0056e-26	0	4.97361e+07	3.7344e+07	0	0	0	0	0	0
513	A8Z2J5;Q2FG62	>sp|A8Z2J5|CLPX_STAAT ATP-dependent Clp protease ATP-binding subunit ClpX OS=Staphylococcus aureus (strain USA300 / TCH1516) GN=clpX PE=3 SV=1;>sp|Q2FG62|CLPX_STAA3 ATP-dependent Clp protease ATP-binding subunit ClpX OS=Staphylococcus aureus (strain USA30	46.297	1.0856e-43	2.69333e+07	3.40175e+07	2.50596e+07	3.08794e+07	1.94579e+07	1.27024e+07	0	0	0
9	A8YY18;Q2FFP8	>tr|A8YY18|A8YY18_STAAT Transcriptional regulator OS=Staphylococcus aureus (strain USA300 / TCH1516) GN=USA300HOU_1841 PE=4 SV=1;>tr|Q2FFP8|Q2FFP8_STAA3 Putative uncharacterized protein OS=Staphylococcus aureus (strain USA300) GN=SAUSA300_1797 PE=4 SV=1	17.798	1.8725e-06	0	4.02763e+07	4.41752e+07	3.56028e+07	3.86834e+07	4.10923e+07	2.22725e+07	2.64206e+07	13552000
281	A8Z0H6;Q2FK52	>tr|A8Z0H6|A8Z0H6_STAAT Possible dehydrogenase OS=Staphylococcus aureus (strain USA300 / TCH1516) GN=USA300HOU_0224 PE=4 SV=1;>tr|Q2FK52|Q2FK52_STAA3 Oxidoreductase, Gfo/Idh/MocA family OS=Staphylococcus aureus (strain USA300) GN=SAUSA300_0212 PE=4 SV=1	39.311	5.564e-69	2.51175e+07	2.76196e+07	2.97266e+07	0	0	0	0	0	0
822	A8Z4Q1;Q2FFR8	>tr|A8Z4Q1|A8Z4Q1_STAAT Leukotoxin LukE OS=Staphylococcus aureus (strain USA300 / TCH1516) GN=lukE PE=4 SV=1;>tr|Q2FFR8|Q2FFR8_STAA3 Leukotoxin LukE OS=Staphylococcus aureus (strain USA300) GN=lukE PE=4 SV=1	34.819	9.6857e-74	3.68466e+07	1.57794e+07	2.95349e+07	2.34992e+07	2.66297e+07	2.4571e+07	0	0	0
138	A8YZ94;Q2FK90	>tr|A8YZ94|A8YZ94_STAAT Possible nitrite/nitrate ABC superfamily ATP binding cassette transporter, ABC protein OS=Staphylococcus aureus (strain USA300 / TCH1516) GN=USA300HOU_0185 PE=4 SV=1;>tr|Q2FK90|Q2FK90_STAA3 Putative uncharacterized protein OS=Staph	28.069	6.7188e-23	0	3.64577e+07	4.38266e+07	0	0	0	0	0	0
709	A8Z3Y7;Q2FH28	>tr|A8Z3Y7|A8Z3Y7_STAAT Putative uncharacterized protein OS=Staphylococcus aureus (strain USA300 / TCH1516) GN=USA300HOU_1345 PE=4 SV=1;>tr|Q2FH28|Q2FH28_STAA3 Putative uncharacterized protein OS=Staphylococcus aureus (strain USA300) GN=SAUSA300_1303 PE=4	7.8989	4.8397e-26	2.01397e+07	1.69474e+07	4.20982e+07	6.17621e+06	5.25869e+06	5.02298e+06	0	0	0
681	A8Z3T4;Q2FHI4	>sp|A8Z3T4|HSLU_STAAT ATP-dependent protease ATPase subunit HslU OS=Staphylococcus aureus (strain USA300 / TCH1516) GN=hslU PE=3 SV=1;>sp|Q2FHI4|HSLU_STAA3 ATP-dependent protease ATPase subunit HslU OS=Staphylococcus aureus (strain USA300) GN=hslU PE=3 SV	52.314	3.8291e-21	2.14868e+07	2.62392e+07	3.00927e+07	0	0	0	0	0	0
7	A8YY13;Q2FFQ2	>tr|A8YY13|A8YY13_STAAT DNA repair exonuclease OS=Staphylococcus aureus (strain USA300 / TCH1516) GN=sbcD PE=4 SV=1;>tr|Q2FFQ2|Q2FFQ2_STAA3 Putative uncharacterized protein OS=Staphylococcus aureus (strain USA300) GN=SAUSA300_1793 PE=4 SV=1	46.224	3.2553e-29	0	4.01495e+07	3.76083e+07	0	0	0	0	0	0
122	A8YZ26;Q2FKF8	>tr|A8YZ26|A8YZ26_STAAT Staphylococcal tandem lipoprotein OS=Staphylococcus aureus (strain USA300 / TCH1516) GN=USA300HOU_0112 PE=3 SV=1;>sp|Q2FKF8|Y103_STAA3 Uncharacterized lipoprotein SAUSA300_0103 OS=Staphylococcus aureus (strain USA300) GN=SAUSA300_0	29.399	0.00038106	0	7.69649e+07	0	0	0	0	0	0	0
639	A8Z3L2	>tr|A8Z3L2|A8Z3L2_STAAT Putative uncharacterized protein OS=Staphylococcus aureus (strain USA300 / TCH1516) GN=USA300HOU_1111 PE=4 SV=1	7.1921	1.4959e-15	3.12053e+07	1.61876e+07	2.76771e+07	0	0	0	0	0	0
864	A8Z593;Q2FE92	>tr|A8Z593|A8Z593_STAAT ABC superfamily ATP binding cassette transporter, binding protein OS=Staphylococcus aureus (strain USA300 / TCH1516) GN=USA300HOU_2386 PE=3 SV=1;>tr|Q2FE92|Q2FE92_STAA3 Zn-binding lipoprotein adcA-like protein OS=Staphylococcus aur	59.186	5.009e-32	0	3.63258e+07	3.86376e+07	0	0	5.99096e+06	0	0	0
25	A8YY61;Q2FFK7	>tr|A8YY61|A8YY61_STAAT Methionine aminopeptidase OS=Staphylococcus aureus (strain USA300 / TCH1516) GN=map PE=3 SV=1;>tr|Q2FFK7|Q2FFK7_STAA3 Methionine aminopeptidase OS=Staphylococcus aureus (strain USA300) GN=map PE=3 SV=1	27.502	1.8887e-24	0	3.09969e+07	4.33789e+07	0	0	0	0	0	0
488	A8Z2E5;Q2FGM2	>tr|A8Z2E5|A8Z2E5_STAAT M20 family peptidase OS=Staphylococcus aureus (strain USA300 / TCH1516) GN=USA300HOU_1513 PE=4 SV=1;>tr|Q2FGM2|Q2FGM2_STAA3 Peptidase, M20/M25/M40 family OS=Staphylococcus aureus (strain USA300) GN=SAUSA300_1460 PE=4 SV=1	40.243	1.5079e-21	0	2.71402e+07	4.71798e+07	0	0	0	0	0	0
81	A8YYJ6;Q2FE56	>tr|A8YYJ6|A8YYJ6_STAAT Possible epimerase/dehydratase OS=Staphylococcus aureus (strain USA300 / TCH1516) GN=USA300HOU_2430 PE=4 SV=1;>tr|Q2FE56|Q2FE56_STAA3 NAD dependent epimerase/dehydratase family protein OS=Staphylococcus aureus (strain USA300) GN=SA	31.192	9.7301e-08	0	3.87134e+07	3.43083e+07	0	0	0	0	0	0
441	A8Z1U3;Q2FHS3	>tr|A8Z1U3|A8Z1U3_STAAT Putative uncharacterized protein OS=Staphylococcus aureus (strain USA300 / TCH1516) GN=USA300HOU_1098 PE=4 SV=1;>tr|Q2FHS3|Q2FHS3_STAA3 Putative uncharacterized protein OS=Staphylococcus aureus (strain USA300) GN=SAUSA300_1057 PE=4	8.8988	1.0732e-18	0	0	7.21349e+07	0	0	0	0	0	0
775	A8Z4D1;Q2FGD2	>tr|A8Z4D1|A8Z4D1_STAAT Putative uncharacterized protein OS=Staphylococcus aureus (strain USA300 / TCH1516) GN=USA300HOU_1593 PE=4 SV=1;>tr|Q2FGD2|Q2FGD2_STAA3 Putative uncharacterized protein OS=Staphylococcus aureus (strain USA300) GN=SAUSA300_1551 PE=4	13.482	1.5414e-17	3.05619e+07	1.44186e+07	2.44743e+07	0	0	0	0	0	0
638	A8Z3K8;Q2FDQ2	>tr|A8Z3K8|A8Z3K8_STAAT Acetate--CoA ligase OS=Staphylococcus aureus (strain USA300 / TCH1516) GN=acsA2 PE=4 SV=1;>tr|Q2FDQ2|Q2FDQ2_STAA3 Putative AMP-binding enzyme OS=Staphylococcus aureus (strain USA300) GN=SAUSA300_2542 PE=4 SV=1	59.748	1.2057e-27	0	3.51928e+07	3.40477e+07	1.82706e+07	1.73355e+07	0	0	0	0
625	A8Z3F9;Q2FDU9	>sp|A8Z3F9|COPZ_STAAT Copper chaperone CopZ OS=Staphylococcus aureus (strain USA300 / TCH1516) GN=copZ PE=3 SV=1;>sp|Q2FDU9|COPZ_STAA3 Copper chaperone CopZ OS=Staphylococcus aureus (strain USA300) GN=copZ PE=3 SV=1	7.2369	1.0836e-34	0	2.60814e+07	4.19651e+07	8.62097e+06	1.21201e+07	4.60452e+06	0	0	0
659	A8Z3P4;Q2FHN1	>tr|A8Z3P4|A8Z3P4_STAAT Possible 3-demethylubiquinone-9 3-methyltransferase OS=Staphylococcus aureus (strain USA300 / TCH1516) GN=USA300HOU_1145 PE=4 SV=1;>tr|Q2FHN1|Q2FHN1_STAA3 Putative uncharacterized protein OS=Staphylococcus aureus (strain USA300) GN	14.859	1.8131e-17	0	4.00557e+07	2.74532e+07	0	0	0	0	0	0
563	A8Z2V3;Q2FFG0	>tr|A8Z2V3|A8Z2V3_STAAT Aminotransferase OS=Staphylococcus aureus (strain USA300 / TCH1516) GN=USA300HOU_1940 PE=4 SV=1;>tr|Q2FFG0|Q2FFG0_STAA3 Aminotransferase OS=Staphylococcus aureus (strain USA300) GN=SAUSA300_1916 PE=4 SV=1	48.119	4.6404e-23	0	2.64381e+07	4.05284e+07	1.57153e+07	2.02618e+07	0	0	0	0
656	A8Z3P1;Q2FHN4	>tr|A8Z3P1|A8Z3P1_STAAT Orotidine 5-phosphate decarboxylase OS=Staphylococcus aureus (strain USA300 / TCH1516) GN=pyrF PE=3 SV=1;>sp|Q2FHN4|PYRF_STAA3 Orotidine 5-phosphate decarboxylase OS=Staphylococcus aureus (strain USA300) GN=pyrF PE=3 SV=1	25.727	1.4495e-13	2.31376e+07	1.97196e+07	2.41046e+07	1.10992e+07	0	0	0	0	0
152	A8YZG7;Q2FJS1	>tr|A8YZG7|A8YZG7_STAAT Possible N-acetyltransferase OS=Staphylococcus aureus (strain USA300 / TCH1516) GN=USA300HOU_0363 PE=4 SV=1;>tr|Q2FJS1|Q2FJS1_STAA3 Acetyltransferase, GNAT family OS=Staphylococcus aureus (strain USA300) GN=SAUSA300_0343 PE=4 SV=1	20.856	1.0517e-48	0	6.66711e+07	0	0	0	0	0	0	0
969	Q2FH94	>sp|Q2FH94|LEXA_STAA3 LexA repressor OS=Staphylococcus aureus (strain USA300) GN=lexA PE=3 SV=1	23.301	2.3797e-25	4.14751e+07	0	2.45514e+07	0	0	0	0	0	0
623	A8Z3F7;Q2FDV1	>tr|A8Z3F7|A8Z3F7_STAAT Putative uncharacterized protein OS=Staphylococcus aureus (strain USA300 / TCH1516) GN=USA300HOU_2551 PE=4 SV=1;>tr|Q2FDV1|Q2FDV1_STAA3 Putative uncharacterized protein OS=Staphylococcus aureus (strain USA300) GN=SAUSA300_2493 PE=4	7.5817	4.357e-19	0	4.83052e+07	1.5356e+07	0	0	0	0	0	0
115	A8YYY0;Q2FKK4	>tr|A8YYY0|A8YYY0_STAAT Alcohol dehydrogenase OS=Staphylococcus aureus (strain USA300 / TCH1516) GN=adhC PE=3 SV=1;>tr|Q2FKK4|Q2FKK4_STAA3 Alcohol dehydrogenase, zinc-containing OS=Staphylococcus aureus (strain USA300) GN=SAUSA300_0055 PE=3 SV=1	39.116	1.3818e-53	0	4.29505e+07	2.00404e+07	0	0	0	0	0	0
194	A8YZQ4;Q2FJ84	>tr|A8YZQ4|A8YZQ4_STAAT Deoxynucleoside kinase OS=Staphylococcus aureus (strain USA300 / TCH1516) GN=USA300HOU_0550 PE=4 SV=1;>tr|Q2FJ84|Q2FJ84_STAA3 Deoxynucleoside kinase family protein OS=Staphylococcus aureus (strain USA300) GN=SAUSA300_0541 PE=4 SV=1	26.227	1.8569e-10	0	3.77423e+07	2.43165e+07	0	0	0	0	0	0
831	A8Z4T5;Q2FF92	>tr|A8Z4T5|A8Z4T5_STAAT Ser-Asp rich fibrinogen/bone sialoprotein bindin protein SdrH OS=Staphylococcus aureus (strain USA300 / TCH1516) GN=sdrH PE=4 SV=1;>tr|Q2FF92|Q2FF92_STAA3 Serine-aspartate repeat family protein, SdrH OS=Staphylococcus aureus (strai	46.403	1.2874e-44	0	3.77608e+07	2.42789e+07	3.53621e+07	3.37483e+07	3.94275e+07	7.82525e+07	5.28766e+07	44755000
331	A8Z0Z6;Q2FJD4	>tr|A8Z0Z6|A8Z0Z6_STAAT Possible septum formation initiator OS=Staphylococcus aureus (strain USA300 / TCH1516) GN=USA300HOU_0501 PE=4 SV=1;>tr|Q2FJD4|Q2FJD4_STAA3 Cell-division initiation protein OS=Staphylococcus aureus (strain USA300) GN=SAUSA300_0485 P	15.348	7.487e-37	0	2.64928e+07	3.5156e+07	0	2.02641e+07	2.82188e+07	4.18337e+07	3.71047e+07	3.20067e+07
627	A8Z3G8;Q2FDU0	>tr|A8Z3G8|A8Z3G8_STAAT Possible acetyltransferase OS=Staphylococcus aureus (strain USA300 / TCH1516) GN=USA300HOU_2562 PE=4 SV=1;>tr|Q2FDU0|Q2FDU0_STAA3 Acyltransferase OS=Staphylococcus aureus (strain USA300) GN=SAUSA300_2504 PE=4 SV=1	69.098	1.8851e-44	0	6.03495e+07	0	1.27597e+08	1.24112e+08	1.12316e+08	1.48559e+08	1.04193e+08	127220000
187	A8YZP3;Q2FJ95	>sp|A8YZP3|RS12_STAAT 30S ribosomal protein S12 OS=Staphylococcus aureus (strain USA300 / TCH1516) GN=rpsL PE=3 SV=1;>sp|Q2FJ95|RS12_STAA3 30S ribosomal protein S12 OS=Staphylococcus aureus (strain USA300) GN=rpsL PE=3 SV=1	15.287	1.3792e-27	0	5.96072e+07	0	0	0	0	0	0	0
381	A8Z1G9;Q2FIF9	>tr|A8Z1G9|A8Z1G9_STAAT ABC superfamily ATP binding cassette transporter, membrane protein OS=Staphylococcus aureus (strain USA300 / TCH1516) GN=USA300HOU_0871 PE=4 SV=1;>tr|Q2FIF9|Q2FIF9_STAA3 FeS assembly protein SufD OS=Staphylococcus aureus (strain US	48.548	1.7571e-23	1.56878e+07	2.58186e+07	1.61055e+07	1.29464e+07	1.06985e+07	1.06158e+07	0	0	0
832	A8Z4T7;Q2FF90	>tr|A8Z4T7|A8Z4T7_STAAT Amidohydrolase OS=Staphylococcus aureus (strain USA300 / TCH1516) GN=USA300HOU_2029 PE=4 SV=1;>tr|Q2FF90|Q2FF90_STAA3 Hydrolase, carbon-nitrogen family OS=Staphylococcus aureus (strain USA300) GN=SAUSA300_1987 PE=4 SV=1	29.825	5.6913e-12	0	3.25371e+07	2.49908e+07	0	0	0	0	0	0
445	A8Z1V6;Q2FHF3	>sp|A8Z1V6|RECA_STAAT Protein RecA OS=Staphylococcus aureus (strain USA300 / TCH1516) GN=recA PE=3 SV=1;>tr|Q2FHF3|Q2FHF3_STAA3 Protein RecA OS=Staphylococcus aureus (strain USA300) GN=recA PE=3 SV=1	37.656	7.6561e-76	0	5.52701e+07	0	1.15548e+08	4.87568e+07	4.74087e+07	0	0	0
131	A8YZ64;Q2FKC1	>tr|A8YZ64|A8YZ64_STAAT Deoxyribose-phosphate aldolase 1 OS=Staphylococcus aureus (strain USA300 / TCH1516) GN=deoC1 PE=3 SV=1;>tr|Q2FKC1|Q2FKC1_STAA3 Deoxyribose-phosphate aldolase 1 OS=Staphylococcus aureus (strain USA300) GN=deoC PE=3 SV=1	23.502	9.7052e-105	5.36254e+07	0	0	0	0	0	0	0	0
70	A8YYF3;Q2FEU6	>tr|A8YYF3|A8YYF3_STAAT Possible alcohol dehydrogenase OS=Staphylococcus aureus (strain USA300 / TCH1516) GN=USA300HOU_2179 PE=4 SV=1;>tr|Q2FEU6|Q2FEU6_STAA3 Alcohol dehydrogenase, zinc-containing OS=Staphylococcus aureus (strain USA300) GN=SAUSA300_2146	37.269	3.2877e-26	1.36243e+07	1.21897e+07	2.7667e+07	0	0	0	0	0	0
477	A8Z2B9;Q2FGP7	>tr|A8Z2B9|A8Z2B9_STAAT Possible bacteriophage transcriptional regulator OS=Staphylococcus aureus (strain USA300 / TCH1516) GN=USA300HOU_1486 PE=4 SV=1;>tr|Q2FGP7|Q2FGP7_STAA3 PhiSLT ORF104a-like protein, repressor OS=Staphylococcus aureus (strain USA300)	12.996	2.7932e-49	0	5.34763e+07	0	0	0	0	0	0	0
170	A8YZL3;Q2FJC6	>tr|A8YZL3|A8YZL3_STAAT Dihydroneopterin aldolase OS=Staphylococcus aureus (strain USA300 / TCH1516) GN=folB PE=4 SV=1;>tr|Q2FJC6|Q2FJC6_STAA3 Dihydroneopterin aldolase OS=Staphylococcus aureus (strain USA300) GN=folB PE=4 SV=1	13.994	3.996e-11	0	3.16948e+07	2.15367e+07	0	0	0	0	0	0
689	A8Z3U5;Q2FHH3	>sp|A8Z3U5|RIMP_STAAT Ribosome maturation factor RimP OS=Staphylococcus aureus (strain USA300 / TCH1516) GN=rimP PE=3 SV=1;>sp|Q2FHH3|RIMP_STAA3 Ribosome maturation factor RimP OS=Staphylococcus aureus (strain USA300) GN=rimP PE=3 SV=1	17.627	3.5224e-17	0	1.47278e+07	3.8367e+07	0	0	0	0	0	0
417	A8Z1N7;Q2FHY3	>sp|A8Z1N7|Y1040_STAAT UPF0223 protein USA300HOU_1040 OS=Staphylococcus aureus (strain USA300 / TCH1516) GN=USA300HOU_1040 PE=3 SV=1;>sp|Q2FHY3|Y997_STAA3 UPF0223 protein SAUSA300_0997 OS=Staphylococcus aureus (strain USA300) GN=SAUSA300_0997 PE=3 SV=1	10.692	1.9873e-19	0	5.29381e+07	0	0	0	0	0	0	0
593	A8Z357;Q2FEN1	>tr|A8Z357|A8Z357_STAAT Putative uncharacterized protein OS=Staphylococcus aureus (strain USA300 / TCH1516) GN=USA300HOU_2241 PE=4 SV=1;>tr|Q2FEN1|Q2FEN1_STAA3 Putative uncharacterized protein OS=Staphylococcus aureus (strain USA300) GN=SAUSA300_2212 PE=4	6.3941	1.0353e-11	0	1.86845e+07	3.03872e+07	0	0	0	0	0	0
200	A8YZR2;Q2FJ76	>tr|A8YZR2|A8YZR2_STAAT Glycosyltransferase OS=Staphylococcus aureus (strain USA300 / TCH1516) GN=USA300HOU_0558 PE=4 SV=1;>tr|Q2FJ76|Q2FJ76_STAA3 Glycosyl transferase, group 1 family protein OS=Staphylococcus aureus (strain USA300) GN=SAUSA300_0549 PE=4	57.192	1.5854e-22	6.82529e+06	0	4.10101e+07	0	0	0	0	0	0
490	A8Z2F1;Q2FGL6	>tr|A8Z2F1|A8Z2F1_STAAT Pyruvate dehydrogenase (Acetyl-transferring) alpha subunit OS=Staphylococcus aureus (strain USA300 / TCH1516) GN=odpA PE=4 SV=1;>tr|Q2FGL6|Q2FGL6_STAA3 2-oxoisovalerate dehydrogenase, E1 component, alpha subunit OS=Staphylococcus a	36.229	1.6722e-17	0	1.71454e+07	3.01862e+07	0	0	0	0	0	0
419	A8Z1P2;Q2FHX6	>tr|A8Z1P2|A8Z1P2_STAAT Hypothetical membrane protein OS=Staphylococcus aureus (strain USA300 / TCH1516) GN=USA300HOU_1045 PE=4 SV=1;>tr|Q2FHX6|Q2FHX6_STAA3 Putative uncharacterized protein OS=Staphylococcus aureus (strain USA300) GN=SAUSA300_1004 PE=4 SV	15.577	1.0821e-11	0	8.09041e+06	3.88954e+07	0	0	0	0	0	0
621	A8Z3F5;Q2FDV3	>sp|A8Z3F5|ROCA_STAAT 1-pyrroline-5-carboxylate dehydrogenase OS=Staphylococcus aureus (strain USA300 / TCH1516) GN=rocA PE=3 SV=1;>sp|Q2FDV3|ROCA_STAA3 1-pyrroline-5-carboxylate dehydrogenase OS=Staphylococcus aureus (strain USA300) GN=rocA PE=3 SV=1	56.867	7.5877e-87	0	4.65237e+07	0	2.32883e+08	1.61147e+08	1.46203e+08	0	2.88692e+07	35790000
134	A8YZ70;Q2FKB5	>tr|A8YZ70|A8YZ70_STAAT Putative uncharacterized protein OS=Staphylococcus aureus (strain USA300 / TCH1516) GN=USA300HOU_0156 PE=4 SV=1;>tr|Q2FKB5|Q2FKB5_STAA3 Putative uncharacterized protein OS=Staphylococcus aureus (strain USA300) GN=SAUSA300_0146 PE=4	56.301	5.6864e-53	0	4.61268e+07	0	3.09532e+07	5.00618e+07	4.36573e+07	2.45832e+07	2.84336e+07	2.82833e+07
562	A8Z2V0;Q2FFG2	>tr|A8Z2V0|A8Z2V0_STAAT GntR family transcriptional regulator OS=Staphylococcus aureus (strain USA300 / TCH1516) GN=USA300HOU_1937 PE=4 SV=1;>tr|Q2FFG2|Q2FFG2_STAA3 GntR family regulatory protein OS=Staphylococcus aureus (strain USA300) GN=SAUSA300_1914 P	17.529	7.2888e-09	0	1.68412e+07	2.89569e+07	0	0	0	0	0	0
622	A8Z3F6;Q2FDV2	>tr|A8Z3F6|A8Z3F6_STAAT Galactoside O-acetyltransferase OS=Staphylococcus aureus (strain USA300 / TCH1516) GN=USA300HOU_2550 PE=4 SV=1;>tr|Q2FDV2|Q2FDV2_STAA3 Acetyltransferase family protein OS=Staphylococcus aureus (strain USA300) GN=SAUSA300_2492 PE=4	22.119	3.4802e-25	0	2.9868e+07	1.58615e+07	0	0	0	0	0	0
995	A8Z0Q3;Q2FJN3	>tr|A8Z0Q3|A8Z0Q3_STAAT Possible FMN reductase OS=Staphylococcus aureus (strain USA300 / TCH1516) GN=USA300HOU_0405 PE=4 SV=1;>sp|Q2FJN3|NFRA_STAA3 NADPH-dependent oxidoreductase OS=Staphylococcus aureus (strain USA300) GN=nfrA PE=3 SV=1	30.607	3.4963e-11	4.49894e+07	0	0	0	0	0	0	0	0
768	A8Z4B6;Q2FGE6	>tr|A8Z4B6|A8Z4B6_STAAT Putative uncharacterized protein OS=Staphylococcus aureus (strain USA300 / TCH1516) GN=USA300HOU_1578 PE=4 SV=1;>tr|Q2FGE6|Q2FGE6_STAA3 Putative uncharacterized protein OS=Staphylococcus aureus (strain USA300) GN=SAUSA300_1537 PE=4	28.797	2.4267e-27	0	2.22753e+07	2.24908e+07	0	0	0	0	0	0
731	A8Z435;Q2FGY5	>tr|A8Z435|A8Z435_STAAT DNA-directed DNA polymerase III epsilon subunit OS=Staphylococcus aureus (strain USA300 / TCH1516) GN=dnaQ PE=4 SV=1;>sp|Q2FGY5|DING_STAA3 Probable ATP-dependent helicase dinG homolog OS=Staphylococcus aureus (strain USA300) GN=din	104.22	7.4239e-05	4.46455e+07	0	0	0	0	0	0	0	0
234	A8Z017;Q2FIP9	>tr|A8Z017|A8Z017_STAAT Glycerate kinase OS=Staphylococcus aureus (strain USA300 / TCH1516) GN=USA300HOU_0769 PE=4 SV=1;>tr|Q2FIP9|Q2FIP9_STAA3 Glycerate kinase family protein OS=Staphylococcus aureus (strain USA300) GN=SAUSA300_0726 PE=4 SV=1	41.823	5.113e-15	0	1.77866e+07	2.62211e+07	0	0	1.06264e+07	0	0	0
297	A8Z0P8;Q2FJY7	>tr|A8Z0P8|A8Z0P8_STAAT Putative uncharacterized protein OS=Staphylococcus aureus (strain USA300 / TCH1516) GN=USA300HOU_0296 PE=4 SV=1;>tr|Q2FJY7|Q2FJY7_STAA3 Putative staphyloxanthin biosynthesis protein OS=Staphylococcus aureus (strain USA300) GN=SAUSA	33.375	1.0537e-40	0	2.64629e+07	1.73257e+07	2.22383e+07	3.36483e+07	3.13808e+07	2.32625e+07	1.9914e+07	1.65112e+07
141	A8YZB3;Q2FJX5;A8YZB7;Q2FJX1;Q2FJW9	>tr|A8YZB3|A8YZB3_STAAT Putative uncharacterized protein OS=Staphylococcus aureus (strain USA300 / TCH1516) GN=USA300HOU_0308 PE=4 SV=1;>tr|Q2FJX5|Q2FJX5_STAA3 Putative uncharacterized protein OS=Staphylococcus aureus (strain USA300) GN=SAUSA300_0289 PE=4	19.732	4.0833e-08	0	4.36546e+07	0	0	0	0	0	0	0
184	A8YZN9;Q2FJ99	>tr|A8YZN9|A8YZN9_STAAT Putative uncharacterized protein OS=Staphylococcus aureus (strain USA300 / TCH1516) GN=USA300HOU_0535 PE=4 SV=1;>tr|Q2FJ99|Q2FJ99_STAA3 Methyltransferase small domain OS=Staphylococcus aureus (strain USA300) GN=SAUSA300_0526 PE=4 S	22.68	2.8961e-16	0	2.30948e+07	2.00156e+07	0	0	0	0	0	0
392	A8Z1K2;Q2FI17	>tr|A8Z1K2|A8Z1K2_STAAT Quinol oxidase subunit II OS=Staphylococcus aureus (strain USA300 / TCH1516) GN=qoxA PE=3 SV=1;>sp|Q2FI17|QOX2_STAA3 Probable quinol oxidase subunit 2 OS=Staphylococcus aureus (strain USA300) GN=qoxA PE=3 SV=1	41.777	3.3751e-27	0	2.59598e+07	1.65092e+07	1.31839e+07	1.21301e+07	1.418e+07	1.45373e+07	1.09462e+07	9.38233e+06
17	A8YY45;Q2FFM2	>sp|A8YY45|RECX_STAAT Regulatory protein RecX OS=Staphylococcus aureus (strain USA300 / TCH1516) GN=recX PE=3 SV=1;>sp|Q2FFM2|RECX_STAA3 Regulatory protein RecX OS=Staphylococcus aureus (strain USA300) GN=recX PE=3 SV=1	32.241	2.2026e-15	0	2.66608e+07	1.53459e+07	0	0	0	0	0	0
967	Q2FH87	>sp|Q2FH87|MSCL_STAA3 Large-conductance mechanosensitive channel OS=Staphylococcus aureus (strain USA300) GN=mscL PE=3 SV=2	13.616	0.0018213	0	4.1832e+07	0	0	0	0	0	0	0
201	A8YZR3;Q2FJ75	>tr|A8YZR3|A8YZR3_STAAT Glycosyltransferase OS=Staphylococcus aureus (strain USA300 / TCH1516) GN=USA300HOU_0559 PE=4 SV=1;>tr|Q2FJ75|Q2FJ75_STAA3 Glycosyl transferase, group 1 family protein OS=Staphylococcus aureus (strain USA300) GN=SAUSA300_0550 PE=4	58.418	1.1813e-50	0	2.31299e+07	1.79991e+07	0	0	0	0	0	0
20	A8YY52;Q2FFL5	>tr|A8YY52|A8YY52_STAAT UPF0435 protein USA300HOU_1875 OS=Staphylococcus aureus (strain USA300 / TCH1516) GN=USA300HOU_1875 PE=3 SV=1;>sp|Q2FFL5|Y1861_STAA3 UPF0435 protein SAUSA300_1861 OS=Staphylococcus aureus (strain USA300) GN=SAUSA300_1861 PE=3 SV=2	8.115	6.4794e-45	0	41000000	0	0	0	0	0	0	0
336	A8Z122;Q2FJ24	>tr|A8Z122|A8Z122_STAAT Hydrolase OS=Staphylococcus aureus (strain USA300 / TCH1516) GN=USA300HOU_0618 PE=4 SV=1;>tr|Q2FJ24|Q2FJ24_STAA3 Hydrolase, alpha/beta hydrolase fold family OS=Staphylococcus aureus (strain USA300) GN=SAUSA300_0601 PE=4 SV=1	30.925	1.0244e-71	0	1.66536e+07	2.41688e+07	0	0	0	0	0	0
608	A8Z3A4;Q2FEI7	>tr|A8Z3A4|A8Z3A4_STAAT N-acetylmuramoyl-L-alanine amidase OS=Staphylococcus aureus (strain USA300 / TCH1516) GN=lytA PE=4 SV=1;>tr|Q2FEI7|Q2FEI7_STAA3 Putative N-acetylmuramoyl-L-alanine amidase OS=Staphylococcus aureus (strain USA300) GN=SAUSA300_2256 P	29.672	9.324e-09	0	4.07979e+07	0	2.84605e+07	2.51263e+07	2.06795e+07	4.35932e+06	8.99925e+06	6789000
595	A8Z371;Q2FEL9	>tr|A8Z371|A8Z371_STAAT Molybdopterin biosynthesis protein MoeA OS=Staphylococcus aureus (strain USA300 / TCH1516) GN=moeA PE=4 SV=1;>tr|Q2FEL9|Q2FEL9_STAA3 Molybdopterin biosynthesis protein A OS=Staphylococcus aureus (strain USA300) GN=moeA PE=4 SV=1	45.016	2.2969e-19	0	4.02753e+07	0	9.12097e+06	0	0	0	0	0
262	A8Z0A8;Q2FI72	>sp|A8Z0A8|Y962_STAAT UPF0738 protein USA300HOU_0962 OS=Staphylococcus aureus (strain USA300 / TCH1516) GN=USA300HOU_0962 PE=3 SV=1;>sp|Q2FI72|Y906_STAA3 UPF0738 protein SAUSA300_0906 OS=Staphylococcus aureus (strain USA300) GN=SAUSA300_0906 PE=3 SV=1	13.529	0.0065613	0	0	4.02339e+07	0	0	0	0	0	0
82	A8YYK1;Q2FE52	>tr|A8YYK1|A8YYK1_STAAT Glycine betaine/L-proline ABC superfamily ATP binding cassette transporter, binding protein OS=Staphylococcus aureus (strain USA300 / TCH1516) GN=opuBC PE=4 SV=1;>tr|Q2FE52|Q2FE52_STAA3 Glycine betaine/carnitine/choline ABC transpo	34.813	2.125e-35	0	2.49309e+07	1.51807e+07	2.0896e+07	0	2.39397e+07	3.13808e+07	2.50673e+07	2.80083e+07
718	A8Z405;Q2FH12	>tr|A8Z405|A8Z405_STAAT Dihydrofolate reductase OS=Staphylococcus aureus (strain USA300 / TCH1516) GN=dfrB PE=3 SV=1;>tr|Q2FH12|Q2FH12_STAA3 Dihydrofolate reductase OS=Staphylococcus aureus (strain USA300) GN=folA PE=3 SV=1	18.251	3.3645e-10	0	3.97742e+07	0	0	0	0	0	0	0
1010	REV__A8Z3S6;REV__Q2FHJ2	>tr|A8Z3S6|A8Z3S6_STAAT Succinyl-CoA ligase [ADP-forming] subunit alpha OS=Staphylococcus aureus (strain USA300 / TCH1516) GN=sucD PE=3 SV=1;>tr|Q2FHJ2|Q2FHJ2_STAA3 Succinyl-CoA ligase [ADP-forming] subunit alpha OS=Staphylococcus aureus (strain USA300) G	31.542	0.19738	3.96476e+07	0	0	0	0	0	0	0	0
863	A8Z576;Q2FEB2	>tr|A8Z576|A8Z576_STAAT Transcriptional regulator OS=Staphylococcus aureus (strain USA300 / TCH1516) GN=USA300HOU_2368 PE=4 SV=1;>sp|Q2FEB2|SARZ_STAA3 HTH-type transcriptional regulator SarZ OS=Staphylococcus aureus (strain USA300) GN=sarZ PE=3 SV=1	17.435	1.0736e-09	0	0	3.9589e+07	0	0	0	0	0	0
14	A8YY33;Q2FFN4	>tr|A8YY33|A8YY33_STAAT Fur family transcriptional regulator OS=Staphylococcus aureus (strain USA300 / TCH1516) GN=USA300HOU_1856 PE=4 SV=1;>sp|Q2FFN4|PERR_STAA3 Peroxide-responsive repressor perR OS=Staphylococcus aureus (strain USA300) GN=perR PE=3 SV=1	17.183	4.5675e-40	0	0	3.92147e+07	0	0	0	0	0	0
1007	REV__A8Z2W9;REV__Q2FFE7	>tr|A8Z2W9|A8Z2W9_STAAT Bacteriophage tail length tape measure protein OS=Staphylococcus aureus (strain USA300 / TCH1516) GN=USA300HOU_1959 PE=4 SV=1;>tr|Q2FFE7|Q2FFE7_STAA3 Phi77 ORF001-like protein, phage tail tape measure protein OS=Staphylococcus aure	165.58	0.00098335	0	0	3.8933e+07	0	0	0	0	0	0
843	A8Z4Y8;Q2FF41	>tr|A8Z4Y8|A8Z4Y8_STAAT Putative uncharacterized protein OS=Staphylococcus aureus (strain USA300 / TCH1516) GN=USA300HOU_2080 PE=4 SV=1;>tr|Q2FF41|Q2FF41_STAA3 Putative uncharacterized protein OS=Staphylococcus aureus (strain USA300) GN=SAUSA300_2041 PE=4	5.07	1.1394e-19	3.80582e+07	0	0	0	0	0	0	0	0
865	A8Z597;Q2FE89	>tr|A8Z597|A8Z597_STAAT Possible lipoprotein OS=Staphylococcus aureus (strain USA300 / TCH1516) GN=USA300HOU_2390 PE=4 SV=1;>tr|Q2FE89|Q2FE89_STAA3 Putative lipoprotein OS=Staphylococcus aureus (strain USA300) GN=SAUSA300_2354 PE=4 SV=1	23.061	8.4884e-13	0	3.74227e+07	0	0	0	0	0	0	0
211	A8YZT8;Q2FJ52	>tr|A8YZT8|A8YZT8_STAAT Diphosphomevalonate decarboxylase OS=Staphylococcus aureus (strain USA300 / TCH1516) GN=mvaD PE=4 SV=1;>tr|Q2FJ52|Q2FJ52_STAA3 Diphosphomevalonate decarboxylase OS=Staphylococcus aureus (strain USA300) GN=mvaD PE=1 SV=1	36.822	7.9748e-18	0	0	3.68312e+07	0	0	0	0	0	0
867	A8Z5A0;Q2FE86	>tr|A8Z5A0|A8Z5A0_STAAT ABC superfamily ATP binding cassette transporter, ABC protein OS=Staphylococcus aureus (strain USA300 / TCH1516) GN=USA300HOU_2393 PE=3 SV=1;>tr|Q2FE86|Q2FE86_STAA3 ABC transporter, ATP-binding protein OS=Staphylococcus aureus (str	27.241	5.0016e-08	1.25683e+07	0	2.38826e+07	0	0	0	0	0	0
796	A8Z4H3;Q2FFZ2	>tr|A8Z4H3|A8Z4H3_STAAT Putative uncharacterized protein OS=Staphylococcus aureus (strain USA300 / TCH1516) GN=USA300HOU_1736 PE=4 SV=1;>tr|Q2FFZ2|Q2FFZ2_STAA3 Putative uncharacterized protein OS=Staphylococcus aureus (strain USA300) GN=SAUSA300_1692 PE=4	11.967	4.7083e-06	0	0	3.60257e+07	0	0	0	0	0	0
193	A8YZQ3;Q2FJ85	>tr|A8YZQ3|A8YZQ3_STAAT Hydrolase OS=Staphylococcus aureus (strain USA300 / TCH1516) GN=USA300HOU_0549 PE=4 SV=1;>tr|Q2FJ85|Q2FJ85_STAA3 HAD-superfamily hydrolase, subfamily IA, variant 1 OS=Staphylococcus aureus (strain USA300) GN=SAUSA300_0540 PE=4 SV=1	24.992	5.2171e-17	0	3.59557e+07	0	0	0	0	0	0	0
472	A8Z254;Q2FH54	>tr|A8Z254|A8Z254_STAAT Hypothetical membrane protein OS=Staphylococcus aureus (strain USA300 / TCH1516) GN=USA300HOU_1317 PE=4 SV=1;>tr|Q2FH54|Q2FH54_STAA3 Putative uncharacterized protein OS=Staphylococcus aureus (strain USA300) GN=SAUSA300_1277 PE=4 SV	13.657	0.00029179	3.54772e+07	0	0	0	0	0	0	0	0
811	A8Z4M2;Q2FFU6	>tr|A8Z4M2|A8Z4M2_STAAT Putative uncharacterized protein OS=Staphylococcus aureus (strain USA300 / TCH1516) GN=USA300HOU_1787 PE=4 SV=1;>tr|Q2FFU6|Q2FFU6_STAA3 Putative uncharacterized protein OS=Staphylococcus aureus (strain USA300) GN=SAUSA300_1740 PE=4	35.864	1.342e-30	0	0	3.53844e+07	0	0	0	0	0	0
222	A8YZX8;Q2FIT3	>tr|A8YZX8|A8YZX8_STAAT Hypothetical membrane protein OS=Staphylococcus aureus (strain USA300 / TCH1516) GN=USA300HOU_0730 PE=4 SV=1;>tr|Q2FIT3|Q2FIT3_STAA3 Putative uncharacterized protein OS=Staphylococcus aureus (strain USA300) GN=SAUSA300_0692 PE=4 SV	17.665	1.9673e-05	0	3.46237e+07	0	0	0	0	0	0	0
290	A8Z0K1;Q2FK30	>tr|A8Z0K1|A8Z0K1_STAAT Possible nitric oxide dioxygenase OS=Staphylococcus aureus (strain USA300 / TCH1516) GN=hmp PE=3 SV=1;>tr|Q2FK30|Q2FK30_STAA3 Putative flavohemoprotein OS=Staphylococcus aureus (strain USA300) GN=SAUSA300_0234 PE=3 SV=1	42.907	1.8059e-16	0	0	3.41761e+07	0	0	0	0	0	0
984	Q2FI96	>tr|Q2FI96|Q2FI96_STAA3 Putative uncharacterized protein OS=Staphylococcus aureus (strain USA300) GN=SAUSA300_0882 PE=4 SV=1	19.149	1.3385e-18	0	3.39237e+07	0	0	0	0	0	0	0
226	A8YZZ5;Q2FIR7	>sp|A8YZZ5|HIS8_STAAT Histidinol-phosphate aminotransferase OS=Staphylococcus aureus (strain USA300 / TCH1516) GN=hisC PE=3 SV=1;>sp|Q2FIR7|HIS8_STAA3 Histidinol-phosphate aminotransferase OS=Staphylococcus aureus (strain USA300) GN=hisC PE=3 SV=1	39.788	1.3699e-26	1.86868e+07	1.46577e+07	0	0	0	0	0	0	0
113	A8YYU7;Q2FKN2	>sp|A8YYU7|RLMH_STAAT Ribosomal RNA large subunit methyltransferase H OS=Staphylococcus aureus (strain USA300 / TCH1516) GN=rlmH PE=3 SV=1;>sp|Q2FKN2|RLMH_STAA3 Ribosomal RNA large subunit methyltransferase H OS=Staphylococcus aureus (strain USA300) GN=rl	18.306	1.6422e-12	0	3.32536e+07	0	0	0	0	0	0	0
366	A8Z1C2;Q2FIK1	>tr|A8Z1C2|A8Z1C2_STAAT Cold-shock protein OS=Staphylococcus aureus (strain USA300 / TCH1516) GN=csp PE=3 SV=1;>tr|Q2FIK1|Q2FIK1_STAA3 Cold shock protein OS=Staphylococcus aureus (strain USA300) GN=SAUSA300_0777 PE=3 SV=1	7.374	1.7904e-06	0	0	3.25459e+07	0	0	0	0	0	0
12	A8YY25;Q2FFP2	>tr|A8YY25|A8YY25_STAAT Putative uncharacterized protein OS=Staphylococcus aureus (strain USA300 / TCH1516) GN=USA300HOU_1848 PE=4 SV=1;>tr|Q2FFP2|Q2FFP2_STAA3 Putative uncharacterized protein OS=Staphylococcus aureus (strain USA300) GN=SAUSA300_1803 PE=4	5.9362	3.3295e-43	0	3.24825e+07	0	0	0	0	0	0	0
740	A8Z462;Q2FGL1	>sp|A8Z462|EX7S_STAAT Exodeoxyribonuclease 7 small subunit OS=Staphylococcus aureus (strain USA300 / TCH1516) GN=xseB PE=3 SV=1;>sp|Q2FGL1|EX7S_STAA3 Exodeoxyribonuclease 7 small subunit OS=Staphylococcus aureus (strain USA300) GN=xseB PE=3 SV=1	8.7596	8.6405e-26	0	1.96505e+07	1.26899e+07	0	0	0	0	0	0
277	A8Z0F5;Q2FK73	>sp|A8Z0F5|PTG3C_STAAT PTS system glucose-specific EIICBA component OS=Staphylococcus aureus (strain USA300 / TCH1516) GN=ptsG PE=3 SV=2;>sp|Q2FK73|PTG3C_STAA3 PTS system glucose-specific EIICBA component OS=Staphylococcus aureus (strain USA300) GN=ptsG P	73.924	2.0021e-15	0	1.77588e+07	1.42532e+07	0	0	0	0	0	0
329	A8Z0Z4;Q2FJD6	>tr|A8Z0Z4|A8Z0Z4_STAAT Possible tetrapyrrole methyltransferase OS=Staphylococcus aureus (strain USA300 / TCH1516) GN=USA300HOU_0499 PE=4 SV=1;>tr|Q2FJD6|Q2FJD6_STAA3 Tetrapyrrole methylase family protein OS=Staphylococcus aureus (strain USA300) GN=SAUSA3	45.094	2.5632e-15	0	1.81361e+07	1.37541e+07	0	0	0	0	0	0
238	A8Z032;Q2FIN6	>tr|A8Z032|A8Z032_STAAT Possible HAD superfamily hydrolase OS=Staphylococcus aureus (strain USA300 / TCH1516) GN=USA300HOU_0784 PE=4 SV=1;>tr|Q2FIN6|Q2FIN6_STAA3 Putative uncharacterized protein OS=Staphylococcus aureus (strain USA300) GN=SAUSA300_0740 PE	25.704	1.7425e-49	0	1.03289e+07	2.1256e+07	0	0	0	0	0	0
764	A8Z4B1;Q2FGF1	>tr|A8Z4B1|A8Z4B1_STAAT Putative uncharacterized protein OS=Staphylococcus aureus (strain USA300 / TCH1516) GN=USA300HOU_1573 PE=4 SV=1;>tr|Q2FGF1|Q2FGF1_STAA3 Putative uncharacterized protein OS=Staphylococcus aureus (strain USA300) GN=SAUSA300_1532 PE=4	27.256	6.1638e-16	0	0	3.14183e+07	0	0	0	0	0	0
590	A8Z347;Q2FEP9	>sp|A8Z347|RL14_STAAT 50S ribosomal protein L14 OS=Staphylococcus aureus (strain USA300 / TCH1516) GN=rplN PE=3 SV=1;>sp|Q2FEP9|RL14_STAA3 50S ribosomal protein L14 OS=Staphylococcus aureus (strain USA300) GN=rplN PE=3 SV=1	13.135	2.3448e-10	0	0	3.10183e+07	2.67714e+07	2.19591e+07	1.37925e+07	0	0	0
449	A8Z1W1;Q2FHE8	>tr|A8Z1W1|A8Z1W1_STAAT Pyruvate ferredoxin dehydrogenase beta subunit OS=Staphylococcus aureus (strain USA300 / TCH1516) GN=porB PE=4 SV=1;>tr|Q2FHE8|Q2FHE8_STAA3 Pyruvate ferredoxin oxidoreductase, beta subunit OS=Staphylococcus aureus (strain USA300) G	31.331	1.0464e-08	0	3.07598e+07	0	0	0	0	0	0	0
950	Q2FEP6	>sp|Q2FEP6|RL16_STAA3 50S ribosomal protein L16 OS=Staphylococcus aureus (strain USA300) GN=rplP PE=3 SV=1	16.242	9.3831e-08	3.06106e+07	0	0	0	0	0	0	0	0
762	A8Z4A9;Q2FGF3	>sp|A8Z4A9|RRMF_STAAT Probable rRNA maturation factor OS=Staphylococcus aureus (strain USA300 / TCH1516) GN=USA300HOU_1571 PE=3 SV=1;>sp|Q2FGF3|RRMF_STAA3 Probable rRNA maturation factor OS=Staphylococcus aureus (strain USA300) GN=SAUSA300_1530 PE=3 SV=1	17.952	2.0402e-10	0	3.01237e+07	0	0	0	0	0	0	0
340	A8Z129;Q2FGK4	>tr|A8Z129|A8Z129_STAAT Putative uncharacterized protein OS=Staphylococcus aureus (strain USA300 / TCH1516) GN=USA300HOU_0627 PE=4 SV=1;>tr|Q2FGK4|Q2FGK4_STAA3 Putative uncharacterized protein OS=Staphylococcus aureus (strain USA300) GN=SAUSA300_1479 PE=4	23.315	7.1061e-11	0	2.86691e+07	0	0	0	0	0	0	0
751	A8Z486;Q2FGH7	>tr|A8Z486|A8Z486_STAAT Putative uncharacterized protein OS=Staphylococcus aureus (strain USA300 / TCH1516) GN=USA300HOU_1548 PE=4 SV=1;>tr|Q2FGH7|Q2FGH7_STAA3 Putative uncharacterized protein OS=Staphylococcus aureus (strain USA300) GN=SAUSA300_1506 PE=4	12.282	4.6716e-42	0	0	2.8545e+07	0	0	0	0	0	0
957	Q2FF78	>sp|Q2FF78|REX_STAA3 Redox-sensing transcriptional repressor rex OS=Staphylococcus aureus (strain USA300) GN=rex PE=3 SV=1	23.599	1.1518e-10	2.78487e+07	0	0	0	0	0	0	0	0
850	A8Z514;Q2FEH1	>tr|A8Z514|A8Z514_STAAT Putative uncharacterized protein OS=Staphylococcus aureus (strain USA300 / TCH1516) GN=USA300HOU_2305 PE=4 SV=1;>tr|Q2FEH1|Q2FEH1_STAA3 Putative uncharacterized protein OS=Staphylococcus aureus (strain USA300) GN=SAUSA300_2272 PE=1	20.083	4.5643e-09	0	0	2.74431e+07	0	0	0	0	0	0
263	A8Z0A9;Q2FI71	>tr|A8Z0A9|A8Z0A9_STAAT GTP diphosphokinase OS=Staphylococcus aureus (strain USA300 / TCH1516) GN=relA1 PE=4 SV=1;>tr|Q2FI71|Q2FI71_STAA3 GTP pyrophosphokinase OS=Staphylococcus aureus (strain USA300) GN=SAUSA300_0907 PE=4 SV=1	25.239	1.4167e-12	0	0	2.56505e+07	0	0	0	0	0	0
242	A8Z042;Q2FIM8	>sp|A8Z042|Y794_STAAT UPF0042 nucleotide-binding protein USA300HOU_0794 OS=Staphylococcus aureus (strain USA300 / TCH1516) GN=USA300HOU_0794 PE=3 SV=1;>sp|Q2FIM8|Y748_STAA3 UPF0042 nucleotide-binding protein SAUSA300_0748 OS=Staphylococcus aureus (strain	34.812	8.4586e-13	0	2.56031e+07	0	0	0	0	0	0	0
327	A8Z0Y6;Q2FJF1	>tr|A8Z0Y6|A8Z0Y6_STAAT TatD family deoxyribonuclease OS=Staphylococcus aureus (strain USA300 / TCH1516) GN=USA300HOU_0491 PE=4 SV=1;>tr|Q2FJF1|Q2FJF1_STAA3 Hydrolase, TatD family OS=Staphylococcus aureus (strain USA300) GN=SAUSA300_0468 PE=4 SV=1	29.281	1.1469e-19	0	0	2.49523e+07	0	0	0	0	0	0
981	Q2FHV4	>tr|Q2FHV4|Q2FHV4_STAA3 Putative uncharacterized protein OS=Staphylococcus aureus (strain USA300) GN=SAUSA300_1026 PE=4 SV=1	21.415	1.9724e-09	0	1.3701e+07	1.06523e+07	0	0	0	0	0	0
224	A8YZY2;Q2FIS9	>tr|A8YZY2|A8YZY2_STAAT 6-carboxy-5,6,7,8-tetrahydropterin synthase OS=Staphylococcus aureus (strain USA300 / TCH1516) GN=USA300HOU_0734 PE=3 SV=1;>tr|Q2FIS9|Q2FIS9_STAA3 6-carboxy-5,6,7,8-tetrahydropterin synthase OS=Staphylococcus aureus (strain USA300)	16.011	6.3417e-13	0	2.42773e+07	0	0	0	0	0	0	0
459	A8Z207;Q2FHA8	>tr|A8Z207|A8Z207_STAAT Putative uncharacterized protein OS=Staphylococcus aureus (strain USA300 / TCH1516) GN=USA300HOU_1269 PE=4 SV=1;>tr|Q2FHA8|Q2FHA8_STAA3 Putative uncharacterized protein OS=Staphylococcus aureus (strain USA300) GN=SAUSA300_1223 PE=4	32.851	8.4898e-06	0	2.38031e+07	0	0	0	0	0	0	0
635	A8Z3K1;Q2FDQ6	>tr|A8Z3K1|A8Z3K1_STAAT APC family amino acid-polyamine-organocation transporter OS=Staphylococcus aureus (strain USA300 / TCH1516) GN=USA300HOU_2595 PE=4 SV=1;>tr|Q2FDQ6|Q2FDQ6_STAA3 Amino acid permease family protein OS=Staphylococcus aureus (strain USA	51.893	0.086691	0	0	2.33587e+07	0	0	0	0	0	0
528	A8Z2M3;Q2FG30	>tr|A8Z2M3|A8Z2M3_STAAT M24 family Xaa-Pro dipeptidase OS=Staphylococcus aureus (strain USA300 / TCH1516) GN=pepQ PE=3 SV=1;>sp|Q2FG30|Y1654_STAA3 Uncharacterized peptidase SAUSA300_1654 OS=Staphylococcus aureus (strain USA300) GN=SAUSA300_1654 PE=3 SV=1	39.553	0.0010732	0	1.60052e+07	7.32156e+06	0	0	0	0	0	0
525	A8Z2L9;Q2FG34	>tr|A8Z2L9|A8Z2L9_STAAT Putative uncharacterized protein OS=Staphylococcus aureus (strain USA300 / TCH1516) GN=USA300HOU_1690 PE=4 SV=1;>tr|Q2FG34|Q2FG34_STAA3 Putative uncharacterized protein OS=Staphylococcus aureus (strain USA300) GN=SAUSA300_1650 PE=4	35.096	4.6778e-05	0	23000000	0	0	0	0	0	0	0
335	A8Z119;Q2FJ27	>tr|A8Z119|A8Z119_STAAT Iron (Fe3+) ABC superfamily ATP binding cassette transporter, binding protein OS=Staphylococcus aureus (strain USA300 / TCH1516) GN=USA300HOU_0615 PE=4 SV=1;>tr|Q2FJ27|Q2FJ27_STAA3 Putative iron compound ABC transporter, iron compo	33.255	1.9015e-42	0	0	2.22092e+07	0	0	0	0	0	0
376	A8Z1F2;Q2FIH5	>tr|A8Z1F2|A8Z1F2_STAAT Bacteriophage repressor OS=Staphylococcus aureus (strain USA300 / TCH1516) GN=USA300HOU_0854 PE=4 SV=1;>tr|Q2FIH5|Q2FIH5_STAA3 Transcriptional regulator, Cro/CI family OS=Staphylococcus aureus (strain USA300) GN=SAUSA300_0803 PE=4	12.702	5.2538e-06	0	0	2.21725e+07	0	0	0	0	0	0
834	A8Z4U6;Q2FF83	>tr|A8Z4U6|A8Z4U6_STAAT Beta-fructofuranosidase OS=Staphylococcus aureus (strain USA300 / TCH1516) GN=scrB PE=3 SV=1;>tr|Q2FF83|Q2FF83_STAA3 Sucrose-6-phosphate hydrolase OS=Staphylococcus aureus (strain USA300) GN=scrB PE=3 SV=1	57.927	3.6584e-34	0	1.10866e+07	1.06789e+07	5.14113e+06	7.51042e+06	6.27307e+06	0	0	0
508	A8Z2I5;Q2FG71	>tr|A8Z2I5|A8Z2I5_STAAT 3-methyladenine glycosidase OS=Staphylococcus aureus (strain USA300 / TCH1516) GN=tag PE=4 SV=1;>tr|Q2FG71|Q2FG71_STAA3 DNA-3-methyladenine glycosidase OS=Staphylococcus aureus (strain USA300) GN=tag PE=4 SV=1	21.416	0.00023553	0	0	2.17046e+07	0	0	0	0	0	0
208	A8YZS8;Q2FJ62	>sp|A8YZS8|UNG_STAAT Uracil-DNA glycosylase OS=Staphylococcus aureus (strain USA300 / TCH1516) GN=ung PE=3 SV=1;>sp|Q2FJ62|UNG_STAA3 Uracil-DNA glycosylase OS=Staphylococcus aureus (strain USA300) GN=ung PE=3 SV=1	24.937	0.00028202	0	0	2.14193e+07	0	0	0	0	0	0
692	A8Z3U8;Q2FHH0	>tr|A8Z3U8|A8Z3U8_STAAT Ribosomal protein L7/L12 OS=Staphylococcus aureus (strain USA300 / TCH1516) GN=rplL2 PE=4 SV=1;>tr|Q2FHH0|Q2FHH0_STAA3 Ribosomal protein L7Ae OS=Staphylococcus aureus (strain USA300) GN=SAUSA300_1161 PE=4 SV=1	11.537	1.7402e-07	0	0	2.10862e+07	0	0	0	0	0	0
665	A8Z3Q6;Q2FHL8	>tr|A8Z3Q6|A8Z3Q6_STAAT Non-specific serine/threonine protein kinase OS=Staphylococcus aureus (strain USA300 / TCH1516) GN=USA300HOU_1157 PE=4 SV=1;>tr|Q2FHL8|Q2FHL8_STAA3 Protein kinase OS=Staphylococcus aureus (strain USA300) GN=pknB PE=4 SV=1	74.362	2.0349e-23	0	1.17216e+07	8.91092e+06	0	0	0	5.48577e+06	0	0
324	A8Z0X4;Q2FJG2	>sp|A8Z0X4|RECR_STAAT Recombination protein RecR OS=Staphylococcus aureus (strain USA300 / TCH1516) GN=recR PE=3 SV=1;>sp|Q2FJG2|RECR_STAA3 Recombination protein RecR OS=Staphylococcus aureus (strain USA300) GN=recR PE=3 SV=1	22.099	0.001311	0	0	2.05734e+07	0	0	0	0	0	0
511	A8Z2J1;Q2FG66	>sp|A8Z2J1|HEM3_STAAT Porphobilinogen deaminase OS=Staphylococcus aureus (strain USA300 / TCH1516) GN=hemC PE=3 SV=1;>sp|Q2FG66|HEM3_STAA3 Porphobilinogen deaminase OS=Staphylococcus aureus (strain USA300) GN=hemC PE=3 SV=1	34.354	1.1204e-06	0	2.05536e+07	0	0	0	0	0	0	0
266	A8Z0C6;Q2FI55	>tr|A8Z0C6|A8Z0C6_STAAT S1C family peptidase OS=Staphylococcus aureus (strain USA300 / TCH1516) GN=USA300HOU_0980 PE=4 SV=1;>sp|Q2FI55|HTRAL_STAA3 Serine protease htrA-like OS=Staphylococcus aureus (strain USA300) GN=SAUSA300_0923 PE=3 SV=1	86.401	2.8155e-25	0	0	20400000	0	0	0	0	0	0
291	A8Z0K5;Q2FK27	>tr|A8Z0K5|A8Z0K5_STAAT Purine nucleosidase OS=Staphylococcus aureus (strain USA300 / TCH1516) GN=USA300HOU_0253 PE=4 SV=1;>tr|Q2FK27|Q2FK27_STAA3 Inosine-uridine preferring nucleoside hydrolase OS=Staphylococcus aureus (strain USA300) GN=SAUSA300_0237 PE	33.794	1.4374e-10	2.01979e+07	0	0	0	0	0	0	0	0
613	A8Z3C3;Q2FDX7	>tr|A8Z3C3|A8Z3C3_STAAT Sortase OS=Staphylococcus aureus (strain USA300 / TCH1516) GN=srtA PE=4 SV=1;>tr|Q2FDX7|Q2FDX7_STAA3 Sortase OS=Staphylococcus aureus (strain USA300) GN=srtA PE=4 SV=1	23.541	8.1571e-27	0	0	1.98183e+07	0	0	0	0	0	0
448	A8Z1W0;Q2FHE9	>tr|A8Z1W0|A8Z1W0_STAAT Ferredoxin dehydrogenase alpha subunit OS=Staphylococcus aureus (strain USA300 / TCH1516) GN=porA PE=4 SV=1;>tr|Q2FHE9|Q2FHE9_STAA3 Pyruvate ferredoxin oxidoreductase, alpha subunit OS=Staphylococcus aureus (strain USA300) GN=SAUSA	64.555	1.8402e-18	0	8.3599e+06	1.09128e+07	0	0	0	0	0	0
729	A8Z433;Q2FGY7	>tr|A8Z433|A8Z433_STAAT DNA replication protein DnaD OS=Staphylococcus aureus (strain USA300 / TCH1516) GN=dnaD1 PE=4 SV=1;>tr|Q2FGY7|Q2FGY7_STAA3 Putative DNA replication protein DnaD OS=Staphylococcus aureus (strain USA300) GN=SAUSA300_1344 PE=4 SV=1	26.955	7.2399e-06	0	1.90134e+07	0	0	0	0	0	0	0
725	A8Z423;Q2FGZ5	>tr|A8Z423|A8Z423_STAAT Site-specific DNA-methyltransferase (Adenine-specific) OS=Staphylococcus aureus (strain USA300 / TCH1516) GN=USA300HOU_1381 PE=4 SV=1;>tr|Q2FGZ5|Q2FGZ5_STAA3 Putative uncharacterized protein OS=Staphylococcus aureus (strain USA300)	43.333	1.0122e-07	0	0	1.86468e+07	0	0	0	0	0	0
766	A8Z4B3;Q2FGE9	>tr|A8Z4B3|A8Z4B3_STAAT Hypothetical membrane protein OS=Staphylococcus aureus (strain USA300 / TCH1516) GN=USA300HOU_1575 PE=4 SV=1;>tr|Q2FGE9|Q2FGE9_STAA3 Putative uncharacterized protein OS=Staphylococcus aureus (strain USA300) GN=SAUSA300_1534 PE=4 SV	26.001	0.00078281	0	1.86258e+07	0	0	0	0	0	0	0
500	A8Z2G8;Q2FG87	>sp|A8Z2G8|QUEA_STAAT S-adenosylmethionine:tRNA ribosyltransferase-isomerase OS=Staphylococcus aureus (strain USA300 / TCH1516) GN=queA PE=3 SV=1;>sp|Q2FG87|QUEA_STAA3 S-adenosylmethionine:tRNA ribosyltransferase-isomerase OS=Staphylococcus aureus (strain	38.968	1.5962e-10	0	0	1.85954e+07	0	0	0	0	0	0
292	A8Z0L4;Q2FK19	>tr|A8Z0L4|A8Z0L4_STAAT 2-C-methyl-D-erythritol 4-phosphate cytidylyltransferase 1 OS=Staphylococcus aureus (strain USA300 / TCH1516) GN=ispD2 PE=3 SV=1;>tr|Q2FK19|Q2FK19_STAA3 2-C-methyl-D-erythritol 4-phosphate cytidylyltransferase OS=Staphylococcus aur	26.574	1.774e-17	0	6.67485e+06	1.13541e+07	0	0	0	0	0	0
885	A8Z5J4;Q2FDG8	>tr|A8Z5J4|A8Z5J4_STAAT Putative uncharacterized protein OS=Staphylococcus aureus (strain USA300 / TCH1516) GN=USA300HOU_2695 PE=4 SV=1;>tr|Q2FDG8|Q2FDG8_STAA3 Putative uncharacterized protein OS=Staphylococcus aureus (strain USA300) GN=SAUSA300_2626 PE=4	17.511	8.6106e-09	0	0	1.7967e+07	0	0	0	0	0	0
728	A8Z431;Q2FGY9	>tr|A8Z431|A8Z431_STAAT Putative uncharacterized protein OS=Staphylococcus aureus (strain USA300 / TCH1516) GN=USA300HOU_1389 PE=4 SV=1;>tr|Q2FGY9|Q2FGY9_STAA3 Putative uncharacterized protein OS=Staphylococcus aureus (strain USA300) GN=SAUSA300_1342 PE=4	13.672	2.0406e-07	0	1.78052e+07	0	0	0	0	0	0	0
422	A8Z1P9;Q2FHW6	>tr|A8Z1P9|A8Z1P9_STAAT Pyruvate carboxylase OS=Staphylococcus aureus (strain USA300 / TCH1516) GN=pycA PE=3 SV=1;>tr|Q2FHW6|Q2FHW6_STAA3 Pyruvate carboxylase OS=Staphylococcus aureus (strain USA300) GN=pyc PE=3 SV=1	128.55	6.8374e-140	0	7.2768e+06	1.04092e+07	113875000	8.05135e+07	9.78456e+07	0	0	0
51	A8YYA9;Q2FEY6	>tr|A8YYA9|A8YYA9_STAAT Mannose-6-phosphate isomerase OS=Staphylococcus aureus (strain USA300 / TCH1516) GN=manA1 PE=4 SV=1;>tr|Q2FEY6|Q2FEY6_STAA3 Mannose-6-phosphate isomerase OS=Staphylococcus aureus (strain USA300) GN=manA PE=4 SV=1	35.643	0.0018213	0	0	1.75835e+07	0	0	0	0	0	0
517	A8Z2K9;Q2FG44	>tr|A8Z2K9|A8Z2K9_STAAT Response regulator OS=Staphylococcus aureus (strain USA300 / TCH1516) GN=USA300HOU_1680 PE=4 SV=1;>tr|Q2FG44|Q2FG44_STAA3 Alkaline phosphatase synthesis transcriptional regulatory protein PhoP OS=Staphylococcus aureus (strain USA30	27.122	0.00013022	0	1.75557e+07	0	0	0	0	0	0	0
98	A8YYR1;Q2FDZ5	>tr|A8YYR1|A8YYR1_STAAT MFS family major facilitator transporter, glucarate:cation symporter OS=Staphylococcus aureus (strain USA300 / TCH1516) GN=USA300HOU_2499 PE=4 SV=1;>tr|Q2FDZ5|Q2FDZ5_STAA3 Putative transporter OS=Staphylococcus aureus (strain USA30	47.626	0.12943	0	1.74918e+07	0	0	0	0	0	0	0
99	A8YYR8;Q2FDF1	>tr|A8YYR8|A8YYR8_STAAT Possible transcriptional regulator OS=Staphylococcus aureus (strain USA300 / TCH1516) GN=USA300HOU_2712 PE=4 SV=1;>tr|Q2FDF1|Q2FDF1_STAA3 Putative chromosome partioning protein, ParB family OS=Staphylococcus aureus (strain USA300)	32.196	8.9919e-16	0	0	1.74037e+07	0	0	0	0	0	0
173	A8YZM0;Q2FJB7	>tr|A8YZM0|A8YZM0_STAAT Putative uncharacterized protein OS=Staphylococcus aureus (strain USA300 / TCH1516) GN=USA300HOU_0516 PE=4 SV=1;>tr|Q2FJB7|Q2FJB7_STAA3 Putative uncharacterized protein OS=Staphylococcus aureus (strain USA300) GN=SAUSA300_0508 PE=4	21.702	3.5801e-05	1.73926e+07	0	0	0	0	0	0	0	0
976	Q2FHJ7	>sp|Q2FHJ7|RL19_STAA3 50S ribosomal protein L19 OS=Staphylococcus aureus (strain USA300) GN=rplS PE=3 SV=1	13.362	1.7582e-31	0	0	1.71477e+07	1.59605e+07	1.44934e+07	1.70256e+07	0	0	0
956	Q2FF35	>sp|Q2FF35|THIE_STAA3 Thiamine-phosphate synthase OS=Staphylococcus aureus (strain USA300) GN=thiE PE=3 SV=1	23.398	3.3756e-06	0	1.69753e+07	0	0	0	0	0	0	0
40	A8YY89;Q2FF04	>tr|A8YY89|A8YY89_STAAT UDP-N-acetylglucosamine 1-carboxyvinyltransferase 2 OS=Staphylococcus aureus (strain USA300 / TCH1516) GN=murZ PE=3 SV=1;>tr|Q2FF04|Q2FF04_STAA3 UDP-N-acetylglucosamine 1-carboxyvinyltransferase 2 OS=Staphylococcus aureus (strain U	45.074	8.0751e-30	0	1.69495e+07	0	0	0	0	0	0	0
54	A8YYB4;Q2FEY2	>tr|A8YYB4|A8YYB4_STAAT Lytic regulatory protein OS=Staphylococcus aureus (strain USA300 / TCH1516) GN=USA300HOU_2137 PE=4 SV=1;>tr|Q2FEY2|Q2FEY2_STAA3 Lytic regulatory protein OS=Staphylococcus aureus (strain USA300) GN=SAUSA300_2100 PE=4 SV=1	40.665	2.4329e-31	4.52349e+06	5.88258e+06	6.53917e+06	0	0	0	0	0	0
198	A8YZR0;Q2FJ78	>tr|A8YZR0|A8YZR0_STAAT Ser-Asp rich fibrinogen/bone sialoprotein-binding protein SdrD OS=Staphylococcus aureus (strain USA300 / TCH1516) GN=sdrD PE=3 SV=1;>sp|Q2FJ78|SDRD_STAA3 Serine-aspartate repeat-containing protein D OS=Staphylococcus aureus (strain	149.45	0	0	0	1.6733e+07	5.47379e+07	3.08645e+07	3.39269e+07	1.65371e+08	1.45789e+08	1.24383e+08
570	A8Z307;Q2FET5	>tr|A8Z307|A8Z307_STAAT Sir2 family NAD-dependent deacetylase OS=Staphylococcus aureus (strain USA300 / TCH1516) GN=USA300HOU_2190 PE=3 SV=1;>tr|Q2FET5|Q2FET5_STAA3 NAD-dependent deacetylase OS=Staphylococcus aureus (strain USA300) GN=SAUSA300_2157 PE=3 S	27.426	5.4133e-08	0	7.96351e+06	8.68284e+06	0	0	0	0	0	0
679	A8Z3T0;Q2FHI8	>tr|A8Z3T0|A8Z3T0_STAAT DNA topoisomerase OS=Staphylococcus aureus (strain USA300 / TCH1516) GN=topA PE=3 SV=1;>sp|Q2FHI8|TOP1_STAA3 DNA topoisomerase 1 OS=Staphylococcus aureus (strain USA300) GN=topA PE=3 SV=2	79.326	6.3945e-12	0	0	1.63679e+07	0	0	0	0	0	0
358	A8Z1A8;Q2FIL3	>tr|A8Z1A8|A8Z1A8_STAAT Ribonuclease R OS=Staphylococcus aureus (strain USA300 / TCH1516) GN=vacB PE=3 SV=1;>tr|Q2FIL3|Q2FIL3_STAA3 Ribonuclease R OS=Staphylococcus aureus (strain USA300) GN=rnr PE=3 SV=1	90.434	5.7743e-14	0	0	1.62046e+07	0	0	0	0	0	0
836	A8Z4V9;Q2FF68	>sp|A8Z4V9|ILVC_STAAT Ketol-acid reductoisomerase OS=Staphylococcus aureus (strain USA300 / TCH1516) GN=ilvC PE=3 SV=1;>sp|Q2FF68|ILVC_STAA3 Ketol-acid reductoisomerase OS=Staphylococcus aureus (strain USA300) GN=ilvC PE=3 SV=1	36.955	3.195e-06	0	1.08835e+07	5.24615e+06	0	0	0	0	0	0
218	A8YZX0;Q2FIU1	>tr|A8YZX0|A8YZX0_STAAT 1-phosphofructokinase OS=Staphylococcus aureus (strain USA300 / TCH1516) GN=fruK PE=4 SV=1;>tr|Q2FIU1|Q2FIU1_STAA3 Fructose 1-phosphate kinase OS=Staphylococcus aureus (strain USA300) GN=fruB PE=4 SV=1	32.572	1.4137e-11	0	1.59959e+07	0	0	0	0	0	0	0
287	A8Z0J4;Q2FK37	>tr|A8Z0J4|A8Z0J4_STAAT Acyl-CoA dehydrogenase OS=Staphylococcus aureus (strain USA300 / TCH1516) GN=USA300HOU_0242 PE=3 SV=1;>tr|Q2FK37|Q2FK37_STAA3 Acyl-CoA dehydrogenase FadD OS=Staphylococcus aureus (strain USA300) GN=fadD PE=3 SV=1	46.482	2.754e-22	0	0	1.57303e+07	0	2.40869e+07	0	0	0	0
418	A8Z1P1;Q2FHX7	>tr|A8Z1P1|A8Z1P1_STAAT Hypothetical membrane protein OS=Staphylococcus aureus (strain USA300 / TCH1516) GN=USA300HOU_1044 PE=4 SV=1;>tr|Q2FHX7|Q2FHX7_STAA3 Putative uncharacterized protein OS=Staphylococcus aureus (strain USA300) GN=SAUSA300_1003 PE=4 SV	40.059	4.2566e-65	0	6.82268e+06	8.44706e+06	0	0	0	0	0	0
44	A8YY99;Q2FEZ5	>tr|A8YY99|A8YY99_STAAT M20D subfamily peptidase OS=Staphylococcus aureus (strain USA300 / TCH1516) GN=hmrA PE=4 SV=1;>tr|Q2FEZ5|Q2FEZ5_STAA3 Putative peptidase OS=Staphylococcus aureus (strain USA300) GN=SAUSA300_2087 PE=4 SV=1	42.958	7.4749e-06	1.52169e+07	0	0	0	0	0	0	0	0
156	A8YZI8;Q2FJQ0	>tr|A8YZI8|A8YZI8_STAAT Possible GTP-binding protein OS=Staphylococcus aureus (strain USA300 / TCH1516) GN=USA300HOU_0384 PE=4 SV=1;>tr|Q2FJQ0|Q2FJQ0_STAA3 GTP-binding protein YchF OS=Staphylococcus aureus (strain USA300) GN=ychF PE=4 SV=1	40.594	2.7256e-06	0	1.4634e+07	0	0	0	0	0	0	0
495	A8Z2G0;Q2FG94	>sp|A8Z2G0|DTD_STAAT D-tyrosyl-tRNA(Tyr) deacylase OS=Staphylococcus aureus (strain USA300 / TCH1516) GN=dtd PE=3 SV=1;>sp|Q2FG94|DTD_STAA3 D-tyrosyl-tRNA(Tyr) deacylase OS=Staphylococcus aureus (strain USA300) GN=dtd PE=3 SV=1	16.697	1.5303e-38	0	0	1.45468e+07	0	0	0	0	0	0
952	Q2FF31	>sp|Q2FF31|SCED_STAA3 Probable transglycosylase sceD OS=Staphylococcus aureus (strain USA300) GN=sceD PE=3 SV=1	24.066	7.5291e-179	0	0	1.45128e+07	2.89073e+07	2.53919e+07	4.39096e+07	1.2487e+07	1.09447e+07	1.12337e+07
781	A8Z4E7;Q2FGB7	>tr|A8Z4E7|A8Z4E7_STAAT Possible allophanate hydrolase subunit 1 OS=Staphylococcus aureus (strain USA300 / TCH1516) GN=USA300HOU_1609 PE=4 SV=1;>tr|Q2FGB7|Q2FGB7_STAA3 Putative uncharacterized protein OS=Staphylococcus aureus (strain USA300) GN=SAUSA300_1	28.349	4.6609e-08	0	1.44124e+07	0	0	0	0	0	0	0
821	A8Z4Q0;Q2FFR9	>tr|A8Z4Q0|A8Z4Q0_STAAT Leukotoxin LukD OS=Staphylococcus aureus (strain USA300 / TCH1516) GN=lukD PE=4 SV=1;>tr|Q2FFR9|Q2FFR9_STAA3 Leukotoxin LukD OS=Staphylococcus aureus (strain USA300) GN=lukD PE=4 SV=1	36.889	5.2346e-70	0	5.42773e+06	8.49752e+06	1.02073e+07	1.11903e+07	1.28708e+07	4.4491e+06	0	1.35873e+06
408	A8Z1M7;Q2FHZ2	>tr|A8Z1M7|A8Z1M7_STAAT Possible Trk family potassium (K+) transporter, NAD+ binding protein OS=Staphylococcus aureus (strain USA300 / TCH1516) GN=USA300HOU_1030 PE=4 SV=1;>tr|Q2FHZ2|Q2FHZ2_STAA3 Potassium uptake protein OS=Staphylococcus aureus (strain U	24.282	1.8445e-08	0	0	1.33688e+07	0	0	0	0	0	0
618	A8Z3E5;Q2FDW1	>tr|A8Z3E5|A8Z3E5_STAAT Hydroxymethylglutaryl-CoA reductase OS=Staphylococcus aureus (strain USA300 / TCH1516) GN=USA300HOU_2539 PE=3 SV=1;>tr|Q2FDW1|Q2FDW1_STAA3 Hydroxymethylglutaryl-CoA reductase OS=Staphylococcus aureus (strain USA300) GN=SAUSA300_248	46.236	4.3489e-17	0	1.31175e+07	0	0	0	0	0	0	0
647	A8Z3M6;Q2FHP9	>tr|A8Z3M6|A8Z3M6_STAAT Putative uncharacterized protein OS=Staphylococcus aureus (strain USA300 / TCH1516) GN=USA300HOU_1125 PE=3 SV=1;>tr|Q2FHP9|Q2FHP9_STAA3 Putative uncharacterized protein OS=Staphylococcus aureus (strain USA300) GN=SAUSA300_1082 PE=3	25.602	1.0992e-49	0	1.25103e+07	0	0	0	0	0	0	0
550	A8Z2S1;Q2FFI8	>tr|A8Z2S1|A8Z2S1_STAAT Possible Trp repressor OS=Staphylococcus aureus (strain USA300 / TCH1516) GN=USA300HOU_1908 PE=1 SV=1;>tr|Q2FFI8|Q2FFI8_STAA3 Putative uncharacterized protein OS=Staphylococcus aureus (strain USA300) GN=SAUSA300_1888 PE=4 SV=1	11.519	6.3422e-21	1.23778e+07	0	0	0	0	0	0	0	0
792	A8Z4G8;Q2FFZ7	>tr|A8Z4G8|A8Z4G8_STAAT DNA translocase OS=Staphylococcus aureus (strain USA300 / TCH1516) GN=USA300HOU_1731 PE=4 SV=1;>tr|Q2FFZ7|Q2FFZ7_STAA3 FtsK/SpoIIIE family protein OS=Staphylococcus aureus (strain USA300) GN=SAUSA300_1687 PE=4 SV=1	144.65	1.9163e-19	0	4.40825e+06	7.92615e+06	0	0	0	0	0	0
837	A8Z4W6;Q2FF61	>tr|A8Z4W6|A8Z4W6_STAAT S1 domain RNA-binding protein OS=Staphylococcus aureus (strain USA300 / TCH1516) GN=USA300HOU_2058 PE=4 SV=1;>tr|Q2FF61|Q2FF61_STAA3 S1 RNA binding domain protein OS=Staphylococcus aureus (strain USA300) GN=SAUSA300_2021 PE=4 SV=1	80.934	7.8134e-07	0	1.23299e+07	0	0	0	0	0	0	0
644	A8Z3M2;Q2FHQ6	>tr|A8Z3M2|A8Z3M2_STAAT Penicillin-binding protein 1 OS=Staphylococcus aureus (strain USA300 / TCH1516) GN=pbpA PE=4 SV=1;>tr|Q2FHQ6|Q2FHQ6_STAA3 Penicillin-binding protein 1 OS=Staphylococcus aureus (strain USA300) GN=pbpA PE=4 SV=1	82.708	1.7119e-223	0	0	1.17697e+07	0	1.88934e+07	2.8246e+07	2.23848e+08	1.6543e+08	2.66233e+08
53	A8YYB1;Q2FEY4	>tr|A8YYB1|A8YYB1_STAAT Transcriptional regulator CzrA OS=Staphylococcus aureus (strain USA300 / TCH1516) GN=czrA PE=4 SV=1;>tr|Q2FEY4|Q2FEY4_STAA3 Transcriptional repressor, ArsR family OS=Staphylococcus aureus (strain USA300) GN=arsR PE=4 SV=1	11.989	8.4434e-31	0	0	1.16991e+07	0	0	0	0	0	0
153	A8YZH6;Q2FJR2	>tr|A8YZH6|A8YZH6_STAAT ABC superfamily ATP binding cassette transporter, ABC protein OS=Staphylococcus aureus (strain USA300 / TCH1516) GN=USA300HOU_0372 PE=4 SV=1;>tr|Q2FJR2|Q2FJR2_STAA3 ABC transporter, ATP-binding protein OS=Staphylococcus aureus (str	31.594	1.9825e-05	0	0	1.14009e+07	0	0	0	0	0	0
204	A8YZR6;Q2FJ72	>tr|A8YZR6|A8YZR6_STAAT Putative uncharacterized protein OS=Staphylococcus aureus (strain USA300 / TCH1516) GN=USA300HOU_0562 PE=4 SV=1;>tr|Q2FJ72|Q2FJ72_STAA3 Putative uncharacterized protein OS=Staphylococcus aureus (strain USA300) GN=SAUSA300_0553 PE=4	13.906	0.0043148	0	1.12928e+07	0	0	0	0	0	0	0
686	A8Z3U0;Q2FHH8	>tr|A8Z3U0|A8Z3U0_STAAT Di-trans, poly-cis-decaprenylcistransferase OS=Staphylococcus aureus (strain USA300 / TCH1516) GN=uppS PE=3 SV=1;>tr|Q2FHH8|Q2FHH8_STAA3 Undecaprenyl diphosphate synthase OS=Staphylococcus aureus (strain USA300) GN=uppS PE=3 SV=1	29.848	1.614e-05	0	1.11598e+07	0	0	0	0	0	0	0
933	Q2FDB2	>tr|Q2FDB2|Q2FDB2_STAA3 Putative uncharacterized protein OS=Staphylococcus aureus (strain USA300) GN=SAUSA300_pUSA030026 PE=4 SV=1	49.635	0.0032185	0	1.11093e+07	0	0	0	0	0	0	0
105	A8YYT0;Q2FKP9	>tr|A8YYT0|A8YYT0_STAAT Possible carbohydrate kinase OS=Staphylococcus aureus (strain USA300 / TCH1516) GN=USA300HOU_0007 PE=4 SV=1;>tr|Q2FKP9|Q2FKP9_STAA3 Putative uncharacterized protein OS=Staphylococcus aureus (strain USA300) GN=SAUSA300_0007 PE=4 SV=	30.172	0.00088096	0	1.10443e+07	0	0	0	0	0	0	0
118	A8YZ02;Q2FKI2	>sp|A8YZ02|COPB_STAAT Probable copper-transporting P-type ATPase B OS=Staphylococcus aureus (strain USA300 / TCH1516) GN=copB PE=3 SV=1;>sp|Q2FKI2|COPB_STAA3 Probable copper-transporting P-type ATPase B OS=Staphylococcus aureus (strain USA300) GN=copB PE=	73.166	5.5091e-08	0	1.10175e+07	0	0	0	0	0	0	0
932	Q2FDA9	>tr|Q2FDA9|Q2FDA9_STAA3 Putative uncharacterized protein OS=Staphylococcus aureus (strain USA300) GN=SAUSA300_pUSA030029 PE=4 SV=1	30.068	0.003044	0	0	1.08679e+07	0	0	0	0	0	0
845	A8Z4Z6;Q2FF29	>tr|A8Z4Z6|A8Z4Z6_STAAT Putative uncharacterized protein OS=Staphylococcus aureus (strain USA300 / TCH1516) GN=USA300HOU_2088 PE=4 SV=1;>tr|Q2FF29|Q2FF29_STAA3 Putative uncharacterized protein OS=Staphylococcus aureus (strain USA300) GN=SAUSA300_2053 PE=4	17.135	1.7624e-18	0	0	1.05128e+07	0	0	0	0	0	0
424	A8Z1Q8;Q2FHV6	>sp|A8Z1Q8|COAD_STAAT Phosphopantetheine adenylyltransferase OS=Staphylococcus aureus (strain USA300 / TCH1516) GN=coaD PE=3 SV=1;>sp|Q2FHV6|COAD_STAA3 Phosphopantetheine adenylyltransferase OS=Staphylococcus aureus (strain USA300) GN=coaD PE=3 SV=1	18.371	0.0057162	0	1.02756e+07	0	0	0	0	0	0	0
288	A8Z0J8;Q2FK33	>tr|A8Z0J8|A8Z0J8_STAAT ABC superfamily ATP binding cassette transporter, binding protein OS=Staphylococcus aureus (strain USA300 / TCH1516) GN=USA300HOU_0246 PE=4 SV=1;>tr|Q2FK33|Q2FK33_STAA3 ABC transporter, substrate-binding protein OS=Staphylococcus a	55.43	2.1241e-14	0	0	9.9211e+06	0	0	0	0	0	0
804	A8Z4J2;Q2FFX4	>tr|A8Z4J2|A8Z4J2_STAAT Proline dehydrogenase OS=Staphylococcus aureus (strain USA300 / TCH1516) GN=putA PE=4 SV=1;>tr|Q2FFX4|Q2FFX4_STAA3 Proline dehydrogenase OS=Staphylococcus aureus (strain USA300) GN=putA PE=4 SV=1	38.029	7.7394e-09	0	9.64495e+06	0	0	0	0	0	0	0
0	A8YY02;Q2FFR2	>sp|A8YY02|DCUP_STAAT Uroporphyrinogen decarboxylase OS=Staphylococcus aureus (strain USA300 / TCH1516) GN=hemE PE=3 SV=1;>sp|Q2FFR2|DCUP_STAA3 Uroporphyrinogen decarboxylase OS=Staphylococcus aureus (strain USA300) GN=hemE PE=3 SV=1	39.28	7.475e-19	0	9.34866e+06	0	0	0	0	0	0	0
605	A8Z3A0;Q2FEJ1	>tr|A8Z3A0|A8Z3A0_STAAT Hypothetical membrane protein OS=Staphylococcus aureus (strain USA300 / TCH1516) GN=USA300HOU_2284 PE=4 SV=1;>tr|Q2FEJ1|Q2FEJ1_STAA3 Putative uncharacterized protein OS=Staphylococcus aureus (strain USA300) GN=SAUSA300_2252 PE=4 SV	16.052	6.3722e-53	0	0	9.16844e+06	0	0	0	0	0	0
575	A8Z329;Q2FER7	>tr|A8Z329|A8Z329_STAAT ABC superfamily ATP binding cassette transporter, ABC protein OS=Staphylococcus aureus (strain USA300 / TCH1516) GN=USA300HOU_2213 PE=3 SV=1;>sp|Q2FER7|ECFA2_STAA3 Energy-coupling factor transporter ATP-binding protein EcfA 2 OS=St	30.05	0.00029499	0	0	9.0167e+06	0	0	0	0	0	0
789	A8Z4G4;Q2FG98	>tr|A8Z4G4|A8Z4G4_STAAT Putative uncharacterized protein OS=Staphylococcus aureus (strain USA300 / TCH1516) GN=USA300HOU_1626 PE=4 SV=1;>tr|Q2FG98|Q2FG98_STAA3 Putative uncharacterized protein OS=Staphylococcus aureus (strain USA300) GN=SAUSA300_1585 PE=4	28.641	0.00025424	0	0	8.93991e+06	0	0	0	0	0	0
2	A8YY06;Q2FFQ9	>tr|A8YY06|A8YY06_STAAT ABC superfamily ATP binding cassette transporter, ABC protein OS=Staphylococcus aureus (strain USA300 / TCH1516) GN=USA300HOU_1829 PE=3 SV=1;>tr|Q2FFQ9|Q2FFQ9_STAA3 ABC transporter, ATP-binding protein EcsA OS=Staphylococcus aureus	27.717	6.4413e-05	0	8.93124e+06	0	0	0	0	0	0	0
267	A8Z0D0;Q2FI41	>tr|A8Z0D0|A8Z0D0_STAAT Glycosyltransferase OS=Staphylococcus aureus (strain USA300 / TCH1516) GN=USA300HOU_0984 PE=4 SV=1;>tr|Q2FI41|Q2FI41_STAA3 Glycosyl transferase, group 1 family protein OS=Staphylococcus aureus (strain USA300) GN=SAUSA300_0939 PE=4	57.274	5.7502e-05	0	0	8.87596e+06	0	0	0	0	0	0
302	A8Z0Q6;Q2FJN0	>tr|A8Z0Q6|A8Z0Q6_STAAT Putative uncharacterized protein OS=Staphylococcus aureus (strain USA300 / TCH1516) GN=USA300HOU_0409 PE=4 SV=1;>tr|Q2FJN0|Q2FJN0_STAA3 Putative uncharacterized protein OS=Staphylococcus aureus (strain USA300) GN=SAUSA300_0384 PE=4	25.804	0.00061518	0	8.72588e+06	0	0	0	0	0	0	0
346	A8Z174;Q2FIY7	>tr|A8Z174|A8Z174_STAAT Putative uncharacterized protein OS=Staphylococcus aureus (strain USA300 / TCH1516) GN=USA300HOU_0673 PE=4 SV=1;>tr|Q2FIY7|Q2FIY7_STAA3 Dihydroxyacetone kinase, phosphotransfer subunit OS=Staphylococcus aureus (strain USA300) GN=SA	12.785	9.7844e-07	0	8.47021e+06	0	0	0	0	0	0	0
21	Q2FFL4;A8YY54	>sp|Q2FFL4|PTPA_STAA3 Low molecular weight protein-tyrosine-phosphatase ptpA OS=Staphylococcus aureus (strain USA300) GN=ptpA PE=3 SV=1;>tr|A8YY54|A8YY54_STAAT Protein-tyrosine-phosphatase OS=Staphylococcus aureus (strain USA300 / TCH1516) GN=USA300HOU_18	17.491	2.3625e-06	0	0	8.44459e+06	0	0	0	0	0	0
648	A8Z3M8;Q2FHP7	>tr|A8Z3M8|A8Z3M8_STAAT Putative uncharacterized protein OS=Staphylococcus aureus (strain USA300 / TCH1516) GN=USA300HOU_1127 PE=4 SV=1;>tr|Q2FHP7|Q2FHP7_STAA3 Putative uncharacterized protein OS=Staphylococcus aureus (strain USA300) GN=SAUSA300_1084 PE=4	11.252	0.0018326	8.34466e+06	0	0	0	0	0	0	0	0
600	A8Z388;Q2FEK2	>sp|A8Z388|UREE_STAAT Urease accessory protein UreE OS=Staphylococcus aureus (strain USA300 / TCH1516) GN=ureE PE=3 SV=1;>sp|Q2FEK2|UREE_STAA3 Urease accessory protein UreE OS=Staphylococcus aureus (strain USA300) GN=ureE PE=3 SV=1	17.339	1.1877e-09	0	0	8.18138e+06	0	0	0	0	0	0
533	A8Z2N1;Q2FG23	>sp|A8Z2N1|THII_STAAT Probable tRNA sulfurtransferase OS=Staphylococcus aureus (strain USA300 / TCH1516) GN=thiI PE=3 SV=1;>sp|Q2FG23|THII_STAA3 Probable tRNA sulfurtransferase OS=Staphylococcus aureus (strain USA300) GN=thiI PE=3 SV=1	46.209	0.00025836	0	7.98299e+06	0	0	0	0	0	0	0
37	A8YY84;Q2FF09	>tr|A8YY84|A8YY84_STAAT Thymidine kinase OS=Staphylococcus aureus (strain USA300 / TCH1516) GN=tdk PE=3 SV=1;>sp|Q2FF09|KITH_STAA3 Thymidine kinase OS=Staphylococcus aureus (strain USA300) GN=tdk PE=3 SV=1	22.214	0.00021818	0	0	7.5555e+06	0	0	0	0	0	0
571	A8Z315;Q2FES9	>tr|A8Z315|A8Z315_STAAT Possible HAD superfamily hydrolase OS=Staphylococcus aureus (strain USA300 / TCH1516) GN=USA300HOU_2199 PE=4 SV=1;>sp|Q2FES9|Y2163_STAA3 Uncharacterized hydrolase SAUSA300_2163 OS=Staphylococcus aureus (strain USA300) GN=SAUSA300_2	32.054	5.2613e-27	0	0	7.53229e+06	0	0	0	0	0	0
1006	REV__A8Z1Z6;REV__Q2FHB8	>tr|A8Z1Z6|A8Z1Z6_STAAT Putative uncharacterized protein OS=Staphylococcus aureus (strain USA300 / TCH1516) GN=USA300HOU_1258 PE=4 SV=1;>tr|Q2FHB8|Q2FHB8_STAA3 Putative uncharacterized protein OS=Staphylococcus aureus (strain USA300) GN=SAUSA300_1213 PE=4	7.1932	0.0025605	0	0	7.49349e+06	0	0	0	0	0	0
447	A8Z1V9;Q2FHF0	>tr|A8Z1V9|A8Z1V9_STAAT Putative uncharacterized protein OS=Staphylococcus aureus (strain USA300 / TCH1516) GN=USA300HOU_1220 PE=4 SV=1;>tr|Q2FHF0|Q2FHF0_STAA3 Putative uncharacterized protein OS=Staphylococcus aureus (strain USA300) GN=SAUSA300_1181 PE=4	29.875	6.2025e-05	0	7.46258e+06	0	0	0	0	0	0	0
615	A8Z3D3;Q2FDW9	>tr|A8Z3D3|A8Z3D3_STAAT Possible thioesterase OS=Staphylococcus aureus (strain USA300 / TCH1516) GN=USA300HOU_2527 PE=4 SV=1;>tr|Q2FDW9|Q2FDW9_STAA3 Putative uncharacterized protein OS=Staphylococcus aureus (strain USA300) GN=SAUSA300_2475 PE=4 SV=1	15.445	0.00014826	0	0	7.28101e+06	0	0	0	0	0	0
594	A8Z361;Q2FEM8	>tr|A8Z361|A8Z361_STAAT Putative uncharacterized protein OS=Staphylococcus aureus (strain USA300 / TCH1516) GN=USA300HOU_2245 PE=4 SV=1;>tr|Q2FEM8|Q2FEM8_STAA3 Putative uncharacterized protein OS=Staphylococcus aureus (strain USA300) GN=SAUSA300_2215 PE=4	30.049	4.1043e-05	0	7.17412e+06	0	0	0	0	0	0	0
847	A8Z500;Q2FF25	>sp|A8Z500|ATPE_STAAT ATP synthase epsilon chain OS=Staphylococcus aureus (strain USA300 / TCH1516) GN=atpC PE=3 SV=1;>sp|Q2FF25|ATPE_STAA3 ATP synthase epsilon chain OS=Staphylococcus aureus (strain USA300) GN=atpC PE=3 SV=1	14.844	6.3381e-63	6.83206e+06	0	0	0	0	0	0	0	0
855	A8Z524;Q2FEG1	>tr|A8Z524|A8Z524_STAAT Hypothetical membrane protein OS=Staphylococcus aureus (strain USA300 / TCH1516) GN=USA300HOU_2315 PE=4 SV=1;>sp|Q2FEG1|LYRA_STAA3 Lysostaphin resistance protein A OS=Staphylococcus aureus (strain USA300) GN=lyrA PE=3 SV=1	46.785	1.4354e-22	0	0	6.73679e+06	0	0	0	0	0	0
96	A8YYQ8;Q2FDZ8	>tr|A8YYQ8|A8YYQ8_STAAT Putative uncharacterized protein OS=Staphylococcus aureus (strain USA300 / TCH1516) GN=USA300HOU_2496 PE=4 SV=1;>tr|Q2FDZ8|Q2FDZ8_STAA3 Putative uncharacterized protein OS=Staphylococcus aureus (strain USA300) GN=SAUSA300_2446 PE=4	27.165	3.502e-09	0	0	6.70211e+06	0	0	0	0	0	0
743	A8Z466;Q2FGK7	>tr|A8Z466|A8Z466_STAAT Biotin carboxylase OS=Staphylococcus aureus (strain USA300 / TCH1516) GN=accC PE=4 SV=1;>tr|Q2FGK7|Q2FGK7_STAA3 Acetyl-CoA carboxylase, biotin carboxylase OS=Staphylococcus aureus (strain USA300) GN=accC PE=4 SV=1	50.049	9.8906e-05	0	6.39299e+06	0	0	0	0	0	0	0
732	A8Z446;Q2FGX4	>sp|A8Z446|AROC_STAAT Chorismate synthase OS=Staphylococcus aureus (strain USA300 / TCH1516) GN=aroC PE=3 SV=1;>sp|Q2FGX4|AROC_STAA3 Chorismate synthase OS=Staphylococcus aureus (strain USA300) GN=aroC PE=3 SV=1	43.046	2.601e-05	0	0	6.28716e+06	0	0	0	0	0	0
779	A8Z4E3;Q2FGC1	>sp|A8Z4E3|Y1605_STAAT UPF0271 protein USA300HOU_1605 OS=Staphylococcus aureus (strain USA300 / TCH1516) GN=USA300HOU_1605 PE=3 SV=1;>sp|Q2FGC1|Y1562_STAA3 UPF0271 protein SAUSA300_1562 OS=Staphylococcus aureus (strain USA300) GN=SAUSA300_1562 PE=3 SV=1	27.448	2.2066e-07	0	6.26969e+06	0	0	0	0	0	0	0
257	A8Z094;Q2FI88	>tr|A8Z094|A8Z094_STAAT Oligopeptide ABC superfamily ATP binding cassette transporter, ABC protein OS=Staphylococcus aureus (strain USA300 / TCH1516) GN=oppF1 PE=3 SV=1;>tr|Q2FI88|Q2FI88_STAA3 Oligopeptide ABC transporter, ATP-binding protein OS=Staphyloc	35.822	0.0011239	0	6.26938e+06	0	0	0	0	0	0	0
556	A8Z2T6;Q2FFH5	>tr|A8Z2T6|A8Z2T6_STAAT Aldehyde dehydrogenase OS=Staphylococcus aureus (strain USA300 / TCH1516) GN=aldH1 PE=3 SV=1;>tr|Q2FFH5|Q2FFH5_STAA3 Aldehyde dehydrogenase OS=Staphylococcus aureus (strain USA300) GN=aldA2 PE=3 SV=1	51.741	0.00046714	0	0	6.11633e+06	0	0	0	0	0	0
722	A8Z413;Q2FH05	>tr|A8Z413|A8Z413_STAAT Possible ribonuclease H OS=Staphylococcus aureus (strain USA300 / TCH1516) GN=USA300HOU_1371 PE=4 SV=1;>tr|Q2FH05|Q2FH05_STAA3 Putative cell wall enzyme EbsB OS=Staphylococcus aureus (strain USA300) GN=SAUSA300_1326 PE=4 SV=1	15.354	9.1193e-06	0	0	5.96128e+06	0	0	0	0	0	0
451	A8Z1W8;Q2FHE1	>tr|A8Z1W8|A8Z1W8_STAAT Glycerol uptake operon antiterminator OS=Staphylococcus aureus (strain USA300 / TCH1516) GN=glpP PE=4 SV=1;>tr|Q2FHE1|Q2FHE1_STAA3 Glycerol uptake operon antiterminator regulatory protein OS=Staphylococcus aureus (strain USA300) GN	20.45	0.00047608	0	5.90351e+06	0	0	0	0	0	0	0
269	A8Z0D7;Q2FI34	>sp|A8Z0D7|MEND_STAAT 2-succinyl-5-enolpyruvyl-6-hydroxy-3-cyclohexene-1-carboxylate synthase OS=Staphylococcus aureus (strain USA300 / TCH1516) GN=menD PE=3 SV=1;>sp|Q2FI34|MEND_STAA3 2-succinyl-5-enolpyruvyl-6-hydroxy-3-cyclohexene-1-carboxylate synthas	63.077	3.8291e-05	5.82698e+06	0	0	0	0	0	0	0	0
772	A8Z4C4;Q2FGD9	>sp|A8Z4C4|LEPA_STAAT Elongation factor 4 OS=Staphylococcus aureus (strain USA300 / TCH1516) GN=lepA PE=3 SV=1;>sp|Q2FGD9|LEPA_STAA3 Elongation factor 4 OS=Staphylococcus aureus (strain USA300) GN=lepA PE=3 SV=1	68.174	0.00024599	0	5.56928e+06	0	0	0	0	0	0	0
844	A8Z4Z0;Q2FF39	>tr|A8Z4Z0|A8Z4Z0_STAAT Putative uncharacterized protein OS=Staphylococcus aureus (strain USA300 / TCH1516) GN=USA300HOU_2082 PE=4 SV=1;>tr|Q2FF39|Q2FF39_STAA3 Putative uncharacterized protein OS=Staphylococcus aureus (strain USA300) GN=SAUSA300_2043 PE=4	11.198	0.0020977	0	5.48588e+06	0	0	0	0	0	0	0
195	A8YZQ7;Q2FJ81	>tr|A8YZQ7|A8YZQ7_STAAT Hydrolase OS=Staphylococcus aureus (strain USA300 / TCH1516) GN=USA300HOU_0553 PE=4 SV=1;>tr|Q2FJ81|Q2FJ81_STAA3 Hydrolase, haloacid dehalogenase-like family OS=Staphylococcus aureus (strain USA300) GN=SAUSA300_0544 PE=4 SV=1	31.841	2.9082e-28	0	0	5.28495e+06	0	0	0	0	0	0
215	A8YZV3;Q2FIV7	>tr|A8YZV3|A8YZV3_STAAT Putative uncharacterized protein OS=Staphylococcus aureus (strain USA300 / TCH1516) GN=USA300HOU_0705 PE=4 SV=1;>tr|Q2FIV7|Q2FIV7_STAA3 Putative uncharacterized protein OS=Staphylococcus aureus (strain USA300) GN=SAUSA300_0668 PE=4	26.687	2.3039e-36	0	0	5.28248e+06	0	0	0	0	0	0
761	A8Z4A7;Q2FGF5	>tr|A8Z4A7|A8Z4A7_STAAT Cytidine deaminase OS=Staphylococcus aureus (strain USA300 / TCH1516) GN=cdd PE=4 SV=1;>tr|Q2FGF5|Q2FGF5_STAA3 Cytidine deaminase OS=Staphylococcus aureus (strain USA300) GN=cdd PE=4 SV=1	14.964	0.00049434	0	5.24103e+06	0	0	0	0	0	0	0
523	A8Z2L6;Q2FG37	>sp|A8Z2L6|ACCD_STAAT Acetyl-coenzyme A carboxylase carboxyl transferase subunit beta OS=Staphylococcus aureus (strain USA300 / TCH1516) GN=accD PE=3 SV=1;>sp|Q2FG37|ACCD_STAA3 Acetyl-coenzyme A carboxylase carboxyl transferase subunit beta OS=Staphylococ	31.871	5.4252e-07	0	0	5.22028e+06	0	0	0	0	0	0
111	A8YYU4;Q2FKN5	>tr|A8YYU4|A8YYU4_STAAT Putative uncharacterized protein yycI OS=Staphylococcus aureus (strain USA300 / TCH1516) GN=yycI PE=4 SV=1;>tr|Q2FKN5|Q2FKN5_STAA3 YycI protein OS=Staphylococcus aureus (strain USA300) GN=SAUSA300_0023 PE=4 SV=1	29.931	3.6553e-05	0	0	5.06266e+06	0	0	0	0	0	0
429	A8Z1R8;Q2FHU4	>tr|A8Z1R8|A8Z1R8_STAAT TrmH family rRNA methyltransferase OS=Staphylococcus aureus (strain USA300 / TCH1516) GN=spoU/trmH PE=4 SV=1;>tr|Q2FHU4|Q2FHU4_STAA3 RNA methyltransferase, TrmH family OS=Staphylococcus aureus (strain USA300) GN=SAUSA300_1036 PE=4	26.913	1.5152e-22	0	0	5.04385e+06	0	0	0	0	0	0
784	A8Z4F4;Q2FGB0	>sp|A8Z4F4|RUVX_STAAT Putative Holliday junction resolvase OS=Staphylococcus aureus (strain USA300 / TCH1516) GN=USA300HOU_1616 PE=3 SV=1;>sp|Q2FGB0|RUVX_STAA3 Putative Holliday junction resolvase OS=Staphylococcus aureus (strain USA300) GN=SAUSA300_1573	15.865	0.00030019	0	0	4.69183e+06	0	0	0	0	0	0
1012	REV__A8Z4H6;REV__Q2FFY9	>tr|A8Z4H6|A8Z4H6_STAAT Possible kanamycin kinase OS=Staphylococcus aureus (strain USA300 / TCH1516) GN=USA300HOU_1739 PE=4 SV=1;>tr|Q2FFY9|Q2FFY9_STAA3 Putative uncharacterized protein OS=Staphylococcus aureus (strain USA300) GN=SAUSA300_1695 PE=4 SV=1	31.109	0.17195	4.55704e+06	0	0	0	0	0	0	0	0
484	A8Z2D7;Q2FGM9	>sp|A8Z2D7|RNZ_STAAT Ribonuclease Z OS=Staphylococcus aureus (strain USA300 / TCH1516) GN=rnz PE=3 SV=1;>sp|Q2FGM9|RNZ_STAA3 Ribonuclease Z OS=Staphylococcus aureus (strain USA300) GN=rnz PE=3 SV=1	34.584	6.3515e-32	0	0	4.40927e+06	0	0	0	0	0	0
282	A8Z0H7;Q2FK51	>tr|A8Z0H7|A8Z0H7_STAAT Possible dehydrogenase OS=Staphylococcus aureus (strain USA300 / TCH1516) GN=USA300HOU_0225 PE=4 SV=1;>tr|Q2FK51|Q2FK51_STAA3 Oxidoreductase, Gfo/Idh/MocA family OS=Staphylococcus aureus (strain USA300) GN=SAUSA300_0213 PE=4 SV=1	38.557	2.5107e-37	0	0	4.35459e+06	0	0	0	0	0	0
646	A8Z3M5;Q2FHQ3	>tr|A8Z3M5|A8Z3M5_STAAT Cell division protein FtsQ OS=Staphylococcus aureus (strain USA300 / TCH1516) GN=ftsQ PE=4 SV=1;>tr|Q2FHQ3|Q2FHQ3_STAA3 Cell division protein OS=Staphylococcus aureus (strain USA300) GN=divIB PE=4 SV=1	50.211	0.0028165	0	0	4.30752e+06	0	0	0	0	0	0
631	A8Z3I5;Q2FDS2	>tr|A8Z3I5|A8Z3I5_STAAT Putative uncharacterized protein OS=Staphylococcus aureus (strain USA300 / TCH1516) GN=USA300HOU_2579 PE=4 SV=1;>tr|Q2FDS2|Q2FDS2_STAA3 Putative uncharacterized protein OS=Staphylococcus aureus (strain USA300) GN=SAUSA300_2522 PE=4	11.578	3.2555e-05	0	0	4.2044e+06	0	0	0	0	0	0
372	A8Z1E0;Q2FII5	>tr|A8Z1E0|A8Z1E0_STAAT Putative uncharacterized protein OS=Staphylococcus aureus (strain USA300 / TCH1516) GN=USA300HOU_0842 PE=4 SV=1;>tr|Q2FII5|Q2FII5_STAA3 Putative uncharacterized protein OS=Staphylococcus aureus (strain USA300) GN=SAUSA300_0793 PE=4	33.577	3.8651e-06	0	0	4.14385e+06	0	0	0	0	0	0
239	A8Z035;Q2FIN4	>tr|A8Z035|A8Z035_STAAT Excision endonuclease subunit UvrA OS=Staphylococcus aureus (strain USA300 / TCH1516) GN=uvrA PE=3 SV=1;>tr|Q2FIN4|Q2FIN4_STAA3 Excinuclease ABC, A subunit OS=Staphylococcus aureus (strain USA300) GN=uvrA PE=3 SV=1	105.38	6.4706e-07	0	0	4.03385e+06	0	0	0	0	0	0
497	A8Z2G2;Q2FG92	>sp|A8Z2G2|APT_STAAT Adenine phosphoribosyltransferase OS=Staphylococcus aureus (strain USA300 / TCH1516) GN=apt PE=3 SV=1;>sp|Q2FG92|APT_STAA3 Adenine phosphoribosyltransferase OS=Staphylococcus aureus (strain USA300) GN=apt PE=3 SV=1	19.117	2.0931e-13	0	3.87588e+06	0	0	0	0	0	0	0
849	A8Z503;Q2FEI3	>tr|A8Z503|A8Z503_STAAT Inositol-phosphate phosphatase OS=Staphylococcus aureus (strain USA300 / TCH1516) GN=suhB PE=4 SV=1;>tr|Q2FEI3|Q2FEI3_STAA3 Inositol monophosphatase family protein OS=Staphylococcus aureus (strain USA300) GN=SAUSA300_2260 PE=4 SV=1	30.385	4.9266e-07	0	3.84237e+06	0	0	0	0	0	0	0
444	A8Z1V3;Q2FHF6	>tr|A8Z1V3|A8Z1V3_STAAT Transcriptional regulator OS=Staphylococcus aureus (strain USA300 / TCH1516) GN=USA300HOU_1214 PE=4 SV=1;>tr|Q2FHF6|Q2FHF6_STAA3 Putative uncharacterized protein OS=Staphylococcus aureus (strain USA300) GN=SAUSA300_1175 PE=4 SV=1	15.113	0.0014433	0	0	3.62477e+06	0	0	0	0	0	0
809	A8Z4L8;Q2FFV0	>tr|A8Z4L8|A8Z4L8_STAAT Possible o-succinylbenzoic acid (OSB) synthetase OS=Staphylococcus aureus (strain USA300 / TCH1516) GN=USA300HOU_1783 PE=4 SV=1;>tr|Q2FFV0|Q2FFV0_STAA3 O-succinylbenzoic acid synthetase OS=Staphylococcus aureus (strain USA300) GN=m	37.967	0.0013073	0	0	3.51734e+06	0	0	0	0	0	0
891	A8Z5N0	>tr|A8Z5N0|A8Z5N0_STAAT Possible transcriptional regulator OS=Staphylococcus aureus (strain USA300 / TCH1516) GN=USA300HOU_pUSA300HOUMR0032 PE=4 SV=1	7.1922	0.0025337	0	3.22031e+06	0	0	0	0	0	0	0
93	A8YYQ1;Q2FE05	>tr|A8YYQ1|A8YYQ1_STAAT UTP--glucose-1-phosphate uridylyltransferase OS=Staphylococcus aureus (strain USA300 / TCH1516) GN=galU PE=4 SV=1;>sp|Q2FE05|GTAB_STAA3 UTP--glucose-1-phosphate uridylyltransferase OS=Staphylococcus aureus (strain USA300) GN=gtaB P	32.451	9.1405e-06	0	3.11196e+06	0	0	0	0	0	0	0
457	A8Z1Z8;Q2FHB7	>tr|A8Z1Z8|A8Z1Z8_STAAT Threonine aldolase OS=Staphylococcus aureus (strain USA300 / TCH1516) GN=USA300HOU_1260 PE=4 SV=1;>tr|Q2FHB7|Q2FHB7_STAA3 Putative uncharacterized protein OS=Staphylococcus aureus (strain USA300) GN=SAUSA300_1214 PE=4 SV=1	38.634	0.0028737	0	0	3.08073e+06	0	0	0	0	0	0
633	A8Z3J6;Q2FDR3	>tr|A8Z3J6|A8Z3J6_STAAT Possible S15 family peptidase OS=Staphylococcus aureus (strain USA300 / TCH1516) GN=USA300HOU_2590 PE=4 SV=1;>tr|Q2FDR3|Q2FDR3_STAA3 Hydrolase, CocE/NonD family OS=Staphylococcus aureus (strain USA300) GN=SAUSA300_2531 PE=4 SV=1	64.289	3.2743e-05	0	2.43423e+06	0	0	0	0	0	0	0
616	A8Z3D7;Q2FDW7	>tr|A8Z3D7|A8Z3D7_STAAT Pyruvate oxidase OS=Staphylococcus aureus (strain USA300 / TCH1516) GN=ilvB2 PE=3 SV=1;>tr|Q2FDW7|Q2FDW7_STAA3 Pyruvate oxidase OS=Staphylococcus aureus (strain USA300) GN=cidC PE=3 SV=1	63.757	1.367e-05	0	2.30299e+06	0	0	0	0	0	0	0
857	A8Z539;Q2FEE8	>tr|A8Z539|A8Z539_STAAT Putative uncharacterized protein OS=Staphylococcus aureus (strain USA300 / TCH1516) GN=USA300HOU_2330 PE=4 SV=1;>tr|Q2FEE8|Q2FEE8_STAA3 Putative uncharacterized protein OS=Staphylococcus aureus (strain USA300) GN=SAUSA300_2295 PE=4	16.306	7.4143e-08	0	0	2.19606e+06	0	0	0	0	0	0
23	A8YY56;Q2FFL2	>tr|A8YY56|A8YY56_STAAT Possible ribonuclease BN OS=Staphylococcus aureus (strain USA300 / TCH1516) GN=USA300HOU_1879 PE=4 SV=1;>tr|Q2FFL2|Q2FFL2_STAA3 Putative membrane protein OS=Staphylococcus aureus (strain USA300) GN=SAUSA300_1864 PE=4 SV=1	45.604	1.6665e-22	0	0	2.15495e+06	0	0	0	0	0	0
150	A8YZG3;Q2FJS5	>tr|A8YZG3|A8YZG3_STAAT Possible alkanal monooxygenase (FMN-linked) OS=Staphylococcus aureus (strain USA300 / TCH1516) GN=USA300HOU_0359 PE=4 SV=1;>tr|Q2FJS5|Q2FJS5_STAA3 Putative uncharacterized protein OS=Staphylococcus aureus (strain USA300) GN=SAUSA30	39.171	3.1049e-07	0	2.12113e+06	0	0	0	0	0	0	0
233	A8Z016;Q2FIQ0	>tr|A8Z016|A8Z016_STAAT Putative uncharacterized protein OS=Staphylococcus aureus (strain USA300 / TCH1516) GN=USA300HOU_0768 PE=4 SV=1;>tr|Q2FIQ0|Q2FIQ0_STAA3 Putative uncharacterized protein OS=Staphylococcus aureus (strain USA300) GN=SAUSA300_0725 PE=4	12.437	3.6862e-06	0	0	2.06303e+06	0	0	0	0	0	0
10	A8YY19;Q2FFP7	>tr|A8YY19|A8YY19_STAAT Response regulator OS=Staphylococcus aureus (strain USA300 / TCH1516) GN=USA300HOU_1842 PE=4 SV=1;>tr|Q2FFP7|Q2FFP7_STAA3 DNA-binding response regulator OS=Staphylococcus aureus (strain USA300) GN=SAUSA300_1798 PE=4 SV=1	23.895	0.0061923	0	0	2060000	0	0	0	0	0	0
343	A8Z163;Q2FIZ6	>tr|A8Z163|A8Z163_STAAT Penicillin-binding protein 4 OS=Staphylococcus aureus (strain USA300 / TCH1516) GN=pbp4 PE=3 SV=1;>tr|Q2FIZ6|Q2FIZ6_STAA3 Penicillin-binding protein 4 OS=Staphylococcus aureus (strain USA300) GN=pbp4 PE=3 SV=1	48.261	5.9303e-10	0	0	1.8256e+06	0	0	0	0	0	0
934	Q2FDB8	>tr|Q2FDB8|Q2FDB8_STAA3 Transfer complex protein TraK OS=Staphylococcus aureus (strain USA300) GN=traK PE=4 SV=1	62.672	0.019587	0	1.54639e+06	0	0	0	0	0	0	0
699	A8Z3W0;Q2FHF8	>tr|A8Z3W0|A8Z3W0_STAAT Short chain dehydrogenase OS=Staphylococcus aureus (strain USA300 / TCH1516) GN=USA300HOU_1212 PE=3 SV=1;>tr|Q2FHF8|Q2FHF8_STAA3 Putative acetoacetyl-CoA reductase OS=Staphylococcus aureus (strain USA300) GN=SAUSA300_1173 PE=3 SV=1	25.924	0.24109	1.47735e+06	0	0	0	0	0	0	0	0
624	A8Z3F8;Q2FDV0	>sp|A8Z3F8|COPA_STAAT Copper-exporting P-type ATPase A OS=Staphylococcus aureus (strain USA300 / TCH1516) GN=copA PE=3 SV=1;>sp|Q2FDV0|COPA_STAA3 Copper-exporting P-type ATPase A OS=Staphylococcus aureus (strain USA300) GN=copA PE=3 SV=1	86.769	0.0062054	0	0	1.41339e+06	0	0	0	0	0	0
522	A8Z2L5;Q2FG38	>sp|A8Z2L5|ACCA_STAAT Acetyl-coenzyme A carboxylase carboxyl transferase subunit alpha OS=Staphylococcus aureus (strain USA300 / TCH1516) GN=accA PE=3 SV=1;>sp|Q2FG38|ACCA_STAA3 Acetyl-coenzyme A carboxylase carboxyl transferase subunit alpha OS=Staphyloc	35.07	0.0004272	0	0	1.39229e+06	0	0	0	0	0	0
476	A8Z2B6;Q2FGP9	>tr|A8Z2B6|A8Z2B6_STAAT Hypothetical bacteriophage protein OS=Staphylococcus aureus (strain USA300 / TCH1516) GN=USA300HOU_1483 PE=4 SV=1;>tr|Q2FGP9|Q2FGP9_STAA3 PhiSLT ORF78-like protein OS=Staphylococcus aureus (strain USA300) GN=SAUSA300_1432 PE=4 SV=1	9.1434	1.3759e-99	0	0	1.09798e+06	0	0	0	0	0	0
760	A8Z4A6;Q2FGF6	>sp|A8Z4A6|ERA_STAAT GTPase Era OS=Staphylococcus aureus (strain USA300 / TCH1516) GN=era PE=3 SV=1;>sp|Q2FGF6|ERA_STAA3 GTPase Era OS=Staphylococcus aureus (strain USA300) GN=era PE=3 SV=1	34.328	0.030764	0	0	953211	0	0	0	0	0	0
609	A8Z3A6;Q2FEI6	>tr|A8Z3A6|A8Z3A6_STAAT Putative uncharacterized protein OS=Staphylococcus aureus (strain USA300 / TCH1516) GN=USA300HOU_2290 PE=4 SV=1;>tr|Q2FEI6|Q2FEI6_STAA3 Putative uncharacterized protein OS=Staphylococcus aureus (strain USA300) GN=SAUSA300_2257 PE=4	17.478	5.4735e-19	0	753175	0	0	0	0	0	0	0
319	A8Z0V7;Q2FJI5	>tr|A8Z0V7|A8Z0V7_STAAT Possible S33 family peptidase OS=Staphylococcus aureus (strain USA300 / TCH1516) GN=USA300HOU_0462 PE=4 SV=1;>tr|Q2FJI5|Q2FJI5_STAA3 Putative uncharacterized protein OS=Staphylococcus aureus (strain USA300) GN=SAUSA300_0430 PE=4 SV	27.443	0.0068138	0	0	317248	0	0	0	0	0	0
1002	REV__A8YZE4;REV__Q2FJU4	>tr|A8YZE4|A8YZE4_STAAT Triacylglycerol lipase OS=Staphylococcus aureus (strain USA300 / TCH1516) GN=lip1 PE=4 SV=1;>tr|Q2FJU4|Q2FJU4_STAA3 Triacylglycerol lipase OS=Staphylococcus aureus (strain USA300) GN=SAUSA300_0320 PE=4 SV=1	76.417	0.14875	0	0	261752	0	0	0	0	0	0
32	A8YY75;Q2FF19	>sp|A8YY75|ATPL_STAAT ATP synthase subunit c OS=Staphylococcus aureus (strain USA300 / TCH1516) GN=atpE PE=3 SV=1;>sp|Q2FF19|ATPL_STAA3 ATP synthase subunit c OS=Staphylococcus aureus (strain USA300) GN=atpE PE=3 SV=1	6.9793	0.0065372	0	0	0	0	0	0	0	0	1272350
33	A8YY76;Q2FF18	>sp|A8YY76|ATP6_STAAT ATP synthase subunit a OS=Staphylococcus aureus (strain USA300 / TCH1516) GN=atpB PE=3 SV=1;>sp|Q2FF18|ATP6_STAA3 ATP synthase subunit a OS=Staphylococcus aureus (strain USA300) GN=atpB PE=3 SV=1	27.63	0.0002198	0	0	0	1.58056e+07	0	0	0	0	0
56	A8YYC0;Q2FEX9	>tr|A8YYC0|A8YYC0_STAAT ABC superfamily ATP binding cassette transporter, ABC protein OS=Staphylococcus aureus (strain USA300 / TCH1516) GN=USA300HOU_2144 PE=4 SV=1;>tr|Q2FEX9|Q2FEX9_STAA3 ABC transporter, ATP-binding protein OS=Staphylococcus aureus (str	29.065	0.0020357	0	0	0	0	0	0	0	0	178950000
63	A8YYD7;Q2FEW1	>tr|A8YYD7|A8YYD7_STAAT UTP--glucose-1-phosphate uridylyltransferase OS=Staphylococcus aureus (strain USA300 / TCH1516) GN=USA300HOU_2162 PE=4 SV=1;>sp|Q2FEW1|URTF_STAA3 Probable uridylyltransferase SAUSA300_2130 OS=Staphylococcus aureus (strain USA300) G	44.893	8.7538e-14	0	0	0	0	0	7.29303e+06	0	0	0
77	A8YYH5;Q2FE72	>sp|A8YYH5|BIOB_STAAT Biotin synthase OS=Staphylococcus aureus (strain USA300 / TCH1516) GN=bioB PE=3 SV=1;>sp|Q2FE72|BIOB_STAA3 Biotin synthase OS=Staphylococcus aureus (strain USA300) GN=bioB PE=3 SV=1	37.558	2.0612e-13	0	0	0	0	0	0	0	0	397267
78	A8YYH7;Q2FE70	>tr|A8YYH7|A8YYH7_STAAT Dethiobiotin synthase OS=Staphylococcus aureus (strain USA300 / TCH1516) GN=bioD PE=3 SV=1;>tr|Q2FE70|Q2FE70_STAA3 Dethiobiotin synthase OS=Staphylococcus aureus (strain USA300) GN=bioD PE=3 SV=1	26.158	0.0008048	0	0	0	0	0	6.22674e+06	0	0	0
80	A8YYJ5;Q2FE57	>tr|A8YYJ5|A8YYJ5_STAAT FmtA protein OS=Staphylococcus aureus (strain USA300 / TCH1516) GN=fmtA PE=4 SV=1;>tr|Q2FE57|Q2FE57_STAA3 Beta-lactamase OS=Staphylococcus aureus (strain USA300) GN=SAUSA300_2386 PE=4 SV=1	56.467	0.0018098	0	0	0	0	0	0	0	0	3686500
90	A8YYN8;Q2FE19	>tr|A8YYN8|A8YYN8_STAAT Lipoprotein OS=Staphylococcus aureus (strain USA300 / TCH1516) GN=USA300HOU_2473 PE=3 SV=1;>sp|Q2FE19|Y2424_STAA3 Uncharacterized protein SAUSA300_2424 OS=Staphylococcus aureus (strain USA300) GN=SAUSA300_2424 PE=3 SV=1	30.8	0.00021552	0	0	0	0	0	0	0	0	13043500
91	A8YYP1;Q2FE14	>tr|A8YYP1|A8YYP1_STAAT Lipoprotein OS=Staphylococcus aureus (strain USA300 / TCH1516) GN=USA300HOU_2478 PE=3 SV=1;>sp|Q2FE14|Y2430_STAA3 Uncharacterized lipoprotein SAUSA300_2430 OS=Staphylococcus aureus (strain USA300) GN=SAUSA300_2430 PE=3 SV=2	30.441	1.1047e-11	0	0	0	0	0	0	0	1.64864e+07	1.57388e+07
121	A8YZ24;Q2FKG0	>tr|A8YZ24|A8YZ24_STAAT Possible staphylococcal tandem lipoprotein OS=Staphylococcus aureus (strain USA300 / TCH1516) GN=USA300HOU_0110 PE=3 SV=1;>sp|Q2FKG0|Y101_STAA3 Uncharacterized lipoprotein SAUSA300_0101 OS=Staphylococcus aureus (strain USA300) GN=S	31.065	9.1992e-05	0	0	0	589113	0	0	0	0	0
124	A8YZ35;Q2FKE9	>tr|A8YZ35|A8YZ35_STAAT LctP family L-lactate permease OS=Staphylococcus aureus (strain USA300 / TCH1516) GN=lctP PE=4 SV=1;>tr|Q2FKE9|Q2FKE9_STAA3 L-lactate permease OS=Staphylococcus aureus (strain USA300) GN=lctP PE=4 SV=1	56.19	8.9122e-06	0	0	0	0	0	0	645932	0	0
133	A8YZ68;Q2FKB7	>tr|A8YZ68|A8YZ68_STAAT ABC superfamily ATP binding cassette transporter, ABC protein OS=Staphylococcus aureus (strain USA300 / TCH1516) GN=USA300HOU_0154 PE=3 SV=1;>sp|Q2FKB7|PHNC_STAA3 Phosphonates import ATP-binding protein PhnC OS=Staphylococcus aureu	28.689	0.14062	0	0	0	0	0	0	0	0	0
142	A8YZC1;Q2FJW6	>tr|A8YZC1|A8YZC1_STAAT Putative uncharacterized protein OS=Staphylococcus aureus (strain USA300 / TCH1516) GN=USA300HOU_0317 PE=4 SV=1;>tr|Q2FJW6|Q2FJW6_STAA3 Putative uncharacterized protein OS=Staphylococcus aureus (strain USA300) GN=SAUSA300_0298 PE=4	20.015	0.0022312	0	0	0	0	0	0	1.17595e+06	0	0
144	A8YZD4;Q2FJV4	>tr|A8YZD4|A8YZD4_STAAT PfoR family transcriptional regulator OS=Staphylococcus aureus (strain USA300 / TCH1516) GN=USA300HOU_0330 PE=4 SV=1;>tr|Q2FJV4|Q2FJV4_STAA3 Perfringolysin O regulator protein OS=Staphylococcus aureus (strain USA300) GN=pfoR PE=4 S	35.352	0.00086154	0	0	0	0	0	0	0	0	7.67017e+06
145	A8YZD7;Q2FJV1	>tr|A8YZD7|A8YZD7_STAAT Possible CNT family concentrative nucleoside transporter OS=Staphylococcus aureus (strain USA300 / TCH1516) GN=USA300HOU_0333 PE=4 SV=1;>tr|Q2FJV1|Q2FJV1_STAA3 Putative nucleoside permease NupC OS=Staphylococcus aureus (strain USA3	44.221	0.071247	0	0	0	3.45464e+07	0	0	0	0	0
169	A8YZL2;Q2FJC7	>tr|A8YZL2|A8YZL2_STAAT Dihydropteroate synthase, subunit A OS=Staphylococcus aureus (strain USA300 / TCH1516) GN=sul PE=4 SV=1;>tr|Q2FJC7|Q2FJC7_STAA3 Dihydropteroate synthase OS=Staphylococcus aureus (strain USA300) GN=folP PE=4 SV=1	29.522	0.00059579	0	0	0	1.31048e+07	0	0	0	0	0
197	A8YZQ9;Q2FJ79	>tr|A8YZQ9|A8YZQ9_STAAT Ser-Asp rich fibrinogen/bone sialoprotein-binding protein SdrC OS=Staphylococcus aureus (strain USA300 / TCH1516) GN=sdrC PE=3 SV=1;>sp|Q2FJ79|SDRC_STAA3 Serine-aspartate repeat-containing protein C OS=Staphylococcus aureus (strain	102.93	1.5743e-07	0	0	0	0	0	4.46704e+08	0	0	0
229	A8Z003;Q2FIQ9	>tr|A8Z003|A8Z003_STAAT Ribonucleoside-diphosphate reductase OS=Staphylococcus aureus (strain USA300 / TCH1516) GN=nrdE PE=3 SV=1;>tr|Q2FIQ9|Q2FIQ9_STAA3 Ribonucleoside-diphosphate reductase OS=Staphylococcus aureus (strain USA300) GN=SAUSA300_0716 PE=3 S	80.125	2.2719e-07	0	0	0	0	1.27127e+07	2.25819e+07	0	0	0
230	A8Z004;Q2FIQ8	>tr|A8Z004|A8Z004_STAAT Ribonucleoside-diphosphate reductase subunit beta OS=Staphylococcus aureus (strain USA300 / TCH1516) GN=nrdF PE=4 SV=1;>tr|Q2FIQ8|Q2FIQ8_STAA3 Ribonucleoside-diphosphate reductase, beta subunit OS=Staphylococcus aureus (strain USA3	37.513	5.2115e-24	0	0	0	0	0	0	6.101e+06	8.15888e+06	0
232	A8Z015;Q2FIQ1	>tr|A8Z015|A8Z015_STAAT Putative uncharacterized protein OS=Staphylococcus aureus (strain USA300 / TCH1516) GN=USA300HOU_0767 PE=4 SV=1;>tr|Q2FIQ1|Q2FIQ1_STAA3 Putative lipoprotein OS=Staphylococcus aureus (strain USA300) GN=SAUSA300_0724 PE=4 SV=1	34.082	1.2732e-36	0	0	0	0	1.68498e+07	1.88143e+07	2.25431e+07	1.54942e+07	2.58333e+07
244	A8Z049;Q2FIM2	>tr|A8Z049|A8Z049_STAAT DeoR family transcriptional regulator OS=Staphylococcus aureus (strain USA300 / TCH1516) GN=USA300HOU_0801 PE=4 SV=1;>tr|Q2FIM2|Q2FIM2_STAA3 Glycolytic operon regulator OS=Staphylococcus aureus (strain USA300) GN=SAUSA300_0755 PE=4	37.21	0.062868	0	0	0	0	0	0	0	0	1.59412e+06
268	A8Z0D1;Q2FI39	>tr|A8Z0D1|A8Z0D1_STAAT Possible iron (Fe3+) ABC superfamily ATP binding cassette transporter, binding protein OS=Staphylococcus aureus (strain USA300 / TCH1516) GN=USA300HOU_0985 PE=4 SV=1;>tr|Q2FI39|Q2FI39_STAA3 Putative ferrichrome ABC transporter OS=S	35.566	2.8059e-09	0	0	0	0	2.96483e+06	4.73823e+06	2.29519e+06	0	1.81933e+06
275	A8Z0E7;Q2FI21	>tr|A8Z0E7|A8Z0E7_STAAT S12 family carboxypeptidase OS=Staphylococcus aureus (strain USA300 / TCH1516) GN=fmt1 PE=4 SV=1;>tr|Q2FI21|Q2FI21_STAA3 Fmt protein OS=Staphylococcus aureus (strain USA300) GN=fmt PE=4 SV=1	46.067	0.00053429	0	0	0	0	0	0	0	0	2.02583e+06
289	A8Z0J9;Q2FK32	>tr|A8Z0J9|A8Z0J9_STAAT Putative uncharacterized protein OS=Staphylococcus aureus (strain USA300 / TCH1516) GN=USA300HOU_0247 PE=4 SV=1;>tr|Q2FK32|Q2FK32_STAA3 Putative uncharacterized protein OS=Staphylococcus aureus (strain USA300) GN=SAUSA300_0232 PE=4	13.935	0.041297	0	0	0	0	0	0	3.65752e+06	0	0
300	A8Z0Q4;Q2FJN2	>tr|A8Z0Q4|A8Z0Q4_STAAT Possible DAACS family dicarboxylate/amino acid:sodium (Na+) or proton (H+) symporter OS=Staphylococcus aureus (strain USA300 / TCH1516) GN=USA300HOU_0406 PE=4 SV=1;>tr|Q2FJN2|Q2FJN2_STAA3 Sodium:dicarboxylate symporter family prote	49.412	1.5356e-05	0	0	0	0	0	0	0	0	17120000
304	A8Z0Q8;Q2FJM8	>sp|A8Z0Q8|XPT_STAAT Xanthine phosphoribosyltransferase OS=Staphylococcus aureus (strain USA300 / TCH1516) GN=xpt PE=3 SV=1;>sp|Q2FJM8|XPT_STAA3 Xanthine phosphoribosyltransferase OS=Staphylococcus aureus (strain USA300) GN=xpt PE=3 SV=1	20.884	6.3411e-15	0	0	0	0	0	1.35691e+07	0	0	0
307	A8Z0R8;Q2FJL9	>tr|A8Z0R8|A8Z0R8_STAAT Staphylococcal exotoxin OS=Staphylococcus aureus (strain USA300 / TCH1516) GN=set3 PE=4 SV=1;>tr|Q2FJL9|Q2FJL9_STAA3 Exotoxin OS=Staphylococcus aureus (strain USA300) GN=SAUSA300_0395 PE=4 SV=1	25.647	4.9008e-223	0	0	0	0	0	0	1.9296e+08	1.96187e+08	1.63517e+08
308	A8Z0S4;Q2FJL4	>tr|A8Z0S4|A8Z0S4_STAAT Staphylococcal exotoxin OS=Staphylococcus aureus (strain USA300 / TCH1516) GN=set21 PE=4 SV=1;>tr|Q2FJL4|Q2FJL4_STAA3 Exotoxin OS=Staphylococcus aureus (strain USA300) GN=SAUSA300_0400 PE=4 SV=1	26.655	1.4301e-09	0	0	0	0	0	0	1.46132e+07	1.26465e+07	2.97067e+07
309	A8Z0S5;Q2FJL3	>tr|A8Z0S5|A8Z0S5_STAAT Staphylococcal exotoxin OS=Staphylococcus aureus (strain USA300 / TCH1516) GN=set22 PE=4 SV=1;>tr|Q2FJL3|Q2FJL3_STAA3 Exotoxin OS=Staphylococcus aureus (strain USA300) GN=SAUSA300_0401 PE=4 SV=1	26.167	1.2512e-22	0	0	0	0	0	0	2.52545e+07	2.53383e+07	22750000
310	A8Z0T1;Q2FJK7	>tr|A8Z0T1|A8Z0T1_STAAT Staphylococcal exotoxin OS=Staphylococcus aureus (strain USA300 / TCH1516) GN=set PE=4 SV=1;>tr|Q2FJK7|Q2FJK7_STAA3 Exotoxin OS=Staphylococcus aureus (strain USA300) GN=SAUSA300_0407 PE=4 SV=1	25.365	2.9429e-71	0	0	0	1.0456e+07	0	2.1365e+07	1.19102e+08	1.46103e+08	101470000
313	A8Z0T5;Q2FJK3;A8Z0T4;Q2FJK4	>tr|A8Z0T5|A8Z0T5_STAAT Putative uncharacterized protein OS=Staphylococcus aureus (strain USA300 / TCH1516) GN=USA300HOU_0439 PE=3 SV=1;>sp|Q2FJK3|Y411_STAA3 Uncharacterized lipoprotein SAUSA300_0411 OS=Staphylococcus aureus (strain USA300) GN=SAUSA300_04	30.917	3.1686e-07	0	0	0	0	0	0	0	0	0
314	A8Z0U0;Q2FJJ8	>tr|A8Z0U0|A8Z0U0_STAAT Putative uncharacterized protein OS=Staphylococcus aureus (strain USA300 / TCH1516) GN=USA300HOU_0445 PE=3 SV=1;>sp|Q2FJJ8|Y417_STAA3 Uncharacterized lipoprotein SAUSA300_0417 OS=Staphylococcus aureus (strain USA300) GN=SAUSA300_04	31.631	2.7105e-08	0	0	0	0	0	4.93409e+06	0	0	0
316	A8Z0U5;Q2FJJ3	>tr|A8Z0U5|A8Z0U5_STAAT Putative uncharacterized protein OS=Staphylococcus aureus (strain USA300 / TCH1516) GN=USA300HOU_0450 PE=4 SV=1;>tr|Q2FJJ3|Q2FJJ3_STAA3 Putative uncharacterized protein OS=Staphylococcus aureus (strain USA300) GN=SAUSA300_0422 PE=4	11.788	5.0557e-09	0	0	0	0	0	0	0	0	8110000
322	A8Z0W9;Q2FJG8	>tr|A8Z0W9|A8Z0W9_STAAT PTS family trehalose (Tre) porter component IIBC OS=Staphylococcus aureus (strain USA300 / TCH1516) GN=treP PE=4 SV=1;>tr|Q2FJG8|Q2FJG8_STAA3 PTS system, trehalose-specific IIBC component OS=Staphylococcus aureus (strain USA300) GN	50.937	3.5084e-06	0	0	0	0	0	0	3.82124e+06	0	0
344	A8Z164;Q2FIZ5	>tr|A8Z164|A8Z164_STAAT ABC superfamily ATP binding cassette transporter, ABC protein OS=Staphylococcus aureus (strain USA300 / TCH1516) GN=USA300HOU_0663 PE=3 SV=1;>tr|Q2FIZ5|Q2FIZ5_STAA3 ABC transporter, ATP-binding protein OS=Staphylococcus aureus (str	64.05	0.0030913	0	0	0	0	0	2.30618e+06	0	0	0
347	A8Z177;Q2FIY4	>tr|A8Z177|A8Z177_STAAT Possible S9C family peptidase OS=Staphylococcus aureus (strain USA300 / TCH1516) GN=USA300HOU_0676 PE=4 SV=1;>tr|Q2FIY4|Q2FIY4_STAA3 Putative lipase/esterase OS=Staphylococcus aureus (strain USA300) GN=SAUSA300_0641 PE=4 SV=1	39.838	1.4985e-05	0	0	0	0	0	0	5.29098e+06	0	0
360	A8Z1B5;Q2FIK8	>tr|A8Z1B5|A8Z1B5_STAAT Putative uncharacterized protein OS=Staphylococcus aureus (strain USA300 / TCH1516) GN=USA300HOU_0817 PE=4 SV=1;>tr|Q2FIK8|Q2FIK8_STAA3 Putative uncharacterized protein OS=Staphylococcus aureus (strain USA300) GN=SAUSA300_0770 PE=4	16.903	0.00089916	0	0	0	0	0	0	0	1.04781e+06	0
362	A8Z1B8;Q2FIK5	>tr|A8Z1B8|A8Z1B8_STAAT von Willebrand factor-binding protein OS=Staphylococcus aureus (strain USA300 / TCH1516) GN=vwb PE=4 SV=1;>tr|Q2FIK5|Q2FIK5_STAA3 Putative staphylocoagulase OS=Staphylococcus aureus (strain USA300) GN=SAUSA300_0773 PE=4 SV=1	59.278	4.7061e-124	0	0	0	0	0	0	7.09499e+07	7.37252e+07	6.18083e+07
364	A8Z1C0;Q2FIK3	>tr|A8Z1C0|A8Z1C0_STAAT Putative uncharacterized protein OS=Staphylococcus aureus (strain USA300 / TCH1516) GN=USA300HOU_0822 PE=4 SV=1;>tr|Q2FIK3|Q2FIK3_STAA3 Putative uncharacterized protein OS=Staphylococcus aureus (strain USA300) GN=SAUSA300_0775 PE=4	17.717	4.3989e-14	0	0	0	1.04339e+07	0	0	3.4497e+07	3.54729e+07	2.70317e+07
368	A8Z1D5;Q2FIJ0	>tr|A8Z1D5|A8Z1D5_STAAT Possible nitroreductase OS=Staphylococcus aureus (strain USA300 / TCH1516) GN=USA300HOU_0837 PE=4 SV=1;>tr|Q2FIJ0|Q2FIJ0_STAA3 Nitroreductase family protein OS=Staphylococcus aureus (strain USA300) GN=SAUSA300_0788 PE=4 SV=1	20.677	0.00048178	0	0	0	1.17101e+07	0	0	0	0	0
387	A8Z1J4;Q2FIE0	>tr|A8Z1J4|A8Z1J4_STAAT D-alanine transfer protein DltD OS=Staphylococcus aureus (strain USA300 / TCH1516) GN=dltD PE=4 SV=1;>tr|Q2FIE0|Q2FIE0_STAA3 D-alanine-activating enzyme/D-alanine-D-alanyl, dltD protein OS=Staphylococcus aureus (strain USA300) GN=d	44.96	3.0921e-16	0	0	0	0	0	0	8.67515e+06	1.26761e+07	15749500
391	A8Z1K0;Q2FID4	>tr|A8Z1K0|A8Z1K0_STAAT NADH dehydrogenase OS=Staphylococcus aureus (strain USA300 / TCH1516) GN=USA300HOU_0902 PE=4 SV=1;>sp|Q2FID4|Y844_STAA3 NADH dehydrogenase-like protein SAUSA300_0844 OS=Staphylococcus aureus (strain USA300) GN=SAUSA300_0844 PE=3 SV	44.104	5.5066e-61	0	0	0	1.55516e+08	1.26873e+08	9.14802e+07	0	0	0
402	A8Z1L4;Q2FI05	>tr|A8Z1L4|A8Z1L4_STAAT Bifunctional purine biosynthesis protein PurH OS=Staphylococcus aureus (strain USA300 / TCH1516) GN=purH PE=3 SV=1;>sp|Q2FI05|PUR9_STAA3 Bifunctional purine biosynthesis protein PurH OS=Staphylococcus aureus (strain USA300) GN=purH	54.771	7.853e-05	0	0	0	0	0	1.43183e+07	0	0	0
407	A8Z1M4;Q2FHZ5	>tr|A8Z1M4|A8Z1M4_STAAT Possible glutaredoxin OS=Staphylococcus aureus (strain USA300 / TCH1516) GN=USA300HOU_1027 PE=4 SV=1;>tr|Q2FHZ5|Q2FHZ5_STAA3 Putative uncharacterized protein OS=Staphylococcus aureus (strain USA300) GN=SAUSA300_0985 PE=4 SV=1	9.1962	0.00085303	0	0	0	0	0	0	0	189252	0
423	A8Z1Q3;Q2FHW2	>tr|A8Z1Q3|A8Z1Q3_STAAT Putative uncharacterized protein OS=Staphylococcus aureus (strain USA300 / TCH1516) GN=USA300HOU_1056 PE=4 SV=1;>tr|Q2FHW2|Q2FHW2_STAA3 Putative uncharacterized protein OS=Staphylococcus aureus (strain USA300) GN=SAUSA300_1018 PE=4	39.612	0.00030331	0	0	0	0	0	0	3.52605e+06	0	0
443	A8Z1V0;Q2FHR8	>tr|A8Z1V0|A8Z1V0_STAAT Ornithine carbamoyltransferase 2 OS=Staphylococcus aureus (strain USA300 / TCH1516) GN=arcB2 PE=3 SV=1;>tr|Q2FHR8|Q2FHR8_STAA3 Ornithine carbamoyltransferase 2 OS=Staphylococcus aureus (strain USA300) GN=argF PE=3 SV=1	37.516	0.0010075	0	0	0	0	0	1.68798e+08	0	0	0
456	A8Z1Z6;Q2FHB8	>tr|A8Z1Z6|A8Z1Z6_STAAT Putative uncharacterized protein OS=Staphylococcus aureus (strain USA300 / TCH1516) GN=USA300HOU_1258 PE=4 SV=1;>tr|Q2FHB8|Q2FHB8_STAA3 Putative uncharacterized protein OS=Staphylococcus aureus (strain USA300) GN=SAUSA300_1213 PE=4	7.1932	0.00028537	0	0	0	0	0	0	0	0	3232000
479	A8Z2C4;Q2FGP2;A8Z262;Q2FGV3	>tr|A8Z2C4|A8Z2C4_STAAT Possible lipoprotein OS=Staphylococcus aureus (strain USA300 / TCH1516) GN=USA300HOU_1492 PE=4 SV=1;>tr|Q2FGP2|Q2FGP2_STAA3 Putative uncharacterized protein OS=Staphylococcus aureus (strain USA300) GN=SAUSA300_1440 PE=4 SV=1;>tr|A8	35.599	0.0012591	0	0	0	0	0	0	0	8.41907e+06	0
498	A8Z2G5;Q2FG90	>tr|A8Z2G5|A8Z2G5_STAAT RND superfamily resistance-nodulation-cell division protein:proton (H+) antiporter OS=Staphylococcus aureus (strain USA300 / TCH1516) GN=secDF PE=3 SV=1;>tr|Q2FG90|Q2FG90_STAA3 Protein-export membrane protein SecF OS=Staphylococcus	84.253	2.4414e-05	0	0	0	0	0	0	0	0	0
502	A8Z2H2;Q2FG83	>sp|A8Z2H2|OBG_STAAT GTPase obg OS=Staphylococcus aureus (strain USA300 / TCH1516) GN=obg PE=3 SV=1;>sp|Q2FG83|OBG_STAA3 GTPase obg OS=Staphylococcus aureus (strain USA300) GN=obg PE=3 SV=1	47.235	0.041509	0	0	0	0	0	0	0	0	0
506	A8Z2H9;Q2FG77	>tr|A8Z2H9|A8Z2H9_STAAT Putative uncharacterized protein OS=Staphylococcus aureus (strain USA300 / TCH1516) GN=USA300HOU_1650 PE=4 SV=1;>tr|Q2FG77|Q2FG77_STAA3 Putative uncharacterized protein OS=Staphylococcus aureus (strain USA300) GN=SAUSA300_1606 PE=4	18.385	8.7105e-07	0	0	0	0	0	0	0	3.83178e+06	0
509	A8Z2I8;Q2FG69	>sp|A8Z2I8|GSA1_STAAT Glutamate-1-semialdehyde 2,1-aminomutase 1 OS=Staphylococcus aureus (strain USA300 / TCH1516) GN=hemL1 PE=3 SV=1;>sp|Q2FG69|GSA1_STAA3 Glutamate-1-semialdehyde 2,1-aminomutase 1 OS=Staphylococcus aureus (strain USA300) GN=hemL1 PE=3	46.388	2.1901e-22	0	0	0	3.81726e+06	0	0	0	0	0
512	A8Z2J3;Q2FG64	>sp|A8Z2J3|HEM1_STAAT Glutamyl-tRNA reductase OS=Staphylococcus aureus (strain USA300 / TCH1516) GN=hemA PE=3 SV=1;>sp|Q2FG64|HEM1_STAA3 Glutamyl-tRNA reductase OS=Staphylococcus aureus (strain USA300) GN=hemA PE=3 SV=1	50.099	0.00090853	0	0	0	4.44597e+06	0	0	0	0	0
516	A8Z2K3;Q2FG50	>tr|A8Z2K3|A8Z2K3_STAAT Glyceraldehyde-3-phosphate dehydrogenase (Phosphorylating) OS=Staphylococcus aureus (strain USA300 / TCH1516) GN=gapB PE=3 SV=1;>tr|Q2FG50|Q2FG50_STAA3 Glyceraldehyde-3-phosphate dehydrogenase, type I OS=Staphylococcus aureus (stra	36.979	1.1673e-06	0	0	0	0	0	0	2.00581e+07	0	0
549	A8Z2R8;Q2FFJ1	>sp|A8Z2R8|DNLJ_STAAT DNA ligase OS=Staphylococcus aureus (strain USA300 / TCH1516) GN=ligA PE=3 SV=1;>sp|Q2FFJ1|DNLJ_STAA3 DNA ligase OS=Staphylococcus aureus (strain USA300) GN=ligA PE=3 SV=1	75.08	1.0301e-13	0	0	0	0	0	1.53431e+06	0	0	0
559	A8Z2U4;Q2FFG8	>tr|A8Z2U4|A8Z2U4_STAAT Putative uncharacterized protein OS=Staphylococcus aureus (strain USA300 / TCH1516) GN=USA300HOU_1931 PE=4 SV=1;>tr|Q2FFG8|Q2FFG8_STAA3 Putative uncharacterized protein OS=Staphylococcus aureus (strain USA300) GN=SAUSA300_1908 PE=4	20.589	3.8231e-37	0	0	0	0	0	0	7.08557e+07	6.95271e+07	83665000
568	A8Z2W9;Q2FFE7	>tr|A8Z2W9|A8Z2W9_STAAT Bacteriophage tail length tape measure protein OS=Staphylococcus aureus (strain USA300 / TCH1516) GN=USA300HOU_1959 PE=4 SV=1;>tr|Q2FFE7|Q2FFE7_STAA3 Phi77 ORF001-like protein, phage tail tape measure protein OS=Staphylococcus aure	165.58	5.7899e-06	0	0	0	0	0	1.7916e+07	0	6.32262e+06	0
569	A8Z2Z1;Q2FFC7	>tr|A8Z2Z1|A8Z2Z1_STAAT Putative uncharacterized protein OS=Staphylococcus aureus (strain USA300 / TCH1516) GN=USA300HOU_1981 PE=4 SV=1;>tr|Q2FFC7|Q2FFC7_STAA3 Conserved hypothetical phage protein OS=Staphylococcus aureus (strain USA300) GN=SAUSA300_1950	9.3584	7.1337e-17	0	0	0	0	0	0	0	0	177550
617	A8Z3E2;Q2FDW2	>tr|A8Z3E2|A8Z3E2_STAAT Possible secretory antigen OS=Staphylococcus aureus (strain USA300 / TCH1516) GN=USA300HOU_2536 PE=4 SV=1;>tr|Q2FDW2|Q2FDW2_STAA3 Putative uncharacterized protein OS=Staphylococcus aureus (strain USA300) GN=SAUSA300_2482 PE=4 SV=1	16.87	4.1982e-08	0	0	0	0	0	0	1.37465e+07	0	0
637	A8Z3K6;Q2FDQ3	>tr|A8Z3K6|A8Z3K6_STAAT Probable malate:quinone oxidoreductase 2 OS=Staphylococcus aureus (strain USA300 / TCH1516) GN=mqo2 PE=3 SV=1;>tr|Q2FDQ3|Q2FDQ3_STAA3 Probable malate:quinone oxidoreductase 2 OS=Staphylococcus aureus (strain USA300) GN=mqo PE=3 SV=	55.998	3.3682e-105	0	0	0	1.80706e+08	1.71394e+08	1.55194e+08	0	0	0
645	A8Z3M4;Q2FHQ4	>sp|A8Z3M4|MURD_STAAT UDP-N-acetylmuramoylalanine--D-glutamate ligase OS=Staphylococcus aureus (strain USA300 / TCH1516) GN=murD PE=3 SV=1;>sp|Q2FHQ4|MURD_STAA3 UDP-N-acetylmuramoylalanine--D-glutamate ligase OS=Staphylococcus aureus (strain USA300) GN=mu	49.843	8.9519e-16	0	0	0	0	6.8139e+06	0	0	0	0
658	A8Z3P3;Q2FHN2	>tr|A8Z3P3|A8Z3P3_STAAT Putative uncharacterized protein OS=Staphylococcus aureus (strain USA300 / TCH1516) GN=USA300HOU_1144 PE=4 SV=1;>tr|Q2FHN2|Q2FHN2_STAA3 Putative uncharacterized protein OS=Staphylococcus aureus (strain USA300) GN=SAUSA300_1099 PE=4	8.1789	2.5925e-17	0	0	0	0	0	9.02072e+06	0	0	0
662	A8Z3Q0;Q2FHM5	>tr|A8Z3Q0|A8Z3Q0_STAAT Hypothetical lipoprotein OS=Staphylococcus aureus (strain USA300 / TCH1516) GN=USA300HOU_1151 PE=4 SV=1;>tr|Q2FHM5|Q2FHM5_STAA3 Putative lipoprotein OS=Staphylococcus aureus (strain USA300) GN=SAUSA300_1106 PE=4 SV=1	35.907	7.5744e-13	0	0	0	0	0	0	0	6.12991e+06	6.53467e+06
663	A8Z3Q2;Q2FHM2	>sp|A8Z3Q2|FMT_STAAT Methionyl-tRNA formyltransferase OS=Staphylococcus aureus (strain USA300 / TCH1516) GN=fmt PE=3 SV=1;>sp|Q2FHM2|FMT_STAA3 Methionyl-tRNA formyltransferase OS=Staphylococcus aureus (strain USA300) GN=fmt PE=3 SV=1	34.211	0.0040124	0	0	0	6.97298e+06	0	0	0	0	0
664	A8Z3Q5;Q2FHL9	>tr|A8Z3Q5|A8Z3Q5_STAAT Possible PP2C protein phosphatase OS=Staphylococcus aureus (strain USA300 / TCH1516) GN=USA300HOU_1156 PE=4 SV=1;>tr|Q2FHL9|Q2FHL9_STAA3 Protein phosphatase 2C domain protein OS=Staphylococcus aureus (strain USA300) GN=SAUSA300_111	28.046	4.498e-08	0	0	0	0	0	0	0	0	0
668	A8Z3R1;Q2FHL2	>tr|A8Z3R1|A8Z3R1_STAAT Glycerone kinase OS=Staphylococcus aureus (strain USA300 / TCH1516) GN=USA300HOU_1162 PE=4 SV=1;>sp|Q2FHL2|Y1119_STAA3 Uncharacterized protein SAUSA300_1119 OS=Staphylococcus aureus (strain USA300) GN=SAUSA300_1119 PE=4 SV=1	60.515	4.9027e-16	0	0	0	4.84395e+06	4.04672e+06	6.64783e+06	0	0	0
677	A8Z3S7;Q2FHJ1	>tr|A8Z3S7|A8Z3S7_STAAT C51 family D-Ala-D-Gly carboxypeptidase OS=Staphylococcus aureus (strain USA300 / TCH1516) GN=lytN PE=4 SV=1;>tr|Q2FHJ1|Q2FHJ1_STAA3 Cell wall hydrolase OS=Staphylococcus aureus (strain USA300) GN=lytN PE=4 SV=1	43.182	1.1758e-29	0	0	0	0	1.70058e+06	3.67183e+06	0	0	2002500
678	A8Z3S9;Q2FHI9	>tr|A8Z3S9|A8Z3S9_STAAT SMF family nucleotide-binding protein OS=Staphylococcus aureus (strain USA300 / TCH1516) GN=USA300HOU_1180 PE=4 SV=1;>tr|Q2FHI9|Q2FHI9_STAA3 DNA protecting protein DprA OS=Staphylococcus aureus (strain USA300) GN=dprA PE=4 SV=1	33.565	0.1625	0	0	0	0	725985	0	0	0	0
687	A8Z3U2	>tr|A8Z3U2|A8Z3U2_STAAT M50 family peptidase OS=Staphylococcus aureus (strain USA300 / TCH1516) GN=USA300HOU_1194 PE=3 SV=1	48.106	4.7678e-10	0	0	0	0	0	0	9.58737e+07	8.67215e+07	4.83833e+07
705	A8Z3X6;Q2FH40	>tr|A8Z3X6|A8Z3X6_STAAT M20D subfamily hippurate hydrolase OS=Staphylococcus aureus (strain USA300 / TCH1516) GN=USA300HOU_1333 PE=4 SV=1;>sp|Q2FH40|Y1291_STAA3 Uncharacterized hydrolase SAUSA300_1291 OS=Staphylococcus aureus (strain USA300) GN=SAUSA300_1	43.143	5.3968e-23	0	0	0	0	0	0	0	0	0
723	A8Z414;Q2FH04	>sp|A8Z414|EBH_STAAT Extracellular matrix-binding protein ebh OS=Staphylococcus aureus (strain USA300 / TCH1516) GN=ebh PE=4 SV=1;>sp|Q2FH04|EBH_STAA3 Extracellular matrix-binding protein ebh OS=Staphylococcus aureus (strain USA300) GN=ebh PE=4 SV=1	1122.6	1.4764e-11	0	0	0	0	0	0	0	510991	0
724	A8Z422;Q2FGZ6	>tr|A8Z422|A8Z422_STAAT Putative uncharacterized protein OS=Staphylococcus aureus (strain USA300 / TCH1516) GN=USA300HOU_1380 PE=4 SV=1;>tr|Q2FGZ6|Q2FGZ6_STAA3 Putative uncharacterized protein OS=Staphylococcus aureus (strain USA300) GN=SAUSA300_1335 PE=4	12.316	2.1274e-11	0	0	0	0	5.26834e+06	3.20403e+06	7.99299e+06	6.41009e+06	2.55783e+06
736	A8Z457;Q2FGW4	>sp|A8Z457|KCY_STAAT Cytidylate kinase OS=Staphylococcus aureus (strain USA300 / TCH1516) GN=cmk PE=3 SV=1;>tr|Q2FGW4|Q2FGW4_STAA3 Cytidylate kinase OS=Staphylococcus aureus (strain USA300) GN=cmk PE=4 SV=1	24.595	0.00019633	0	0	0	0	0	1.56475e+06	0	0	0
802	A8Z4J0;Q2FFX6	>tr|A8Z4J0|A8Z4J0_STAAT HTH-type transcriptional regulator rot OS=Staphylococcus aureus (strain USA300 / TCH1516) GN=rot PE=3 SV=1;>tr|Q2FFX6|Q2FFX6_STAA3 HTH-type transcriptional regulator rot OS=Staphylococcus aureus (strain USA300) GN=rot PE=3 SV=1	19.37	1.4696e-05	0	0	0	0	0	0	0	0	1.19612e+06
803	A8Z4J1;Q2FFX5	>tr|A8Z4J1|A8Z4J1_STAAT Lysophospholipase OS=Staphylococcus aureus (strain USA300 / TCH1516) GN=USA300HOU_1755 PE=4 SV=1;>tr|Q2FFX5|Q2FFX5_STAA3 Putative lysophospholipase OS=Staphylococcus aureus (strain USA300) GN=SAUSA300_1710 PE=4 SV=1	31.865	1.6174e-05	0	0	0	0	0	2.24927e+06	0	0	0
810	A8Z4M1;Q2FFU7	>tr|A8Z4M1|A8Z4M1_STAAT Putative uncharacterized protein OS=Staphylococcus aureus (strain USA300 / TCH1516) GN=USA300HOU_1786 PE=4 SV=1;>tr|Q2FFU7|Q2FFU7_STAA3 Putative uncharacterized protein OS=Staphylococcus aureus (strain USA300) GN=SAUSA300_1739 PE=4	24.543	6.286e-83	0	0	0	0	0	0	2.002e+07	6.08411e+06	1.10243e+07
812	Q2FFT7;A8Z4N1	>tr|Q2FFT7|Q2FFT7_STAA3 Putative uncharacterized protein OS=Staphylococcus aureus (strain USA300) GN=SAUSA300_1750 PE=4 SV=1;>tr|A8Z4N1|A8Z4N1_STAAT Putative uncharacterized protein OS=Staphylococcus aureus (strain USA300 / TCH1516) GN=USA300HOU_1798 PE=4	163.26	0.0018074	0	0	0	0	4.71467e+06	0	0	0	0
820	A8Z4P4;Q2FFS4	>tr|A8Z4P4|A8Z4P4_STAAT S8A family lantibiotic epidermin serine protease OS=Staphylococcus aureus (strain USA300 / TCH1516) GN=epiP PE=3 SV=1;>tr|Q2FFS4|Q2FFS4_STAA3 Lantibiotic epidermin leader peptide processing serine protease EpiP OS=Staphylococcus au	50.735	4.2844e-18	0	0	0	0	0	0	3.78257e+06	0	4506500
827	A8Z4S6;Q2FF99	>tr|A8Z4S6|A8Z4S6_STAAT Ferrichrome ABC superfamily ATP binding cassette transporter, binding protein OS=Staphylococcus aureus (strain USA300 / TCH1516) GN=USA300HOU_2017 PE=4 SV=1;>tr|Q2FF99|Q2FF99_STAA3 Ferric hydroxamate receptor OS=Staphylococcus aure	34.843	2.8726e-13	0	0	0	0	0	0	0	0	3.52717e+07
830	A8Z4T4;Q2FF93	>tr|A8Z4T4|A8Z4T4_STAAT Hypothetical membrane protein OS=Staphylococcus aureus (strain USA300 / TCH1516) GN=USA300HOU_2026 PE=4 SV=1;>tr|Q2FF93|Q2FF93_STAA3 Putative membrane protein OS=Staphylococcus aureus (strain USA300) GN=SAUSA300_1984 PE=4 SV=1	28.163	0.0058195	0	0	0	0	0	0	2.04269e+07	0	0
835	A8Z4U9;Q2FF80	>tr|A8Z4U9|A8Z4U9_STAAT Putative uncharacterized protein OS=Staphylococcus aureus (strain USA300 / TCH1516) GN=USA300HOU_2041 PE=4 SV=1;>tr|Q2FF80|Q2FF80_STAA3 Putative uncharacterized protein OS=Staphylococcus aureus (strain USA300) GN=SAUSA300_1997 PE=4	8.2303	4.5052e-09	0	0	0	0	0	3.92957e+06	0	0	0
841	A8Z4X8;Q2FF50	>sp|A8Z4X8|ATKC_STAAT Potassium-transporting ATPase C chain OS=Staphylococcus aureus (strain USA300 / TCH1516) GN=kdpC PE=3 SV=1;>sp|Q2FF50|ATKC_STAA3 Potassium-transporting ATPase C chain OS=Staphylococcus aureus (strain USA300) GN=kdpC PE=3 SV=1	20.618	0.00076013	0	0	0	0	0	3.15473e+06	0	0	0
858	A8Z543;Q2FEE4	>tr|A8Z543|A8Z543_STAAT Putative uncharacterized protein OS=Staphylococcus aureus (strain USA300 / TCH1516) GN=USA300HOU_2334 PE=4 SV=1;>tr|Q2FEE4|Q2FEE4_STAA3 Multidrug resistance protein A, drug resistance transporter OS=Staphylococcus aureus (strain US	23.024	3.7959e-16	0	0	0	0	0	0	0	0	0
859	A8Z547;Q2FEE1	>sp|A8Z547|TCAA_STAAT Membrane-associated protein TcaA OS=Staphylococcus aureus (strain USA300 / TCH1516) GN=tcaA PE=3 SV=1;>sp|Q2FEE1|TCAA_STAA3 Membrane-associated protein TcaA OS=Staphylococcus aureus (strain USA300) GN=tcaA PE=3 SV=1	52.113	9.2436e-15	0	0	0	0	0	0	2.41443e+06	3.45645e+06	2.77783e+06
862	A8Z575;Q2FEB3	>tr|A8Z575|A8Z575_STAAT Putative uncharacterized protein OS=Staphylococcus aureus (strain USA300 / TCH1516) GN=USA300HOU_2367 PE=4 SV=1;>tr|Q2FEB3|Q2FEB3_STAA3 Putative uncharacterized protein OS=Staphylococcus aureus (strain USA300) GN=SAUSA300_2330 PE=4	14.007	2.9223e-08	0	0	0	0	0	0	0	0	2939500
866	A8Z598;Q2FE88	>tr|A8Z598|A8Z598_STAAT Possible lipoprotein OS=Staphylococcus aureus (strain USA300 / TCH1516) GN=USA300HOU_2391 PE=4 SV=1;>tr|Q2FE88|Q2FE88_STAA3 Putative lipoprotein OS=Staphylococcus aureus (strain USA300) GN=SAUSA300_2355 PE=4 SV=1	14.455	1.4228e-13	0	0	0	0	0	7.65687e+06	0	0	0
875	A8Z5E2;Q2FDL6	>tr|A8Z5E2|A8Z5E2_STAAT Possible bacteriophage infection protein OS=Staphylococcus aureus (strain USA300 / TCH1516) GN=USA300HOU_2643 PE=4 SV=1;>tr|Q2FDL6|Q2FDL6_STAA3 Putative phage infection protein OS=Staphylococcus aureus (strain USA300) GN=SAUSA300_2	108.71	1.1587e-20	0	0	0	0	6.23012e+06	1.17702e+07	0	0	0
879	A8Z5F2;Q2FDK6	>tr|A8Z5F2|A8Z5F2_STAAT Sec family Type I general secretory pathway protein SecY OS=Staphylococcus aureus (strain USA300 / TCH1516) GN=secY2 PE=4 SV=1;>tr|Q2FDK6|Q2FDK6_STAA3 Preprotein translocase, SecY protein OS=Staphylococcus aureus (strain USA300) GN	46.885	0.0082404	0	0	0	0	0	4.39021e+06	0	0	0
880	A8Z5F5;Q2FDK3	>tr|A8Z5F5|A8Z5F5_STAAT Putative uncharacterized protein OS=Staphylococcus aureus (strain USA300 / TCH1516) GN=USA300HOU_2656 PE=4 SV=1;>tr|Q2FDK3|Q2FDK3_STAA3 Putative uncharacterized protein OS=Staphylococcus aureus (strain USA300) GN=SAUSA300_2591 PE=4	16.744	0.035045	0	0	0	0	0	0	1.30271e+06	0	0
931	P0C861;Q2FHX4	>sp|P0C861|Y1046_STAAT UPF0637 protein USA300HOU_1046.1 OS=Staphylococcus aureus (strain USA300 / TCH1516) GN=USA300HOU_1046.1 PE=3 SV=1;>sp|Q2FHX4|Y1006_STAA3 UPF0637 protein SAUSA300_1006 OS=Staphylococcus aureus (strain USA300) GN=SAUSA300_1006 PE=3 SV	24.019	0.00014963	0	0	0	0	0	5.05085e+06	0	0	0
939	Q2FE15	>sp|Q2FE15|Y2428_STAA3 Uncharacterized lipoprotein SAUSA300_2428/SAUSA300_2429 OS=Staphylococcus aureus (strain USA300) GN=SAUSA300_2428/SAUSA300_2429 PE=3 SV=2	30.309	4.1348e-05	0	0	0	0	0	0	756914	0	0
951	Q2FEX2	>tr|Q2FEX2|Q2FEX2_STAA3 Truncated FmtB protein OS=Staphylococcus aureus (strain USA300) GN=fmtB PE=4 SV=1	117.31	4.0838e-295	0	0	0	1.73262e+07	1.76915e+07	3.01928e+07	8.60401e+07	7.3985e+07	6.43267e+07
958	Q2FFA4	>tr|Q2FFA4|Q2FFA4_STAA3 Truncated beta-hemolysin OS=Staphylococcus aureus (strain USA300) GN=SAUSA300_1973 PE=4 SV=1	31.255	6.2803e-137	0	0	0	1.90302e+08	2.04537e+08	2.61593e+08	0	0	0
959	Q2FFF9	>tr|Q2FFF9|Q2FFF9_STAA3 Truncated beta-hemolysin OS=Staphylococcus aureus (strain USA300) GN=SAUSA300_1918 PE=4 SV=1	7.1754	2.2876e-23	0	0	0	0	1.88965e+07	0	0	0	0
965	Q2FG95;A8Z2F9	>sp|Q2FG95|LYTH_STAA3 Probable cell wall amidase LytH OS=Staphylococcus aureus (strain USA300) GN=lytH PE=3 SV=1;>tr|A8Z2F9|A8Z2F9_STAAT Probable cell wall amidase lytH OS=Staphylococcus aureus (strain USA300 / TCH1516) GN=lytH PE=3 SV=1	32.694	2.3086e-42	0	0	0	0	0	0	3.53607e+07	3.55028e+07	4.16517e+07
974	Q2FHH6	>tr|Q2FHH6|Q2FHH6_STAA3 Putative membrane-associated zinc metalloprotease OS=Staphylococcus aureus (strain USA300) GN=SAUSA300_1155 PE=3 SV=1	44.279	1.0345e-09	0	0	0	0	4.5695e+06	0	0	0	0
990	Q2FJE1	>tr|Q2FJE1|Q2FJE1_STAA3 Ribose-phosphate pyrophosphokinase OS=Staphylococcus aureus (strain USA300) GN=prs PE=3 SV=1	35.283	4.0723e-12	0	0	0	7.03347e+06	0	0	0	0	0
999	A8YYU8;Q2FKN1	>tr|A8YYU8|A8YYU8_STAAT Putative uncharacterized protein OS=Staphylococcus aureus (strain USA300 / TCH1516) GN=USA300HOU_0025 PE=4 SV=1;>tr|Q2FKN1|Q2FKN1_STAA3 Putative uncharacterized protein OS=Staphylococcus aureus (strain USA300) GN=SAUSA300_0027 PE=4	50.435	2.1995e-05	0	0	0	1.68222e+07	1.39463e+07	1.90893e+07	0	1.25933e+07	1.29212e+07
1000	REV__A8YYG7;REV__Q2FE79	>sp|A8YYG7|SBI_STAAT Immunoglobulin-binding protein sbi OS=Staphylococcus aureus (strain USA300 / TCH1516) GN=sbi PE=3 SV=1;>sp|Q2FE79|SBI_STAA3 Immunoglobulin-binding protein sbi OS=Staphylococcus aureus (strain USA300) GN=sbi PE=3 SV=1	50.07	0.0017546	0	0	0	0	0	0	0	0	56910000
1001	REV__A8YYS4;REV__Q2FKQ5	>sp|A8YYS4|DNAA_STAAT Chromosomal replication initiator protein DnaA OS=Staphylococcus aureus (strain USA300 / TCH1516) GN=dnaA PE=3 SV=1;>sp|Q2FKQ5|DNAA_STAA3 Chromosomal replication initiator protein DnaA OS=Staphylococcus aureus (strain USA300) GN=dnaA	51.965	0.0033521	0	0	0	0	0	0	0	0	1.81267e+06
1003	REV__A8YZZ5;REV__Q2FIR7	>sp|A8YZZ5|HIS8_STAAT Histidinol-phosphate aminotransferase OS=Staphylococcus aureus (strain USA300 / TCH1516) GN=hisC PE=3 SV=1;>sp|Q2FIR7|HIS8_STAA3 Histidinol-phosphate aminotransferase OS=Staphylococcus aureus (strain USA300) GN=hisC PE=3 SV=1	39.788	0.0020071	0	0	0	0	8.95598e+07	0	0	0	0
1005	REV__A8Z0D7;REV__Q2FI34	>sp|A8Z0D7|MEND_STAAT 2-succinyl-5-enolpyruvyl-6-hydroxy-3-cyclohexene-1-carboxylate synthase OS=Staphylococcus aureus (strain USA300 / TCH1516) GN=menD PE=3 SV=1;>sp|Q2FI34|MEND_STAA3 2-succinyl-5-enolpyruvyl-6-hydroxy-3-cyclohexene-1-carboxylate synthas	63.077	0.13112	0	0	0	0	0	3.55962e+06	0	0	0
1008	REV__A8Z3J8;REV__Q2FDR1	>sp|A8Z3J8|PANC_STAAT Pantothenate synthetase OS=Staphylococcus aureus (strain USA300 / TCH1516) GN=panC PE=3 SV=1;>sp|Q2FDR1|PANC_STAA3 Pantothenate synthetase OS=Staphylococcus aureus (strain USA300) GN=panC PE=3 SV=1	31.462	0.0028601	0	0	0	0	0	0	0	0	2723500
1009	REV__A8Z3K5;REV__Q2FDQ4	>sp|A8Z3K5|ALF1_STAAT Fructose-bisphosphate aldolase class 1 OS=Staphylococcus aureus (strain USA300 / TCH1516) GN=fda PE=3 SV=1;>sp|Q2FDQ4|ALF1_STAA3 Fructose-bisphosphate aldolase class 1 OS=Staphylococcus aureus (strain USA300) GN=fda PE=3 SV=1	33.054	0.17215	0	0	0	36544.4	0	0	0	0	0

## Sheet: Cytoplasmic
Protein IDs	Gene	Protein Descriptions	Mol. Weight [kDa]	∑LFQ intensity	∑LFQ intensity	∑LFQ intensity	% ∑LFQ intensity	% ∑LFQ intensity	PSORT prediction of subcellular localization
				USA300	Δα	Δagr	% Δα / USA300	% Δagr / USA300
A8YZK7;Q2FJN4	ahpC	>tr|A8YZK7|A8YZK7_STAAT Peroxiredoxin subunit C OS=Staphylococcus aureus (strain USA300 / TCH1516) GN=ahpC1 PE=4 SV=1;>sp|Q2FJN4|AHPC_STAA3 Alkyl hydroperoxide reductase subunit C OS=Staphylococcus aureus (strain USA300) GN=ahpC PE=3 SV=1	20.976	1.03923e+11	1.81855e+10	1.31367e+09	17.4991	1.26408	tr|A8YZK7|A8YZK7_STAAT Peroxiredoxin subunit C OS=Staphylococcus aureus (strain USA300 / TCH1516) GN=ahpC1 PE=4 SV=1 Cytoplasmic 9.97
A8YZL1;Q2FJC8	cysK	>tr|A8YZL1|A8YZL1_STAAT Cysteine synthase OS=Staphylococcus aureus (strain USA300 / TCH1516) GN=cysK PE=3 SV=1;>tr|Q2FJC8|Q2FJC8_STAA3 Cysteine synthase OS=Staphylococcus aureus (strain USA300) GN=cysK PE=3 SV=1	32.975	7.17634e+10	1.04351e+10	5.19253e+08	14.541	0.723563	tr|A8YZL1|A8YZL1_STAAT Cysteine synthase OS=Staphylococcus aureus (strain USA300 / TCH1516) GN=cysK PE=3 SV=1 Cytoplasmic 7.50
A8Z452;Q2FGW9	hup	>tr|A8Z452|A8Z452_STAAT DNA-binding protein HU OS=Staphylococcus aureus (strain USA300 / TCH1516) GN=hu PE=3 SV=1;>tr|Q2FGW9|Q2FGW9_STAA3 DNA-binding protein HU OS=Staphylococcus aureus (strain USA300) GN=hup PE=3 SV=1	9.6259	5.24462e+10	8.88713e+09	9.61431e+08	16.9452	1.83317	tr|A8Z452|A8Z452_STAAT DNA-binding protein HU OS=Staphylococcus aureus (strain USA300 / TCH1516) GN=hu PE=3 SV=1 Cytoplasmic 9.67
A8Z1A4;Q2FIL7	eno	>sp|A8Z1A4|ENO_STAAT Enolase OS=Staphylococcus aureus (strain USA300 / TCH1516) GN=eno PE=3 SV=1;>sp|Q2FIL7|ENO_STAA3 Enolase OS=Staphylococcus aureus (strain USA300) GN=eno PE=3 SV=1	47.116	4.93369e+10	6.7835e+09	3.86003e+08	13.7494	0.782382	sp|A8Z1A4|ENO_STAAT Enolase OS=Staphylococcus aureus (strain USA300 / TCH1516) GN=eno PE=3 SV=1 Cytoplasmic 9.97
A8Z2Q0;Q2FG06	fhs	>sp|A8Z2Q0|FTHS_STAAT Formate--tetrahydrofolate ligase OS=Staphylococcus aureus (strain USA300 / TCH1516) GN=fhs PE=3 SV=2;>sp|Q2FG06|FTHS_STAA3 Formate--tetrahydrofolate ligase OS=Staphylococcus aureus (strain USA300) GN=fhs PE=3 SV=1	59.883	3.39898e+10	3.77639e+09	3.29082e+07	11.1104	0.096818	sp|A8Z2Q0|FTHS_STAAT Formate--tetrahydrofolate ligase OS=Staphylococcus aureus (strain USA300 / TCH1516) GN=fhs PE=3 SV=2 Cytoplasmic 7.50
A8Z1A0;Q2FIM1	gap	>tr|A8Z1A0|A8Z1A0_STAAT Glyceraldehyde-3-phosphate dehydrogenase (Phosphorylating) OS=Staphylococcus aureus (strain USA300 / TCH1516) GN=gap PE=3 SV=1;>tr|Q2FIM1|Q2FIM1_STAA3 Glyceraldehyde-3-phosphate dehydrogenase, type I OS=Staphylococcus aureus (strai	36.28	3.32343e+10	5.11643e+09	1.02906e+08	15.395	0.309637	tr|A8Z1A0|A8Z1A0_STAAT Glyceraldehyde-3-phosphate dehydrogenase OS=Staphylococcus aureus (strain USA300 / TCH1516) GN=gap PE=3 SV=1 Cytoplasmic 9.97
A8Z455;Q2FGW6	rpsA	>tr|A8Z455|A8Z455_STAAT Ribosomal protein S1 OS=Staphylococcus aureus (strain USA300 / TCH1516) GN=rpsA PE=4 SV=1;>tr|Q2FGW6|Q2FGW6_STAA3 30S ribosomal protein S1 OS=Staphylococcus aureus (strain USA300) GN=rpsA PE=4 SV=1	43.287	2.77883e+10	3.33909e+09	1.36702e+08	12.0162	0.491941	tr|A8Z455|A8Z455_STAAT Ribosomal protein S1 OS=Staphylococcus aureus (strain USA300 / TCH1516) GN=rpsA PE=4 SV=1 Cytoplasmic 9.97
A8Z3T8;Q2FHI1	tsf	>sp|A8Z3T8|EFTS_STAAT Elongation factor Ts OS=Staphylococcus aureus (strain USA300 / TCH1516) GN=tsf PE=3 SV=1;>sp|Q2FHI1|EFTS_STAA3 Elongation factor Ts OS=Staphylococcus aureus (strain USA300) GN=tsf PE=3 SV=1	32.494	2.56619e+10	3.91703e+09	2.90561e+08	15.264	1.13226	sp|A8Z3T8|EFTS_STAAT Elongation factor Ts OS=Staphylococcus aureus (strain USA300 / TCH1516) GN=tsf PE=3 SV=1 Cytoplasmic 10.00
Q2FH99;A8Z215	katA	>sp|Q2FH99|CATA_STAA3 Catalase OS=Staphylococcus aureus (strain USA300) GN=katA PE=3 SV=1;>tr|A8Z215|A8Z215_STAAT Catalase OS=Staphylococcus aureus (strain USA300 / TCH1516) GN=katA PE=3 SV=1	58.379	2.34818e+10	2.93158e+09	2.71492e+08	12.4845	1.15618	sp|Q2FH99|CATA_STAA3 Catalase OS=Staphylococcus aureus (strain USA300) GN=katA PE=3 SV=1 Cytoplasmic 9.97
A8YYN0;Q2FE25	na	>tr|A8YYN0|A8YYN0_STAAT Possible decarboxylase OS=Staphylococcus aureus (strain USA300 / TCH1516) GN=USA300HOU_2465 PE=3 SV=1;>tr|Q2FE25|Q2FE25_STAA3 Putative uncharacterized protein OS=Staphylococcus aureus (strain USA300) GN=SAUSA300_2418 PE=3 SV=1	16.484	2.22847e+10	1.57625e+09	0	7.07326	0	tr|A8YYN0|A8YYN0_STAAT Alkyl hydroperoxide reductase AhpD OS=Staphylococcus aureus (strain USA300 / TCH1516) GN=USA300HOU_2465 PE=4 SV=1 Cytoplasmic 7.50
A8Z1S6;Q2FHT6	trxA	>tr|A8Z1S6|A8Z1S6_STAAT Thioredoxin OS=Staphylococcus aureus (strain USA300 / TCH1516) GN=trxA PE=3 SV=1;>sp|Q2FHT6|THIO_STAA3 Thioredoxin OS=Staphylococcus aureus (strain USA300) GN=trxA PE=3 SV=1	11.44	2.09109e+10	3.87221e+09	4.01698e+08	18.5177	1.921	tr|A8Z1S6|A8Z1S6_STAAT Thioredoxin OS=Staphylococcus aureus (strain USA300 / TCH1516) GN=trxA PE=3 SV=1 Cytoplasmic 9.97
Q2FJ93	fusA	>sp|Q2FJ93|EFG_STAA3 Elongation factor G OS=Staphylococcus aureus (strain USA300) GN=fusA PE=3 SV=3	76.612	2.06965e+10	3.71767e+09	0	17.9628	0	sp|Q2FJ93|EFG_STAA3 Elongation factor G OS=Staphylococcus aureus (strain USA300) GN=fusA PE=3 SV=3 Cytoplasmic 10.00
A8Z4B9;Q2FGE3	Dank	>sp|A8Z4B9|DNAK_STAAT Chaperone protein DnaK OS=Staphylococcus aureus (strain USA300 / TCH1516) GN=dnaK PE=3 SV=1;>sp|Q2FGE3|DNAK_STAA3 Chaperone protein DnaK OS=Staphylococcus aureus (strain USA300) GN=dnaK PE=3 SV=1	66.361	1.78948e+10	2.17944e+09	8.30756e+07	12.1792	0.464245	sp|A8Z4B9|DNAK_STAAT Chaperone protein DnaK OS=Staphylococcus aureus (strain USA300 / TCH1516) GN=dnaK PE=3 SV=1 Cytoplasmic 9.97
A8YZP5;Q2FJ92	tuf	>sp|A8YZP5|EFTU_STAAT Elongation factor Tu OS=Staphylococcus aureus (strain USA300 / TCH1516) GN=tuf PE=3 SV=1;>sp|Q2FJ92|EFTU_STAA3 Elongation factor Tu OS=Staphylococcus aureus (strain USA300) GN=tuf PE=3 SV=1	43.103	1.71044e+10	1.1289e+10	3.8242e+08	66.0002	2.23579	sp|A8YZP5|EFTU_STAAT Elongation factor Tu OS=Staphylococcus aureus (strain USA300 / TCH1516) GN=tuf PE=3 SV=1 Cytoplasmic 10.00
A8Z3K5;Q2FDQ4	fda	>sp|A8Z3K5|ALF1_STAAT Fructose-bisphosphate aldolase class 1 OS=Staphylococcus aureus (strain USA300 / TCH1516) GN=fda PE=3 SV=1;>sp|Q2FDQ4|ALF1_STAA3 Fructose-bisphosphate aldolase class 1 OS=Staphylococcus aureus (strain USA300) GN=fda PE=3 SV=1	33.054	1.68355e+10	5.38827e+09	4.63436e+08	32.0053	2.75273	sp|A8Z3K5|ALF1_STAAT Fructose-bisphosphate aldolase class 1 OS=Staphylococcus aureus (strain USA300 / TCH1516) GN=fda PE=3 SV=1 Unknown 2.50
A8Z3S5;Q2FHJ3	sucC	>sp|A8Z3S5|SUCC_STAAT Succinyl-CoA ligase [ADP-forming] subunit beta OS=Staphylococcus aureus (strain USA300 / TCH1516) GN=sucC PE=3 SV=1;>sp|Q2FHJ3|SUCC_STAA3 Succinyl-CoA ligase [ADP-forming] subunit beta OS=Staphylococcus aureus (strain USA300) GN=sucC	42.056	1.67372e+10	2.19447e+09	0	13.1113	0	sp|A8Z3S5|SUCC_STAAT Succinyl-CoA ligase [ADP-forming] subunit beta OS=Staphylococcus aureus (strain USA300 / TCH1516) GN=sucC PE=3 SV=1 Cytoplasmic 7.50
A8YZM2;Q2FJB5	clp	>tr|A8YZM2|A8YZM2_STAAT AAA family ATP-binding protein OS=Staphylococcus aureus (strain USA300 / TCH1516) GN=USA300HOU_0518 PE=3 SV=1;>sp|Q2FJB5|CLPC_STAA3 ATP-dependent Clp protease ATP-binding subunit ClpC OS=Staphylococcus aureus (strain USA300) GN=clp	91.036	1.62821e+10	1.47808e+09	7.64174e+07	9.07793	0.469333	tr|A8YZM2|A8YZM2_STAAT AAA family ATP-binding protein OS=Staphylococcus aureus (strain USA300 / TCH1516) GN=USA300HOU_0518 PE=3 SV=1 Cytoplasmic 9.95
A8YZP8;Q2FJ89	hchA	>sp|A8YZP8|HCHA_STAAT Molecular chaperone Hsp31 and glyoxalase 3 OS=Staphylococcus aureus (strain USA300 / TCH1516) GN=hchA PE=3 SV=1;>sp|Q2FJ89|HCHA_STAA3 Molecular chaperone Hsp31 and glyoxalase 3 OS=Staphylococcus aureus (strain USA300) GN=hchA PE=3 SV	32.176	1.53327e+10	2.19364e+09	1.22152e+08	14.3069	0.796673	sp|A8YZP8|HCHA_STAAT Molecular chaperone Hsp31 and glyoxalase 3 OS=Staphylococcus aureus (strain USA300 / TCH1516) GN=hchA PE=3 SV=1 Cytoplasmic 9.67
A8Z1X9;Q2FHD0	glnA	>tr|A8Z1X9|A8Z1X9_STAAT Glutamine synthetase OS=Staphylococcus aureus (strain USA300 / TCH1516) GN=glnA PE=3 SV=1;>tr|Q2FHD0|Q2FHD0_STAA3 Glutamine synthetase OS=Staphylococcus aureus (strain USA300) GN=glnA PE=3 SV=1	50.84	1.47597e+10	2.1162e+09	0	14.3377	0	tr|A8Z1X9|A8Z1X9_STAAT Glutamine synthetase OS=Staphylococcus aureus (strain USA300 / TCH1516) GN=glnA PE=3 SV=1 Cytoplasmic 10.00
A8Z063;Q2FIB8	rocD	>tr|A8Z063|A8Z063_STAAT Ornithine aminotransferase 2 OS=Staphylococcus aureus (strain USA300 / TCH1516) GN=rocD PE=3 SV=1;>tr|Q2FIB8|Q2FIB8_STAA3 Ornithine aminotransferase 2 OS=Staphylococcus aureus (strain USA300) GN=rocD PE=3 SV=1	43.417	1.45429e+10	2.79085e+09	3.09111e+07	19.1904	0.212551	tr|A8Z063|A8Z063_STAAT Ornithine aminotransferase OS=Staphylococcus aureus (strain USA300 / TCH1516) GN=rocD PE=3 SV=1 Cytoplasmic 9.97
A8YZ90;Q2FK94	aldA	>tr|A8YZ90|A8YZ90_STAAT Aldehyde dehydrogenase (NAD(+)) OS=Staphylococcus aureus (strain USA300 / TCH1516) GN=aldH2 PE=3 SV=1;>sp|Q2FK94|ALDA_STAA3 Putative aldehyde dehydrogenase AldA OS=Staphylococcus aureus (strain USA300) GN=aldA PE=3 SV=1	53.658	1.44783e+10	3.77778e+09	0	26.0927	0	tr|A8YZ90|A8YZ90_STAAT Aldehyde dehydrogenase (NAD(+)) OS=Staphylococcus aureus (strain USA300 / TCH1516) GN=aldH2 PE=3 SV=1 Cytoplasmic 9.67
A8YY90;Q2FF03	fba	>tr|A8YY90|A8YY90_STAAT Fructose-bisphosphate aldolase OS=Staphylococcus aureus (strain USA300 / TCH1516) GN=fbaA PE=4 SV=1;>tr|Q2FF03|Q2FF03_STAA3 Fructose bisphosphate aldolase OS=Staphylococcus aureus (strain USA300) GN=fba PE=4 SV=1	30.836	1.4298e+10	2.58028e+09	1.6744e+08	18.0464	1.17107	tr|A8YY90|A8YY90_STAAT Fructose-bisphosphate aldolase OS=Staphylococcus aureus (strain USA300 / TCH1516) GN=fbaA PE=4 SV=1 Cytoplasmic 7.50
Q2FIB3;A8Z068	pgi	>sp|Q2FIB3|G6PI_STAA3 Glucose-6-phosphate isomerase OS=Staphylococcus aureus (strain USA300) GN=pgi PE=3 SV=1;>tr|A8Z068|A8Z068_STAAT Glucose-6-phosphate isomerase OS=Staphylococcus aureus (strain USA300 / TCH1516) GN=pgi PE=3 SV=1	49.808	1.39893e+10	2.20848e+09	1.0238e+08	15.7869	0.731846	sp|Q2FIB3|G6PI_STAA3 Glucose-6-phosphate isomerase OS=Staphylococcus aureus (strain USA300) GN=pgi PE=3 SV=1 Cytoplasmic 9.97
A8YZN8;Q2FJA0	rplL	>sp|A8YZN8|RL7_STAAT 50S ribosomal protein L7/L12 OS=Staphylococcus aureus (strain USA300 / TCH1516) GN=rplL PE=3 SV=1;>sp|Q2FJA0|RL7_STAA3 50S ribosomal protein L7/L12 OS=Staphylococcus aureus (strain USA300) GN=rplL PE=3 SV=1	12.711	1.36468e+10	2.78694e+09	7.64714e+08	20.4219	5.6036	sp|A8YZN8|RL7_STAAT 50S ribosomal protein L7/L12 OS=Staphylococcus aureus (strain USA300 / TCH1516) GN=rplL PE=3 SV=1 Cytoplasmic 9.97
A8Z2L1;Q2FG42	gltA	>tr|A8Z2L1|A8Z2L1_STAAT Citrate (Si)-synthase OS=Staphylococcus aureus (strain USA300 / TCH1516) GN=citZ PE=3 SV=1;>tr|Q2FG42|Q2FG42_STAA3 Citrate synthase II OS=Staphylococcus aureus (strain USA300) GN=gltA PE=3 SV=1	42.593	1.35384e+10	1.66555e+09	6.56055e+06	12.3024	0.0484589	tr|A8Z2L1|A8Z2L1_STAAT Citrate synthase OS=Staphylococcus aureus (strain USA300 / TCH1516) GN=citZ PE=3 SV=1 Cytoplasmic 9.97
A8Z4T2;Q2FF95	groL	>sp|A8Z4T2|CH60_STAAT 60 kDa chaperonin OS=Staphylococcus aureus (strain USA300 / TCH1516) GN=groL PE=3 SV=1;>sp|Q2FF95|CH60_STAA3 60 kDa chaperonin OS=Staphylococcus aureus (strain USA300) GN=groL PE=3 SV=1	57.63	1.30077e+10	1.66068e+09	3.83204e+07	12.7669	0.294597	sp|A8Z4T2|CH60_STAAT 60 kDa chaperonin OS=Staphylococcus aureus (strain USA300 / TCH1516) GN=groL PE=3 SV=1 Cytoplasmic 9.97
A8Z126;Q2FJ20	sarA	>tr|A8Z126|A8Z126_STAAT Staphylococcal accessory regulator A OS=Staphylococcus aureus (strain USA300 / TCH1516) GN=sarA PE=4 SV=1;>sp|Q2FJ20|SARA_STAA3 Transcriptional regulator SarA OS=Staphylococcus aureus (strain USA300) GN=sarA PE=3 SV=1	14.718	1.2349e+10	1.47442e+09	8.75533e+06	11.9396	0.070899	tr|A8Z126|A8Z126_STAAT Staphylococcal accessory regulator A OS=Staphylococcus aureus (strain USA300 / TCH1516) GN=sarA PE=4 SV=1 Cytoplasmic 10.00
A8Z1A1;Q2FIM0	pgk	>sp|A8Z1A1|PGK_STAAT Phosphoglycerate kinase OS=Staphylococcus aureus (strain USA300 / TCH1516) GN=pgk PE=3 SV=1;>sp|Q2FIM0|PGK_STAA3 Phosphoglycerate kinase OS=Staphylococcus aureus (strain USA300) GN=pgk PE=3 SV=1	42.601	1.21786e+10	2.03535e+09	5.75334e+07	16.7126	0.472415	sp|A8Z1A1|PGK_STAAT Phosphoglycerate kinase OS=Staphylococcus aureus (strain USA300 / TCH1516) GN=pgk PE=3 SV=1 Cytoplasmic 10.00
A8Z2J6;Q2FG61	tig	>sp|A8Z2J6|TIG_STAAT Trigger factor OS=Staphylococcus aureus (strain USA300 / TCH1516) GN=tig PE=3 SV=1;>sp|Q2FG61|TIG_STAA3 Trigger factor OS=Staphylococcus aureus (strain USA300) GN=tig PE=3 SV=1	48.608	1.21356e+10	1.52144e+09	1.68487e+08	12.537	1.38837	sp|A8Z2J6|TIG_STAAT Trigger factor OS=Staphylococcus aureus (strain USA300 / TCH1516) GN=tig PE=3 SV=1 Cytoplasmic 7.50
A8YZP1;Q2FJ97	rpoC	>tr|A8YZP1|A8YZP1_STAAT DNA-directed RNA polymerase subunit beta OS=Staphylococcus aureus (strain USA300 / TCH1516) GN=rpoC PE=3 SV=1;>sp|Q2FJ97|RPOC_STAA3 DNA-directed RNA polymerase subunit beta OS=Staphylococcus aureus (strain USA300) GN=rpoC PE=3 SV=	135.39	1.1945e+10	1.31128e+09	1.45197e+06	10.9777	0.0121555	tr|A8YZP1|A8YZP1_STAAT DNA-directed RNA polymerase subunit beta' OS=Staphylococcus aureus (strain USA300 / TCH1516) GN=rpoC PE=3 SV=1 Cytoplasmic 9.97
A8Z3T5;Q2FHI3	codY	>sp|A8Z3T5|CODY_STAAT GTP-sensing transcriptional pleiotropic repressor CodY OS=Staphylococcus aureus (strain USA300 / TCH1516) GN=codY PE=3 SV=1;>sp|Q2FHI3|CODY_STAA3 GTP-sensing transcriptional pleiotropic repressor CodY OS=Staphylococcus aureus (strain	28.755	1.12445e+10	1.08699e+09	0	9.66683	0	sp|A8Z3T5|CODY_STAAT GTP-sensing transcriptional pleiotropic repressor CodY OS=Staphylococcus aureus (strain USA300 / TCH1516) GN=codY PE=3 SV=1 Cytoplasmic 9.97
A8Z4L3;Q2FFV5	pckA	>sp|A8Z4L3|PCKA_STAAT Phosphoenolpyruvate carboxykinase [ATP] OS=Staphylococcus aureus (strain USA300 / TCH1516) GN=pckA PE=3 SV=1;>sp|Q2FFV5|PCKA_STAA3 Phosphoenolpyruvate carboxykinase [ATP] OS=Staphylococcus aureus (strain USA300) GN=pckA PE=3 SV=1	59.377	1.09902e+10	1.52323e+09	4.34112e+06	13.8599	0.0395	sp|A8Z4L3|PCKA_STAAT Phosphoenolpyruvate carboxykinase [ATP] OS=Staphylococcus aureus (strain USA300 / TCH1516) GN=pckA PE=3 SV=1 Cytoplasmic 9.67
A8Z0R0;Q2FJM6	guaB	>tr|A8Z0R0|A8Z0R0_STAAT Inosine-5-monophosphate dehydrogenase OS=Staphylococcus aureus (strain USA300 / TCH1516) GN=guaB PE=3 SV=1;>sp|Q2FJM6|IMDH_STAA3 Inosine-5-monophosphate dehydrogenase OS=Staphylococcus aureus (strain USA300) GN=guaB PE=3 SV=1	52.85	1.08921e+10	2.13551e+09	1.46534e+08	19.606	1.34532	tr|A8Z0R0|A8Z0R0_STAAT Inosine-5'-monophosphate dehydrogenase OS=Staphylococcus aureus (strain USA300 / TCH1516) GN=guaB PE=3 SV=1 Cytoplasmic 7.50
A8Z2M6;Q2FG28	na	>tr|A8Z2M6|A8Z2M6_STAAT Possible universal stress protein OS=Staphylococcus aureus (strain USA300 / TCH1516) GN=USA300HOU_1697 PE=4 SV=1;>sp|Q2FG28|Y1656_STAA3 Putative universal stress protein SAUSA300_1656 OS=Staphylococcus aureus (strain USA300) GN=SAU	18.475	1.06881e+10	1.92154e+09	0	17.9782	0	tr|A8Z2M6|A8Z2M6_STAAT Universal stress protein OS=Staphylococcus aureus (strain USA300 / TCH1516) GN=USA300HOU_1697 PE=3 SV=1 Cytoplasmic 7.50
A8Z027;Q2FIN9	na	>tr|A8Z027|A8Z027_STAAT Possible ribosome-associated inhibitor protein Y OS=Staphylococcus aureus (strain USA300 / TCH1516) GN=USA300HOU_0779 PE=4 SV=1;>sp|Q2FIN9|Y736_STAA3 Uncharacterized protein SAUSA300_0736 OS=Staphylococcus aureus (strain USA300) GN	22.213	1.05718e+10	1.35551e+09	0	12.8219	0	tr|A8Z027|A8Z027_STAAT Possible ribosome-associated inhibitor protein Y OS=Staphylococcus aureus (strain USA300 / TCH1516) GN=USA300HOU_0779 PE=4 SV=1 Cytoplasmic 9.97
A8Z0Q7;Q2FJM9	na	>tr|A8Z0Q7|A8Z0Q7_STAAT Putative uncharacterized protein OS=Staphylococcus aureus (strain USA300 / TCH1516) GN=USA300HOU_0410 PE=4 SV=1;>tr|Q2FJM9|Q2FJM9_STAA3 Putative uncharacterized protein OS=Staphylococcus aureus (strain USA300) GN=SAUSA300_0385 PE=4	15.122	1.05059e+10	1.20773e+09	5.28305e+07	11.4958	0.502868	tr|A8Z0Q7|A8Z0Q7_STAAT Uncharacterized protein OS=Staphylococcus aureus (strain USA300 / TCH1516) GN=USA300HOU_0410 PE=4 SV=1 Cytoplasmic 7.50
A8Z4A4;Q2FGF8	glyQS	>sp|A8Z4A4|SYG_STAAT Glycine--tRNA ligase OS=Staphylococcus aureus (strain USA300 / TCH1516) GN=glyQS PE=3 SV=1;>sp|Q2FGF8|SYG_STAA3 Glycine--tRNA ligase OS=Staphylococcus aureus (strain USA300) GN=glyQS PE=3 SV=1	53.62	9.71117e+09	1.20074e+09	0	12.3645	0	sp|A8Z4A4|SYG_STAAT Glycine--tRNA ligase OS=Staphylococcus aureus (strain USA300 / TCH1516) GN=glyQS PE=3 SV=1 Cytoplasmic 10.00
A8YZP0;Q2FJ98	rpoB	>sp|A8YZP0|RPOB_STAAT DNA-directed RNA polymerase subunit beta OS=Staphylococcus aureus (strain USA300 / TCH1516) GN=rpoB PE=3 SV=1;>sp|Q2FJ98|RPOB_STAA3 DNA-directed RNA polymerase subunit beta OS=Staphylococcus aureus (strain USA300) GN=rpoB PE=3 SV=2	133.22	9.52392e+09	8.68255e+08	3.63917e+06	9.11656	0.0382108	sp|A8YZP0|RPOB_STAAT DNA-directed RNA polymerase subunit beta OS=Staphylococcus aureus (strain USA300 / TCH1516) GN=rpoB PE=3 SV=1 Cytoplasmic 9.97
A8Z064;Q2FIB7	gudB	>tr|A8Z064|A8Z064_STAAT Glutamate dehydrogenase OS=Staphylococcus aureus (strain USA300 / TCH1516) GN=gudB PE=3 SV=1;>tr|Q2FIB7|Q2FIB7_STAA3 Glutamate dehydrogenase OS=Staphylococcus aureus (strain USA300) GN=gudB PE=3 SV=1	45.76	9.48518e+09	1.25627e+09	0	13.2446	0	tr|A8Z064|A8Z064_STAAT Glutamate dehydrogenase OS=Staphylococcus aureus (strain USA300 / TCH1516) GN=gudB PE=3 SV=1 Cytoplasmic 9.97
A8YY15;Q2FFQ0	na	>sp|A8YY15|Y1838_STAAT UPF0342 protein USA300HOU_1838 OS=Staphylococcus aureus (strain USA300 / TCH1516) GN=USA300HOU_1838 PE=3 SV=1;>sp|Q2FFQ0|Y1795_STAA3 UPF0342 protein SAUSA300_1795 OS=Staphylococcus aureus (strain USA300) GN=SAUSA300_1795 PE=3 SV=1	13.31	9.43146e+09	1.52909e+09	1.84233e+08	16.2126	1.95339	sp|A8YY15|Y1838_STAAT UPF0342 protein USA300HOU_1838 OS=Staphylococcus aureus (strain USA300 / TCH1516) GN=USA300HOU_1838 PE=3 SV=1 Cytoplasmic 7.50
A8Z2E4;Q2FGM3	pgd	>tr|A8Z2E4|A8Z2E4_STAAT 6-phosphogluconate dehydrogenase, decarboxylating OS=Staphylococcus aureus (strain USA300 / TCH1516) GN=pgd PE=3 SV=1;>tr|Q2FGM3|Q2FGM3_STAA3 6-phosphogluconate dehydrogenase, decarboxylating OS=Staphylococcus aureus (strain USA300	51.802	9.42653e+09	2.11777e+09	0	22.4661	0	tr|A8Z2E4|A8Z2E4_STAAT 6-phosphogluconate dehydrogenase, decarboxylating OS=Staphylococcus aureus (strain USA300 / TCH1516) GN=pgd PE=3 SV=1 Cytoplasmic 7.50
A8YY26;Q2FFP1	na	>tr|A8YY26|A8YY26_STAAT Glucosamine-6-phosphate isomerase OS=Staphylococcus aureus (strain USA300 / TCH1516) GN=USA300HOU_1849 PE=4 SV=1;>tr|Q2FFP1|Q2FFP1_STAA3 Putative uncharacterized protein OS=Staphylococcus aureus (strain USA300) GN=SAUSA300_1804 PE=	22.343	9.21063e+09	1.37259e+09	4.25886e+07	14.9023	0.462386	tr|A8YY26|A8YY26_STAAT Glucosamine-6-phosphate isomerase OS=Staphylococcus aureus (strain USA300 / TCH1516) GN=USA300HOU_1849 PE=4 SV=1 Cytoplasmic 7.50
A8Z1M2;Q2FHZ7	ptsH	>tr|A8Z1M2|A8Z1M2_STAAT PTS family porter component HPr OS=Staphylococcus aureus (strain USA300 / TCH1516) GN=ptsH PE=4 SV=1;>tr|Q2FHZ7|Q2FHZ7_STAA3 Phosphocarrier protein HPr OS=Staphylococcus aureus (strain USA300) GN=ptsH PE=4 SV=1	9.4956	8.83598e+09	1.54971e+09	3.54609e+08	17.5387	4.01324	tr|A8Z1M2|A8Z1M2_STAAT PTS family porter component HPr OS=Staphylococcus aureus (strain USA300 / TCH1516) GN=ptsH PE=4 SV=1 Cytoplasmic 10.00
A8Z2L3;Q2FG40	pyk	>tr|A8Z2L3|A8Z2L3_STAAT Pyruvate kinase OS=Staphylococcus aureus (strain USA300 / TCH1516) GN=pykA PE=3 SV=1;>sp|Q2FG40|KPYK_STAA3 Pyruvate kinase OS=Staphylococcus aureus (strain USA300) GN=pyk PE=3 SV=1	63.102	8.80397e+09	1.45451e+09	0	16.5211	0	tr|A8Z2L3|A8Z2L3_STAAT Pyruvate kinase OS=Staphylococcus aureus (strain USA300 / TCH1516) GN=pykA PE=3 SV=1 Cytoplasmic 7.50
A8Z040;Q2FIM9	trxB	>tr|A8Z040|A8Z040_STAAT Thioredoxin reductase OS=Staphylococcus aureus (strain USA300 / TCH1516) GN=trxB1 PE=3 SV=1;>tr|Q2FIM9|Q2FIM9_STAA3 Thioredoxin reductase OS=Staphylococcus aureus (strain USA300) GN=trxB PE=3 SV=1	33.616	8.727e+09	1.53672e+09	2.40764e+07	17.6088	0.275884	tr|A8Z040|A8Z040_STAAT Thioredoxin reductase OS=Staphylococcus aureus (strain USA300 / TCH1516) GN=trxB1 PE=3 SV=1 Cytoplasmic 9.67
A8Z3I1;Q2FDS6	na	>tr|A8Z3I1|A8Z3I1_STAAT Hydrolase OS=Staphylococcus aureus (strain USA300 / TCH1516) GN=USA300HOU_2575 PE=4 SV=1;>sp|Q2FDS6|Y2518_STAA3 Uncharacterized hydrolase SAUSA300_2518 OS=Staphylococcus aureus (strain USA300) GN=SAUSA300_2518 PE=3 SV=1	31.031	8.14233e+09	1.02667e+09	0	12.609	0	tr|A8Z3I1|A8Z3I1_STAAT Hydrolase OS=Staphylococcus aureus (strain USA300 / TCH1516) GN=USA300HOU_2575 PE=4 SV=1 Cytoplasmic 7.50
A8Z3R8;Q2FHK6	acpP	>sp|A8Z3R8|ACP_STAAT Acyl carrier protein OS=Staphylococcus aureus (strain USA300 / TCH1516) GN=acpP PE=3 SV=1;>sp|Q2FHK6|ACP_STAA3 Acyl carrier protein OS=Staphylococcus aureus (strain USA300) GN=acpP PE=3 SV=1	8.5493	7.96832e+09	8.93129e+08	1.41432e+08	11.2085	1.77493	sp|A8Z3R8|ACP_STAAT Acyl carrier protein OS=Staphylococcus aureus (strain USA300 / TCH1516) GN=acpP PE=3 SV=1 Cytoplasmic 9.97
A8YYA5;Q2FEZ0	dps	>tr|A8YYA5|A8YYA5_STAAT Dps family stress protein OS=Staphylococcus aureus (strain USA300 / TCH1516) GN=dps PE=3 SV=1;>tr|Q2FEZ0|Q2FEZ0_STAA3 General stress protein 20U OS=Staphylococcus aureus (strain USA300) GN=dps PE=3 SV=1	16.691	7.96481e+09	5.80826e+08	15856500	7.2924	0.199082	tr|A8YYA5|A8YYA5_STAAT Dps family stress protein OS=Staphylococcus aureus (strain USA300 / TCH1516) GN=dps PE=3 SV=1 Cytoplasmic 9.67
A8Z3S6;Q2FHJ2	sucD	>tr|A8Z3S6|A8Z3S6_STAAT Succinyl-CoA ligase [ADP-forming] subunit alpha OS=Staphylococcus aureus (strain USA300 / TCH1516) GN=sucD PE=3 SV=1;>tr|Q2FHJ2|Q2FHJ2_STAA3 Succinyl-CoA ligase [ADP-forming] subunit alpha OS=Staphylococcus aureus (strain USA300) G	31.542	7.79818e+09	9.52944e+08	0	12.2201	0	tr|A8Z3S6|A8Z3S6_STAAT Succinyl-CoA ligase [ADP-forming] subunit alpha OS=Staphylococcus aureus (strain USA300 / TCH1516) GN=sucD PE=3 SV=1 Cytoplasmic 7.50
A8Z1N6;Q2FHY4	lpdA	>tr|A8Z1N6|A8Z1N6_STAAT Dihydrolipoyl dehydrogenase OS=Staphylococcus aureus (strain USA300 / TCH1516) GN=pdhD PE=3 SV=1;>tr|Q2FHY4|Q2FHY4_STAA3 Dihydrolipoyl dehydrogenase OS=Staphylococcus aureus (strain USA300) GN=lpdA PE=3 SV=1	49.437	7.65066e+09	2.89321e+09	3.25935e+08	37.8165	4.26021	tr|A8Z1N6|A8Z1N6_STAAT Dihydrolipoyl dehydrogenase OS=Staphylococcus aureus (strain USA300 / TCH1516) GN=pdhD PE=3 SV=1 Cytoplasmic 9.97
A8Z1K9;Q2FI11	purS	>tr|A8Z1K9|A8Z1K9_STAAT Phosphoribosylformylglycinamidine synthase OS=Staphylococcus aureus (strain USA300 / TCH1516) GN=purS PE=4 SV=1;>tr|Q2FI11|Q2FI11_STAA3 Phosphoribosylformylglycinamidine synthase OS=Staphylococcus aureus (strain USA300) GN=purS PE=	9.9211	7.43848e+09	1.58432e+09	5.34667e+07	21.299	0.718784	tr|A8Z1K9|A8Z1K9_STAAT Phosphoribosylformylglycinamidine synthase OS=Staphylococcus aureus (strain USA300 / TCH1516) GN=purS PE=4 SV=1 Cytoplasmic 7.50
A8Z1K5;Q2FI15	folD	>sp|A8Z1K5|FOLD_STAAT Bifunctional protein FolD OS=Staphylococcus aureus (strain USA300 / TCH1516) GN=folD PE=3 SV=1;>sp|Q2FI15|FOLD_STAA3 Bifunctional protein FolD OS=Staphylococcus aureus (strain USA300) GN=folD PE=3 SV=1	30.843	7.29851e+09	1.33662e+09	1.31307e+07	18.3136	0.179909	sp|A8Z1K5|FOLD_STAAT Bifunctional protein FolD OS=Staphylococcus aureus (strain USA300 / TCH1516) GN=folD PE=3 SV=1 Cytoplasmic 7.50
A8Z2M7;Q2FG27	ackA	>sp|A8Z2M7|ACKA_STAAT Acetate kinase OS=Staphylococcus aureus (strain USA300 / TCH1516) GN=ackA PE=3 SV=1;>sp|Q2FG27|ACKA_STAA3 Acetate kinase OS=Staphylococcus aureus (strain USA300) GN=ackA PE=3 SV=1	44.042	7.15101e+09	1.08862e+09	0	15.2233	0	sp|A8Z2M7|ACKA_STAAT Acetate kinase OS=Staphylococcus aureus (strain USA300 / TCH1516) GN=ackA PE=3 SV=1 Cytoplasmic 9.97
A8Z1A2;Q2FIL9	tpiA	>sp|A8Z1A2|TPIS_STAAT Triosephosphate isomerase OS=Staphylococcus aureus (strain USA300 / TCH1516) GN=tpiA PE=3 SV=1;>sp|Q2FIL9|TPIS_STAA3 Triosephosphate isomerase OS=Staphylococcus aureus (strain USA300) GN=tpiA PE=3 SV=1	27.261	7.06275e+09	7.90585e+08	1.00002e+08	11.1937	1.41591	sp|A8Z1A2|TPIS_STAAT Triosephosphate isomerase OS=Staphylococcus aureus (strain USA300 / TCH1516) GN=tpiA PE=3 SV=1 Cytoplasmic 9.67
A8YY47;Q2FFM0	na	>tr|A8YY47|A8YY47_STAAT C56 family endopeptidase PfpI OS=Staphylococcus aureus (strain USA300 / TCH1516) GN=USA300HOU_1870 PE=4 SV=1;>tr|Q2FFM0|Q2FFM0_STAA3 Putative uncharacterized protein OS=Staphylococcus aureus (strain USA300) GN=SAUSA300_1856 PE=4 SV	18.632	7.00808e+09	1.13564e+09	0	16.2048	0	tr|A8YY47|A8YY47_STAAT C56 family endopeptidase PfpI OS=Staphylococcus aureus (strain USA300 / TCH1516) GN=USA300HOU_1870 PE=4 SV=1 Cytoplasmic 7.50
A8Z325;Q2FES1	rplM	>sp|A8Z325|RL13_STAAT 50S ribosomal protein L13 OS=Staphylococcus aureus (strain USA300 / TCH1516) GN=rplM PE=3 SV=1;>sp|Q2FES1|RL13_STAA3 50S ribosomal protein L13 OS=Staphylococcus aureus (strain USA300) GN=rplM PE=3 SV=1	16.333	6.91645e+09	6.28747e+08	1.33103e+08	9.0906	1.92444	sp|A8Z325|RL13_STAAT 50S ribosomal protein L13 OS=Staphylococcus aureus (strain USA300 / TCH1516) GN=rplM PE=3 SV=1 Unknown 2.50
A8Z0Z0;Q2FJE0	rplY	>tr|A8Z0Z0|A8Z0Z0_STAAT 50S ribosomal protein L25 OS=Staphylococcus aureus (strain USA300 / TCH1516) GN=rplY PE=3 SV=1;>sp|Q2FJE0|RL25_STAA3 50S ribosomal protein L25 OS=Staphylococcus aureus (strain USA300) GN=rplY PE=3 SV=1	23.787	6.81217e+09	1.26963e+09	1.21193e+08	18.6377	1.77907	tr|A8Z0Z0|A8Z0Z0_STAAT 50S ribosomal protein L25 OS=Staphylococcus aureus (strain USA300 / TCH1516) GN=rplY PE=3 SV=1 Cytoplasmic 7.50
A8YZJ1;Q2FJP8	rpsF	>sp|A8YZJ1|RS6_STAAT 30S ribosomal protein S6 OS=Staphylococcus aureus (strain USA300 / TCH1516) GN=rpsF PE=3 SV=1;>sp|Q2FJP8|RS6_STAA3 30S ribosomal protein S6 OS=Staphylococcus aureus (strain USA300) GN=rpsF PE=3 SV=1	11.595	6.64543e+09	7.84068e+08	1.60574e+08	11.7986	2.41631	sp|A8YZJ1|RS6_STAAT 30S ribosomal protein S6 OS=Staphylococcus aureus (strain USA300 / TCH1516) GN=rpsF PE=3 SV=1 Cytoplasmic 9.97
A8Z0B9;Q2FI62	na	>sp|A8Z0B9|Y973_STAAT UPF0477 protein USA300HOU_0973 OS=Staphylococcus aureus (strain USA300 / TCH1516) GN=USA300HOU_0973 PE=3 SV=1;>sp|Q2FI62|Y916_STAA3 UPF0477 protein SAUSA300_0916 OS=Staphylococcus aureus (strain USA300) GN=SAUSA300_0916 PE=3 SV=1	19.326	6.63955e+09	8.88453e+08	0	13.3812	0	sp|A8Z0B9|Y973_STAAT Putative phosphoesterase USA300HOU_0973 OS=Staphylococcus aureus (strain USA300 / TCH1516) GN=USA300HOU_0973 PE=3 SV=1 Cytoplasmic 7.50
Q2FJE4	spoVG	>sp|Q2FJE4|SP5G_STAA3 Putative septation protein spoVG OS=Staphylococcus aureus (strain USA300) GN=spoVG PE=3 SV=1	11.278	6.09694e+09	5.32512e+08	2.00354e+07	8.73409	0.328614	sp|Q2FJE4|SP5G_STAA3 Putative septation protein SpoVG OS=Staphylococcus aureus (strain USA300) GN=spoVG PE=3 SV=1 Cytoplasmic 7.50
A8Z0Z7;Q2FJD3	na	>tr|A8Z0Z7|A8Z0Z7_STAAT Putative uncharacterized protein OS=Staphylococcus aureus (strain USA300 / TCH1516) GN=USA300HOU_0502 PE=4 SV=1;>tr|Q2FJD3|Q2FJD3_STAA3 Polyribonucleotide nucleotidyltransferase OS=Staphylococcus aureus (strain USA300) GN=SAUSA300_	14.812	6.09124e+09	1.29435e+09	1.44667e+08	21.2493	2.37499	tr|A8Z0Z7|A8Z0Z7_STAAT Uncharacterized protein OS=Staphylococcus aureus (strain USA300 / TCH1516) GN=USA300HOU_0502 PE=4 SV=1 Cytoplasmic 9.67
A8YY04;Q2FFR1	traP	>tr|A8YY04|A8YY04_STAAT RNAIII-activating protein TRAP OS=Staphylococcus aureus (strain USA300 / TCH1516) GN=USA300HOU_1827 PE=4 SV=1;>sp|Q2FFR1|TRAP_STAA3 Signal transduction protein TRAP OS=Staphylococcus aureus (strain USA300) GN=traP PE=3 SV=1	19.547	6.09063e+09	9.27683e+08	2.01736e+08	15.2313	3.31223	tr|A8YY04|A8YY04_STAAT RNAIII-activating protein TRAP OS=Staphylococcus aureus (strain USA300 / TCH1516) GN=USA300HOU_1827 PE=4 SV=1 Cytoplasmic 7.50
A8Z331;Q2FER5	rpoA	>tr|A8Z331|A8Z331_STAAT DNA-directed RNA polymerase subunit alpha OS=Staphylococcus aureus (strain USA300 / TCH1516) GN=rpoA PE=3 SV=1;>sp|Q2FER5|RPOA_STAA3 DNA-directed RNA polymerase subunit alpha OS=Staphylococcus aureus (strain USA300) GN=rpoA PE=3 SV	35.011	6.01526e+09	6.67748e+08	0	11.1009	0	tr|A8Z331|A8Z331_STAAT DNA-directed RNA polymerase subunit alpha OS=Staphylococcus aureus (strain USA300 / TCH1516) GN=rpoA PE=3 SV=1 Cytoplasmic 9.97
A8YZR8;Q2FJ70	na	>tr|A8YZR8|A8YZR8_STAAT Possible 3-hexulose-6-phosphate synthase OS=Staphylococcus aureus (strain USA300 / TCH1516) GN=USA300HOU_0564 PE=4 SV=1;>sp|Q2FJ70|HPS_STAA3 3-hexulose-6-phosphate synthase OS=Staphylococcus aureus (strain USA300) GN=SAUSA300_0555	22.417	5.78012e+09	7.96753e+08	0	13.7844	0	tr|A8YZR8|A8YZR8_STAAT Possible 3-hexulose-6-phosphate synthase OS=Staphylococcus aureus (strain USA300 / TCH1516) GN=USA300HOU_0564 PE=4 SV=1 Cytoplasmic 7.50
A8Z324;Q2FES2	rpsI	>sp|A8Z324|RS9_STAAT 30S ribosomal protein S9 OS=Staphylococcus aureus (strain USA300 / TCH1516) GN=rpsI PE=3 SV=1;>sp|Q2FES2|RS9_STAA3 30S ribosomal protein S9 OS=Staphylococcus aureus (strain USA300) GN=rpsI PE=3 SV=1	14.83	5.71568e+09	7.36258e+08	6.79325e+07	12.8814	1.18853	sp|A8Z324|RS9_STAAT 30S ribosomal protein S9 OS=Staphylococcus aureus (strain USA300 / TCH1516) GN=rpsI PE=3 SV=1 Cytoplasmic 9.67
Q2FJC3	lysS	>sp|Q2FJC3|SYK_STAA3 Lysine--tRNA ligase OS=Staphylococcus aureus (strain USA300) GN=lysS PE=3 SV=1	56.719	5.65395e+09	7.01384e+08	0	12.4052	0	sp|Q2FJC3|SYK_STAA3 Lysine--tRNA ligase OS=Staphylococcus aureus (strain USA300) GN=lysS PE=3 SV=1 Cytoplasmic 10.00
A8YZ93;Q2FK91	na	>tr|A8YZ93|A8YZ93_STAAT Putative uncharacterized protein OS=Staphylococcus aureus (strain USA300 / TCH1516) GN=USA300HOU_0184 PE=4 SV=1;>tr|Q2FK91|Q2FK91_STAA3 Putative uncharacterized protein OS=Staphylococcus aureus (strain USA300) GN=SAUSA300_0173 PE=4	19.257	5.60925e+09	9.81042e+08	0	17.4897	0	tr|A8YZ93|A8YZ93_STAAT Uncharacterized protein OS=Staphylococcus aureus (strain USA300 / TCH1516) GN=USA300HOU_0184 PE=4 SV=1 Cytoplasmic 7.50
A8YZT5;Q2FJ55	pta	>tr|A8YZT5|A8YZT5_STAAT Phosphate acetyltransferase OS=Staphylococcus aureus (strain USA300 / TCH1516) GN=pta PE=4 SV=1;>tr|Q2FJ55|Q2FJ55_STAA3 Phosphate acetyltransferase OS=Staphylococcus aureus (strain USA300) GN=pta PE=4 SV=1	34.951	5.60129e+09	8.64033e+08	3.24064e+07	15.4256	0.578553	tr|A8YZT5|A8YZT5_STAAT Phosphate acetyltransferase OS=Staphylococcus aureus (strain USA300 / TCH1516) GN=pta PE=4 SV=1 Cytoplasmic 7.50
A8YZM5;Q2FJB2	gltX	>sp|A8YZM5|SYE_STAAT Glutamate--tRNA ligase OS=Staphylococcus aureus (strain USA300 / TCH1516) GN=gltX PE=3 SV=1;>sp|Q2FJB2|SYE_STAA3 Glutamate--tRNA ligase OS=Staphylococcus aureus (strain USA300) GN=gltX PE=3 SV=1	56.288	5.56011e+09	6.05716e+08	0	10.894	0	sp|A8YZM5|SYE_STAAT Glutamate--tRNA ligase OS=Staphylococcus aureus (strain USA300 / TCH1516) GN=gltX PE=3 SV=1 Cytoplasmic 10.00
A8Z1M3;Q2FHZ6	ptsI	>tr|A8Z1M3|A8Z1M3_STAAT Phosphoenolpyruvate-protein phosphotransferase OS=Staphylococcus aureus (strain USA300 / TCH1516) GN=ptsI PE=3 SV=1;>tr|Q2FHZ6|Q2FHZ6_STAA3 Phosphoenolpyruvate-protein phosphotransferase OS=Staphylococcus aureus (strain USA300) GN=	63.218	5.42468e+09	8.24165e+08	0	15.1929	0	tr|A8Z1M3|A8Z1M3_STAAT Phosphoenolpyruvate-protein phosphotransferase OS=Staphylococcus aureus (strain USA300 / TCH1516) GN=ptsI PE=3 SV=1 Cytoplasmic 10.00
A8Z3Y0;Q2FH36	cspA	>tr|A8Z3Y0|A8Z3Y0_STAAT Cold shock protein CspA OS=Staphylococcus aureus (strain USA300 / TCH1516) GN=cspA PE=3 SV=1;>sp|Q2FH36|CSPA_STAA3 Cold shock protein CspA OS=Staphylococcus aureus (strain USA300) GN=cspA PE=3 SV=1	7.321	5.25347e+09	3.15502e+08	6.19149e+07	6.0056	1.17855	tr|A8Z3Y0|A8Z3Y0_STAAT Cold shock protein CspA OS=Staphylococcus aureus (strain USA300 / TCH1516) GN=cspA PE=4 SV=1 Cytoplasmic 9.97
A8Z045;Q2FIM5	clpP	>sp|A8Z045|CLPP_STAAT ATP-dependent Clp protease proteolytic subunit OS=Staphylococcus aureus (strain USA300 / TCH1516) GN=clpP PE=3 SV=1;>sp|Q2FIM5|CLPP_STAA3 ATP-dependent Clp protease proteolytic subunit OS=Staphylococcus aureus (strain USA300) GN=clpP	21.513	5.18455e+09	9.11861e+08	0	17.5881	0	sp|A8Z045|CLPP_STAAT ATP-dependent Clp protease proteolytic subunit OS=Staphylococcus aureus (strain USA300 / TCH1516) GN=clpP PE=3 SV=1 Cytoplasmic 9.67
A8YZQ1;Q2FJ86	ilvE	>tr|A8YZQ1|A8YZQ1_STAAT Branched-chain-amino-acid aminotransferase OS=Staphylococcus aureus (strain USA300 / TCH1516) GN=ilvE PE=3 SV=1;>tr|Q2FJ86|Q2FJ86_STAA3 Branched-chain-amino-acid aminotransferase OS=Staphylococcus aureus (strain USA300) GN=ilvE PE=	40.086	4.96064e+09	8.76032e+08	0	17.6597	0	tr|A8YZQ1|A8YZQ1_STAAT Branched-chain-amino-acid aminotransferase OS=Staphylococcus aureus (strain USA300 / TCH1516) GN=ilvE PE=3 SV=1 Cytoplasmic 7.50
A8Z468;Q2FGJ3	efp	>sp|A8Z468|EFP_STAAT Elongation factor P OS=Staphylococcus aureus (strain USA300 / TCH1516) GN=efp PE=3 SV=1;>sp|Q2FGJ3|EFP_STAA3 Elongation factor P OS=Staphylococcus aureus (strain USA300) GN=efp PE=3 SV=1	20.554	4.90445e+09	5.93054e+08	1.03163e+08	12.0922	2.10346	sp|A8Z468|EFP_STAAT Elongation factor P OS=Staphylococcus aureus (strain USA300 / TCH1516) GN=efp PE=3 SV=1 Cytoplasmic 10.00
A8Z1D7;Q2FII8	arsC1	>tr|A8Z1D7|A8Z1D7_STAAT Possible arsenate reductase (Glutaredoxin) OS=Staphylococcus aureus (strain USA300 / TCH1516) GN=arsC1 PE=4 SV=1;>tr|Q2FII8|Q2FII8_STAA3 Putative arsenate reductase OS=Staphylococcus aureus (strain USA300) GN=SAUSA300_0790 PE=4 SV=	13.6	4.86984e+09	5.74843e+08	5.192e+07	11.8041	1.06615	tr|A8Z1D7|A8Z1D7_STAAT Possible arsenate reductase (Glutaredoxin) OS=Staphylococcus aureus (strain USA300 / TCH1516) GN=arsC1 PE=4 SV=1 Cytoplasmic 7.50
A8Z401;Q2FH16	na	>tr|A8Z401|A8Z401_STAAT PTS family glucose/glucoside (Glc) porter component IIA OS=Staphylococcus aureus (strain USA300 / TCH1516) GN=USA300HOU_1359 PE=4 SV=1;>tr|Q2FH16|Q2FH16_STAA3 PTS system, glucose-specific IIA component OS=Staphylococcus aureus (str	17.96	4.75878e+09	3.55347e+08	0	7.46719	0	tr|A8Z401|A8Z401_STAAT PTS family glucose/glucoside (Glc) porter component IIA OS=Staphylococcus aureus (strain USA300 / TCH1516) GN=USA300HOU_1359 PE=4 SV=1 Cytoplasmic 9.97
Q2FHH9	frr	>sp|Q2FHH9|RRF_STAA3 Ribosome-recycling factor OS=Staphylococcus aureus (strain USA300) GN=frr PE=3 SV=1	20.353	4.7051e+09	8.62563e+08	1.32341e+08	18.3325	2.81271	sp|Q2FHH9|RRF_STAA3 Ribosome-recycling factor OS=Staphylococcus aureus (strain USA300) GN=frr PE=3 SV=1 Cytoplasmic 9.97
A8YZN5;Q2FJA3	rplK	>sp|A8YZN5|RL11_STAAT 50S ribosomal protein L11 OS=Staphylococcus aureus (strain USA300 / TCH1516) GN=rplK PE=3 SV=1;>sp|Q2FJA3|RL11_STAA3 50S ribosomal protein L11 OS=Staphylococcus aureus (strain USA300) GN=rplK PE=3 SV=3	14.874	4.57624e+09	6.95687e+08	1.20759e+08	15.2021	2.63883	sp|A8YZN5|RL11_STAAT 50S ribosomal protein L11 OS=Staphylococcus aureus (strain USA300 / TCH1516) GN=rplK PE=3 SV=1 Cytoplasmic 9.97
A8Z5M0	na	>tr|A8Z5M0|A8Z5M0_STAAT 3,5 aminoglycoside phosphotransferase OS=Staphylococcus aureus (strain USA300 / TCH1516) GN=USA300HOU_pUSA300HOUMR0018 PE=4 SV=1	30.974	4.49277e+09	1.2931e+09	0	28.7818	0	tr|A8Z5M0|A8Z5M0_STAAT 3',5' aminoglycoside phosphotransferase OS=Staphylococcus aureus (strain USA300 / TCH1516) GN=USA300HOU_pUSA300HOUMR0018 PE=4 SV=1 Cytoplasmic 9.97
A8Z2Q6;Q2FG01	na	>tr|A8Z2Q6|A8Z2Q6_STAAT Bifunctional chorismate mutase/3-deoxy-7-phosphoheptulonate synthase OS=Staphylococcus aureus (strain USA300 / TCH1516) GN=USA300HOU_1727 PE=4 SV=1;>tr|Q2FG01|Q2FG01_STAA3 Chorismate mutase/phospho-2-dehydro-3-deoxyheptonate aldola	40.618	4.47347e+09	5.7677e+08	0	12.8931	0	tr|A8Z2Q6|A8Z2Q6_STAAT Bifunctional chorismate mutase/3-deoxy-7-phosphoheptulonate synthase OS=Staphylococcus aureus (strain USA300 / TCH1516) GN=USA300HOU_1727 PE=4 SV=1 Cytoplasmic 9.97
A8Z339;Q2FEQ7	rpmD	>sp|A8Z339|RL30_STAAT 50S ribosomal protein L30 OS=Staphylococcus aureus (strain USA300 / TCH1516) GN=rpmD PE=3 SV=1;>sp|Q2FEQ7|RL30_STAA3 50S ribosomal protein L30 OS=Staphylococcus aureus (strain USA300) GN=rpmD PE=3 SV=1	6.5536	4.38872e+09	3.66308e+08	7.09471e+07	8.34657	1.61658	sp|A8Z339|RL30_STAAT 50S ribosomal protein L30 OS=Staphylococcus aureus (strain USA300 / TCH1516) GN=rpmD PE=3 SV=1 Cytoplasmic 9.67
A8Z2H5;Q2FG80	rplU	>sp|A8Z2H5|RL21_STAAT 50S ribosomal protein L21 OS=Staphylococcus aureus (strain USA300 / TCH1516) GN=rplU PE=3 SV=1;>sp|Q2FG80|RL21_STAA3 50S ribosomal protein L21 OS=Staphylococcus aureus (strain USA300) GN=rplU PE=3 SV=1	11.333	4.20801e+09	5.4956e+08	6.90377e+07	13.0598	1.64063	sp|A8Z2H5|RL21_STAAT 50S ribosomal protein L21 OS=Staphylococcus aureus (strain USA300 / TCH1516) GN=rplU PE=3 SV=1 Unknown 2.50
A8Z2J8;Q2FG54	thrS	>sp|A8Z2J8|SYT_STAAT Threonine--tRNA ligase OS=Staphylococcus aureus (strain USA300 / TCH1516) GN=thrS PE=3 SV=1;>sp|Q2FG54|SYT_STAA3 Threonine--tRNA ligase OS=Staphylococcus aureus (strain USA300) GN=thrS PE=3 SV=1	74.459	4.16478e+09	4.62411e+08	0	11.1029	0	sp|A8Z2J8|SYT_STAAT Threonine--tRNA ligase OS=Staphylococcus aureus (strain USA300 / TCH1516) GN=thrS PE=3 SV=1 Cytoplasmic 10.00
A8YYA4;Q2FEZ1	deoD	>tr|A8YYA4|A8YYA4_STAAT Purine nucleoside phosphorylase DeoD-type 2 OS=Staphylococcus aureus (strain USA300 / TCH1516) GN=deoD2 PE=3 SV=1;>tr|Q2FEZ1|Q2FEZ1_STAA3 Purine nucleoside phosphorylase DeoD-type 2 OS=Staphylococcus aureus (strain USA300) GN=deoD	25.908	4.15612e+09	8.4689e+08	1.33942e+08	20.3769	3.22276	tr|A8YYA4|A8YYA4_STAAT Purine nucleoside phosphorylase DeoD-type OS=Staphylococcus aureus (strain USA300 / TCH1516) GN=deoD PE=3 SV=1 Cytoplasmic 9.67
A8Z338;Q2FEQ8	rplO	>sp|A8Z338|RL15_STAAT 50S ribosomal protein L15 OS=Staphylococcus aureus (strain USA300 / TCH1516) GN=rplO PE=3 SV=1;>sp|Q2FEQ8|RL15_STAA3 50S ribosomal protein L15 OS=Staphylococcus aureus (strain USA300) GN=rplO PE=3 SV=1	15.597	4.13112e+09	2.44027e+08	2.2146e+07	5.90703	0.536077	sp|A8Z338|RL15_STAAT 50S ribosomal protein L15 OS=Staphylococcus aureus (strain USA300 / TCH1516) GN=rplO PE=3 SV=1 Unknown 2.50
A8YZP4;Q2FJ94	rpsG	>sp|A8YZP4|RS7_STAAT 30S ribosomal protein S7 OS=Staphylococcus aureus (strain USA300 / TCH1516) GN=rpsG PE=3 SV=1;>sp|Q2FJ94|RS7_STAA3 30S ribosomal protein S7 OS=Staphylococcus aureus (strain USA300) GN=rpsG PE=3 SV=2	17.794	4.08218e+09	6.21048e+08	0	15.2136	0	sp|A8YZP4|RS7_STAAT 30S ribosomal protein S7 OS=Staphylococcus aureus (strain USA300 / TCH1516) GN=rpsG PE=3 SV=1 Cytoplasmic 7.50
A8Z1D8;Q2FII7	gcvH	>sp|A8Z1D8|GCSH_STAAT Glycine cleavage system H protein OS=Staphylococcus aureus (strain USA300 / TCH1516) GN=gcvH PE=3 SV=1;>sp|Q2FII7|GCSH_STAA3 Glycine cleavage system H protein OS=Staphylococcus aureus (strain USA300) GN=gcvH PE=3 SV=1	14.092	4.04824e+09	1.12042e+09	6.71296e+07	27.6766	1.65824	sp|A8Z1D8|GCSH_STAAT Glycine cleavage system H protein OS=Staphylococcus aureus (strain USA300 / TCH1516) GN=gcvH PE=3 SV=1 Cytoplasmic 7.50
A8Z520;Q2FEG5	hutU	>tr|A8Z520|A8Z520_STAAT Urocanate hydratase OS=Staphylococcus aureus (strain USA300 / TCH1516) GN=hutU PE=3 SV=1;>tr|Q2FEG5|Q2FEG5_STAA3 Urocanate hydratase OS=Staphylococcus aureus (strain USA300) GN=hutU PE=3 SV=1	60.632	4.03594e+09	3.72463e+08	0	9.22866	0	tr|A8Z520|A8Z520_STAAT Urocanate hydratase OS=Staphylococcus aureus (strain USA300 / TCH1516) GN=hutU PE=3 SV=1 Cytoplasmic 9.97
A8Z330;Q2FER6	rplQ	>sp|A8Z330|RL17_STAAT 50S ribosomal protein L17 OS=Staphylococcus aureus (strain USA300 / TCH1516) GN=rplQ PE=3 SV=1;>sp|Q2FER6|RL17_STAA3 50S ribosomal protein L17 OS=Staphylococcus aureus (strain USA300) GN=rplQ PE=3 SV=1	13.748	4.03402e+09	6.40651e+08	2.17428e+08	15.8812	5.38985	sp|A8Z330|RL17_STAAT 50S ribosomal protein L17 OS=Staphylococcus aureus (strain USA300 / TCH1516) GN=rplQ PE=3 SV=1 Cytoplasmic 9.97
Q2FHK0	rpsP	>sp|Q2FHK0|RS16_STAA3 30S ribosomal protein S16 OS=Staphylococcus aureus (strain USA300) GN=rpsP PE=3 SV=1	10.235	4.03123e+09	5.49632e+08	1.30824e+08	13.6343	3.24527	sp|Q2FHK0|RS16_STAA3 30S ribosomal protein S16 OS=Staphylococcus aureus (strain USA300) GN=rpsP PE=3 SV=1 Cytoplasmic 10.00
A8Z0Y5;Q2FJF2	metS	>tr|A8Z0Y5|A8Z0Y5_STAAT Methionine--tRNA ligase OS=Staphylococcus aureus (strain USA300 / TCH1516) GN=metS PE=3 SV=1;>tr|Q2FJF2|Q2FJF2_STAA3 Methionyl-tRNA synthetase OS=Staphylococcus aureus (strain USA300) GN=metS PE=3 SV=1	74.901	3.95091e+09	3.6985e+08	11747500	9.36114	0.297337	tr|A8Z0Y5|A8Z0Y5_STAAT Methionine--tRNA ligase OS=Staphylococcus aureus (strain USA300 / TCH1516) GN=metS PE=3 SV=1 Cytoplasmic 9.97
A8Z3N1;Q2FHP4	ileS	>sp|A8Z3N1|SYI_STAAT Isoleucine--tRNA ligase OS=Staphylococcus aureus (strain USA300 / TCH1516) GN=ileS PE=3 SV=1;>sp|Q2FHP4|SYI_STAA3 Isoleucine--tRNA ligase OS=Staphylococcus aureus (strain USA300) GN=ileS PE=3 SV=1	104.88	3.86945e+09	1.18212e+08	0	3.05501	0	sp|A8Z3N1|SYI_STAAT Isoleucine--tRNA ligase OS=Staphylococcus aureus (strain USA300 / TCH1516) GN=ileS PE=3 SV=1 Cytoplasmic 9.97
A8Z2M2;Q2FG31	na	>sp|A8Z2M2|Y1693_STAAT UPF0173 metal-dependent hydrolase USA300HOU_1693 OS=Staphylococcus aureus (strain USA300 / TCH1516) GN=USA300HOU_1693 PE=3 SV=1;>sp|Q2FG31|Y1653_STAA3 UPF0173 metal-dependent hydrolase SAUSA300_1653 OS=Staphylococcus aureus (strain	25.25	3.82631e+09	5.29136e+08	0	13.8289	0	sp|A8Z2M2|Y1693_STAAT UPF0173 metal-dependent hydrolase USA300HOU_1693 OS=Staphylococcus aureus (strain USA300 / TCH1516) GN=USA300HOU_1693 PE=3 SV=1 Cytoplasmic 7.50
A8YZP7;Q2FJ90	kbl	>tr|A8YZP7|A8YZP7_STAAT Glycine C-acetyltransferase OS=Staphylococcus aureus (strain USA300 / TCH1516) GN=kbl PE=3 SV=1;>tr|Q2FJ90|Q2FJ90_STAA3 Putative pyridoxal phosphate-dependent acyltransferase OS=Staphylococcus aureus (strain USA300) GN=SAUSA300_053	42.89	3.77575e+09	6.5847e+08	5.57849e+07	17.4394	1.47745	tr|A8YZP7|A8YZP7_STAAT Glycine C-acetyltransferase OS=Staphylococcus aureus (strain USA300 / TCH1516) GN=kbl PE=3 SV=1 Cytoplasmic 7.50
A8Z076;Q2FIA5	cdr	>sp|A8Z076|CDR_STAAT Coenzyme A disulfide reductase OS=Staphylococcus aureus (strain USA300 / TCH1516) GN=cdr PE=3 SV=1;>sp|Q2FIA5|CDR_STAA3 Coenzyme A disulfide reductase OS=Staphylococcus aureus (strain USA300) GN=cdr PE=3 SV=1	49.289	3.65952e+09	4.14787e+08	0			sp|A8Z076|CDR_STAAT Coenzyme A disulfide reductase OS=Staphylococcus aureus (strain USA300 / TCH1516) GN=cdr PE=3 SV=1 Cytoplasmic 9.97
A8Z1L2;Q2FI08	purF	>tr|A8Z1L2|A8Z1L2_STAAT Amidophosphoribosyltransferase OS=Staphylococcus aureus (strain USA300 / TCH1516) GN=purF PE=3 SV=1;>tr|Q2FI08|Q2FI08_STAA3 Amidophosphoribosyltransferase OS=Staphylococcus aureus (strain USA300) GN=purF PE=3 SV=1	54.396	3.47519e+09	5.03363e+08	0	14.4844	0	tr|A8Z1L2|A8Z1L2_STAAT Amidophosphoribosyltransferase OS=Staphylococcus aureus (strain USA300 / TCH1516) GN=purF PE=3 SV=1 Cytoplasmic 9.97
A8YZM7;Q2FJB0	cysS	>sp|A8YZM7|SYC_STAAT Cysteine--tRNA ligase OS=Staphylococcus aureus (strain USA300 / TCH1516) GN=cysS PE=3 SV=2;>sp|Q2FJB0|SYC_STAA3 Cysteine--tRNA ligase OS=Staphylococcus aureus (strain USA300) GN=cysS PE=3 SV=1	53.685	3.45501e+09	4.5001e+08	0	13.0249	0	sp|A8YZM7|SYC_STAAT Cysteine--tRNA ligase OS=Staphylococcus aureus (strain USA300 / TCH1516) GN=cysS PE=3 SV=2 Cytoplasmic 9.97
A8Z469;Q2FGJ2	na	>tr|A8Z469|A8Z469_STAAT M24B family Xaa-Pro dipeptidase OS=Staphylococcus aureus (strain USA300 / TCH1516) GN=USA300HOU_1531 PE=3 SV=1;>tr|Q2FGJ2|Q2FGJ2_STAA3 Proline dipeptidase OS=Staphylococcus aureus (strain USA300) GN=SAUSA300_1491 PE=3 SV=1	39.337	3.37686e+09	1.67652e+08	0	4.96475	0	tr|A8Z469|A8Z469_STAAT M24B family Xaa-Pro dipeptidase OS=Staphylococcus aureus (strain USA300 / TCH1516) GN=USA300HOU_1531 PE=3 SV=1 Cytoplasmic 9.97
A8Z342;Q2FEQ4	rplF	>sp|A8Z342|RL6_STAAT 50S ribosomal protein L6 OS=Staphylococcus aureus (strain USA300 / TCH1516) GN=rplF PE=3 SV=1;>sp|Q2FEQ4|RL6_STAA3 50S ribosomal protein L6 OS=Staphylococcus aureus (strain USA300) GN=rplF PE=3 SV=1	19.786	3.31923e+09	8.33453e+08	9.09617e+06	25.1098	0.274044	sp|A8Z342|RL6_STAAT 50S ribosomal protein L6 OS=Staphylococcus aureus (strain USA300 / TCH1516) GN=rplF PE=3 SV=1 Cytoplasmic 7.50
A8Z1T0;Q2FHT3	sdhA1	>tr|A8Z1T0|A8Z1T0_STAAT Succinate dehydrogenase, flavoprotein subunit OS=Staphylococcus aureus (strain USA300 / TCH1516) GN=sdhA1 PE=4 SV=1;>tr|Q2FHT3|Q2FHT3_STAA3 Succinate dehydrogenase, flavoprotein subunit OS=Staphylococcus aureus (strain USA300) GN=s	65.502	3.2315e+09	7.22164e+07	0	2.23477	0	tr|A8Z1T0|A8Z1T0_STAAT Succinate dehydrogenase, flavoprotein subunit OS=Staphylococcus aureus (strain USA300 / TCH1516) GN=sdhA1 PE=4 SV=1 Cytoplasmic 9.89
A8Z2L0;Q2FG43	icd	>tr|A8Z2L0|A8Z2L0_STAAT Isocitrate dehydrogenase [NADP] OS=Staphylococcus aureus (strain USA300 / TCH1516) GN=icd PE=3 SV=1;>tr|Q2FG43|Q2FG43_STAA3 Isocitrate dehydrogenase [NADP] OS=Staphylococcus aureus (strain USA300) GN=icd PE=3 SV=1	46.422	3.23078e+09	2.50723e+09	0	77.6045	0	tr|A8Z2L0|A8Z2L0_STAAT Isocitrate dehydrogenase [NADP] OS=Staphylococcus aureus (strain USA300 / TCH1516) GN=icd PE=3 SV=1 Cytoplasmic 9.97
A8Z425;Q2FGZ4	gpsB	>sp|A8Z425|GPSB_STAAT Cell cycle protein GpsB OS=Staphylococcus aureus (strain USA300 / TCH1516) GN=gpsB PE=3 SV=1;>sp|Q2FGZ4|GPSB_STAA3 Cell cycle protein GpsB OS=Staphylococcus aureus (strain USA300) GN=gpsB PE=3 SV=1	13.151	3.12826e+09	3.06144e+08	0	9.7864	0	sp|A8Z425|GPSB_STAAT Cell cycle protein GpsB OS=Staphylococcus aureus (strain USA300 / TCH1516) GN=gpsB PE=3 SV=1 Cytoplasmic 7.50
Q2FID3	ampA	>tr|Q2FID3|Q2FID3_STAA3 Cytosol aminopeptidase OS=Staphylococcus aureus (strain USA300) GN=ampA PE=3 SV=1	54.128	3.12603e+09	3.09976e+08	0	9.91597	0	tr|Q2FID3|Q2FID3_STAA3 Leucine aminopeptidase 3, chloroplastic OS=Staphylococcus aureus (strain USA300) GN=ampA PE=4 SV=1 Cytoplasmic 9.67
A8Z1N4;Q2FHY6	phdB	>tr|A8Z1N4|A8Z1N4_STAAT Pyruvate dehydrogenase (Acetyl-transferring) beta subunit OS=Staphylococcus aureus (strain USA300 / TCH1516) GN=phdB PE=4 SV=1;>tr|Q2FHY6|Q2FHY6_STAA3 Pyruvate dehydrogenase E1 component, beta subunit OS=Staphylococcus aureus (stra	35.246	3.07421e+09	2.08164e+09	0	67.7131	0	tr|A8Z1N4|A8Z1N4_STAAT Pyruvate dehydrogenase (Acetyl-transferring) beta subunit OS=Staphylococcus aureus (strain USA300 / TCH1516) GN=phdB PE=4 SV=1 Cytoplasmic 7.50
A8Z220;Q2FH85	acnA	>tr|A8Z220|A8Z220_STAAT Aconitate hydratase OS=Staphylococcus aureus (strain USA300 / TCH1516) GN=acnA PE=4 SV=1;>tr|Q2FH85|Q2FH85_STAA3 Aconitate hydratase OS=Staphylococcus aureus (strain USA300) GN=acnA PE=4 SV=1	98.968	3.06725e+09	1.20647e+09	0	39.3339	0	tr|A8Z220|A8Z220_STAAT Aconitate hydratase OS=Staphylococcus aureus (strain USA300 / TCH1516) GN=acnA PE=3 SV=1 Cytoplasmic 9.97
A8Z448;Q2FGX3	ndk	>sp|A8Z448|NDK_STAAT Nucleoside diphosphate kinase OS=Staphylococcus aureus (strain USA300 / TCH1516) GN=ndk PE=3 SV=1;>sp|Q2FGX3|NDK_STAA3 Nucleoside diphosphate kinase OS=Staphylococcus aureus (strain USA300) GN=ndk PE=3 SV=2	16.575	3.04346e+09	3.28334e+08	0	10.7882	0	sp|A8Z448|NDK_STAAT Nucleoside diphosphate kinase OS=Staphylococcus aureus (strain USA300 / TCH1516) GN=ndk PE=3 SV=1 Cytoplasmic 9.97
A8YY51;Q2FFL6	pepS	>tr|A8YY51|A8YY51_STAAT M29 family aminopeptidase OS=Staphylococcus aureus (strain USA300 / TCH1516) GN=pepS PE=4 SV=1;>tr|Q2FFL6|Q2FFL6_STAA3 Aminopeptidase PepS OS=Staphylococcus aureus (strain USA300) GN=pepS PE=4 SV=1	47.117	2.9794e+09	1.68446e+08	0	5.65368	0	tr|A8YY51|A8YY51_STAAT M29 family aminopeptidase OS=Staphylococcus aureus (strain USA300 / TCH1516) GN=pepS PE=4 SV=1 Cytoplasmic 7.50
A8Z3E8;Q2FDV8	clpL	>tr|A8Z3E8|A8Z3E8_STAAT S14 family endopeptidase Clp OS=Staphylococcus aureus (strain USA300 / TCH1516) GN=clp PE=4 SV=1;>sp|Q2FDV8|CLPL_STAA3 ATP-dependent Clp protease ATP-binding subunit ClpL OS=Staphylococcus aureus (strain USA300) GN=clpL PE=3 SV=1	77.835	2.9668e+09	2.55719e+08	0	8.61933	0	tr|A8Z3E8|A8Z3E8_STAAT S14 family endopeptidase Clp OS=Staphylococcus aureus (strain USA300 / TCH1516) GN=clp PE=4 SV=1 Cytoplasmic 9.89
A8Z4H8;Q2FFY8	dat	>tr|A8Z4H8|A8Z4H8_STAAT D-alanine aminotransferase OS=Staphylococcus aureus (strain USA300 / TCH1516) GN=daaA PE=3 SV=1;>tr|Q2FFY8|Q2FFY8_STAA3 D-alanine aminotransferase OS=Staphylococcus aureus (strain USA300) GN=dat PE=3 SV=1	31.893	2.81767e+09	3.1926e+08	0	11.3306	0	tr|A8Z4H8|A8Z4H8_STAAT D-alanine aminotransferase OS=Staphylococcus aureus (strain USA300 / TCH1516) GN=daaA PE=3 SV=1 Cytoplasmic 7.50
A8Z061;Q2FIC1	prsA1	>tr|A8Z061|A8Z061_STAAT Peptidylprolyl isomerase OS=Staphylococcus aureus (strain USA300 / TCH1516) GN=prsA1 PE=3 SV=1;>sp|Q2FIC1|PPI1_STAA3 Putative peptidyl-prolyl cis-trans isomerase OS=Staphylococcus aureus (strain USA300) GN=SAUSA300_0857 PE=3 SV=1	21.619	2.80775e+09	3.59935e+08	2.65477e+06	12.8193	0.0945512	tr|A8Z061|A8Z061_STAAT Peptidylprolyl isomerase OS=Staphylococcus aureus (strain USA300 / TCH1516) GN=prsA1 PE=3 SV=1 Cytoplasmic 9.97
A8Z4H9;Q2FFY7	na	>tr|A8Z4H9|A8Z4H9_STAAT M20 family peptidase OS=Staphylococcus aureus (strain USA300 / TCH1516) GN=USA300HOU_1742 PE=4 SV=1;>sp|Q2FFY7|PEPVL_STAA3 Putative dipeptidase SAUSA300_1697 OS=Staphylococcus aureus (strain USA300) GN=SAUSA300_1697 PE=3 SV=1	52.824	2.80753e+09	1.53204e+08	0	5.45691	0	tr|A8Z4H9|A8Z4H9_STAAT M20 family peptidase OS=Staphylococcus aureus (strain USA300 / TCH1516) GN=USA300HOU_1742 PE=4 SV=1 Cytoplasmic 7.50
A8Z4G6;Q2FFZ9	na	>tr|A8Z4G6|A8Z4G6_STAAT Possible general stress protein OS=Staphylococcus aureus (strain USA300 / TCH1516) GN=USA300HOU_1729 PE=4 SV=1;>sp|Q2FFZ9|Y1685_STAA3 UPF0478 protein SAUSA300_1685 OS=Staphylococcus aureus (strain USA300) GN=SAUSA300_1685 PE=3 SV=1	18.002	2.79659e+09	1.51671e+08	0	5.42343	0	tr|A8Z4G6|A8Z4G6_STAAT Possible general stress protein OS=Staphylococcus aureus (strain USA300 / TCH1516) GN=USA300HOU_1729 PE=4 SV=1 Cytoplasmic 7.50
A8Z1N3;Q2FHY7	pdhA	>tr|A8Z1N3|A8Z1N3_STAAT Pyruvate dehydrogenase (Acetyl-transferring) alpha subunit OS=Staphylococcus aureus (strain USA300 / TCH1516) GN=pdhA PE=4 SV=1;>tr|Q2FHY7|Q2FHY7_STAA3 Pyruvate dehydrogenase E1 component, alpha subunit OS=Staphylococcus aureus (st	41.382	2.76511e+09	9.77247e+08	0	35.342	0	tr|A8Z1N3|A8Z1N3_STAAT Pyruvate dehydrogenase (Acetyl-transferring) alpha subunit OS=Staphylococcus aureus (strain USA300 / TCH1516) GN=pdhA PE=4 SV=1 Cytoplasmic 9.97
A8Z172;Q2FIY9	na	>tr|A8Z172|A8Z172_STAAT Glycerone kinase OS=Staphylococcus aureus (strain USA300 / TCH1516) GN=USA300HOU_0671 PE=4 SV=1;>tr|Q2FIY9|Q2FIY9_STAA3 Dihydroxyacetone kinase, DhaK subunit OS=Staphylococcus aureus (strain USA300) GN=SAUSA300_0636 PE=4 SV=1	35.018	2.73233e+09	1.57255e+08	0	5.75533	0	tr|A8Z172|A8Z172_STAAT Glycerone kinase OS=Staphylococcus aureus (strain USA300 / TCH1516) GN=USA300HOU_0671 PE=4 SV=1 Cytoplasmic 7.50
A8YYZ3;Q2FKJ2	na	>tr|A8YYZ3|A8YYZ3_STAAT Universal stress protein OS=Staphylococcus aureus (strain USA300 / TCH1516) GN=USA300HOU_0072 PE=4 SV=1;>tr|Q2FKJ2|Q2FKJ2_STAA3 Universal stress protein family OS=Staphylococcus aureus (strain USA300) GN=SAUSA300_0067 PE=4 SV=1	16.686	2.71394e+09	2.80559e+08	0	10.3377	0	tr|A8YYZ3|A8YYZ3_STAAT Universal stress protein OS=Staphylococcus aureus (strain USA300 / TCH1516) GN=USA300HOU_0072 PE=4 SV=1 Cytoplasmic 7.50
A8Z212;Q2FHA4	thrC	>tr|A8Z212|A8Z212_STAAT Threonine synthase OS=Staphylococcus aureus (strain USA300 / TCH1516) GN=thrC PE=4 SV=1;>tr|Q2FHA4|Q2FHA4_STAA3 Threonine synthase OS=Staphylococcus aureus (strain USA300) GN=thrC PE=4 SV=1	37.869	2.64332e+09	2.8336e+08	0	10.7198	0	tr|A8Z212|A8Z212_STAAT Threonine synthase OS=Staphylococcus aureus (strain USA300 / TCH1516) GN=thrC PE=3 SV=1 Cytoplasmic 7.50
A8Z333;Q2FER3	rpsM	>sp|A8Z333|RS13_STAAT 30S ribosomal protein S13 OS=Staphylococcus aureus (strain USA300 / TCH1516) GN=rpsM PE=3 SV=1;>sp|Q2FER3|RS13_STAA3 30S ribosomal protein S13 OS=Staphylococcus aureus (strain USA300) GN=rpsM PE=3 SV=1	13.719	2.62249e+09	3.85599e+08	12873000	14.7035	0.490869	sp|A8Z333|RS13_STAAT 30S ribosomal protein S13 OS=Staphylococcus aureus (strain USA300 / TCH1516) GN=rpsM PE=3 SV=1 Cytoplasmic 9.97
A8Z1D6;Q2FII9	na	>tr|A8Z1D6|A8Z1D6_STAAT Possible thioredoxin OS=Staphylococcus aureus (strain USA300 / TCH1516) GN=USA300HOU_0838 PE=4 SV=1;>tr|Q2FII9|Q2FII9_STAA3 Putative thioredoxin OS=Staphylococcus aureus (strain USA300) GN=SAUSA300_0789 PE=4 SV=1	12.141	2.61028e+09	4.40269e+08	3.31563e+07	16.8667	1.27022	tr|A8Z1D6|A8Z1D6_STAAT Possible thioredoxin OS=Staphylococcus aureus (strain USA300 / TCH1516) GN=USA300HOU_0838 PE=4 SV=1 Cytoplasmic 7.50
A8YZL5;Q2FJC1	pdxS	>sp|A8YZL5|PDXS_STAAT Pyridoxal biosynthesis lyase PdxS OS=Staphylococcus aureus (strain USA300 / TCH1516) GN=pdxS PE=3 SV=1;>sp|Q2FJC1|PDXS_STAA3 Pyridoxal biosynthesis lyase PdxS OS=Staphylococcus aureus (strain USA300) GN=pdxS PE=3 SV=1	31.992	2.57603e+09	5.82117e+08	0	22.5974	0	sp|A8YZL5|PDXS_STAAT Pyridoxal 5'-phosphate synthase subunit PdxS OS=Staphylococcus aureus (strain USA300 / TCH1516) GN=pdxS PE=3 SV=1 Cytoplasmic 7.50
A8YY72;Q2FF22	atpA	>sp|A8YY72|ATPA_STAAT ATP synthase subunit alpha OS=Staphylococcus aureus (strain USA300 / TCH1516) GN=atpA PE=3 SV=1;>sp|Q2FF22|ATPA_STAA3 ATP synthase subunit alpha OS=Staphylococcus aureus (strain USA300) GN=atpA PE=3 SV=1	54.583	2.5315e+09	0	0	0	0	sp|A8YY72|ATPA_STAAT ATP synthase subunit alpha OS=Staphylococcus aureus (strain USA300 / TCH1516) GN=atpA PE=3 SV=1 Cytoplasmic 9.97
A8Z3Y9;Q2FH26	odhB	>tr|A8Z3Y9|A8Z3Y9_STAAT Dihydrolipoyllysine-residue succinyltransferase OS=Staphylococcus aureus (strain USA300 / TCH1516) GN=odhB PE=3 SV=1;>sp|Q2FH26|ODO2_STAA3 Dihydrolipoyllysine-residue succinyltransferase component of 2-oxoglutarate dehydrogenase co	46.673	2.51705e+09	3.76767e+08	0	14.9686	0	tr|A8Z3Y9|A8Z3Y9_STAAT Dihydrolipoyllysine-residue succinyltransferase component of 2-oxoglutarate dehydrogenase complex OS=Staphylococcus aureus (strain USA300 / TCH1516) GN=odhB PE=3 SV=1 Cytoplasmic 9.67
Q2FI42	na	>tr|Q2FI42|Q2FI42_STAA3 Putative uncharacterized protein OS=Staphylococcus aureus (strain USA300) GN=SAUSA300_0938 PE=4 SV=1	11.193	2.46031e+09	0	0	0	0	tr|Q2FI42|Q2FI42_STAA3 Uncharacterized protein OS=Staphylococcus aureus (strain USA300) GN=SAUSA300_0938 PE=4 SV=1 Cytoplasmic 7.50
A8Z0D9;Q2FI32	menB	>tr|A8Z0D9|A8Z0D9_STAAT Naphthoate synthase OS=Staphylococcus aureus (strain USA300 / TCH1516) GN=menB PE=4 SV=1;>tr|Q2FI32|Q2FI32_STAA3 Naphthoate synthase OS=Staphylococcus aureus (strain USA300) GN=menB PE=4 SV=1	30.425	2.4406e+09	3.81199e+08	0	15.619	0	tr|A8Z0D9|A8Z0D9_STAAT Naphthoate synthase OS=Staphylococcus aureus (strain USA300 / TCH1516) GN=menB PE=4 SV=1 Cytoplasmic 7.50
A8YY85;Q2FF08	rpmE2	>sp|A8YY85|RL31B_STAAT 50S ribosomal protein L31 type B OS=Staphylococcus aureus (strain USA300 / TCH1516) GN=rpmE2 PE=3 SV=1;>sp|Q2FF08|RL31B_STAA3 50S ribosomal protein L31 type B OS=Staphylococcus aureus (strain USA300) GN=rpmE2 PE=3 SV=1	9.7228	2.42312e+09	3.18892e+08	5.13633e+07	13.1604	2.11972	sp|A8YY85|RL31B_STAAT 50S ribosomal protein L31 type B OS=Staphylococcus aureus (strain USA300 / TCH1516) GN=rpmE2 PE=3 SV=1 Cytoplasmic 10.00
A8Z392;Q2FEJ8	sarR	>tr|A8Z392|A8Z392_STAAT Staphylococcal accessory regulator A OS=Staphylococcus aureus (strain USA300 / TCH1516) GN=sarR PE=4 SV=1;>sp|Q2FEJ8|SARR_STAA3 HTH-type transcriptional regulator SarR OS=Staphylococcus aureus (strain USA300) GN=sarR PE=3 SV=3	13.669	2.38165e+09	4.45554e+08	0	18.7078	0	tr|A8Z392|A8Z392_STAAT Staphylococcal accessory regulator A OS=Staphylococcus aureus (strain USA300 / TCH1516) GN=sarR PE=4 SV=1 Cytoplasmic 10.00
A8YZU9;Q2FIW1	na	>tr|A8YZU9|A8YZU9_STAAT Putative uncharacterized protein OS=Staphylococcus aureus (strain USA300 / TCH1516) GN=USA300HOU_0701 PE=4 SV=1;>tr|Q2FIW1|Q2FIW1_STAA3 Putative uncharacterized protein OS=Staphylococcus aureus (strain USA300) GN=SAUSA300_0664 PE=4	11.324	2.32661e+09	3.06835e+08	0	13.1881	0	tr|A8YZU9|A8YZU9_STAAT Uncharacterized protein OS=Staphylococcus aureus (strain USA300 / TCH1516) GN=USA300HOU_0701 PE=4 SV=1 Cytoplasmic 7.50
A8Z2H3;Q2FG82	rpmA	>sp|A8Z2H3|RL27_STAAT 50S ribosomal protein L27 OS=Staphylococcus aureus (strain USA300 / TCH1516) GN=rpmA PE=3 SV=1;>sp|Q2FG82|RL27_STAA3 50S ribosomal protein L27 OS=Staphylococcus aureus (strain USA300) GN=rpmA PE=3 SV=1	10.315	2.24835e+09	2.60967e+08	3.96526e+07	11.6071	1.76363	sp|A8Z2H3|RL27_STAAT 50S ribosomal protein L27 OS=Staphylococcus aureus (strain USA300 / TCH1516) GN=rpmA PE=3 SV=1 Cytoplasmic 10.00
A8Z2I4;Q2FG72	valS	>sp|A8Z2I4|SYV_STAAT Valine--tRNA ligase OS=Staphylococcus aureus (strain USA300 / TCH1516) GN=valS PE=3 SV=1;>sp|Q2FG72|SYV_STAA3 Valine--tRNA ligase OS=Staphylococcus aureus (strain USA300) GN=valS PE=3 SV=1	101.72	2.20892e+09	8.19815e+07	0	3.71138	0	sp|A8Z2I4|SYV_STAAT Valine--tRNA ligase OS=Staphylococcus aureus (strain USA300 / TCH1516) GN=valS PE=3 SV=1 Cytoplasmic 9.97
A8YZN6;Q2FJA2	rplA	>sp|A8YZN6|RL1_STAAT 50S ribosomal protein L1 OS=Staphylococcus aureus (strain USA300 / TCH1516) GN=rplA PE=3 SV=1;>sp|Q2FJA2|RL1_STAA3 50S ribosomal protein L1 OS=Staphylococcus aureus (strain USA300) GN=rplA PE=3 SV=1	24.708	2.20061e+09	1.87952e+08	0	8.5409	0	sp|A8YZN6|RL1_STAAT 50S ribosomal protein L1 OS=Staphylococcus aureus (strain USA300 / TCH1516) GN=rplA PE=3 SV=1 Cytoplasmic 9.97
A8Z4I6;Q2FFY0	leuS	>sp|A8Z4I6|SYL_STAAT Leucine--tRNA ligase OS=Staphylococcus aureus (strain USA300 / TCH1516) GN=leuS PE=3 SV=1;>sp|Q2FFY0|SYL_STAA3 Leucine--tRNA ligase OS=Staphylococcus aureus (strain USA300) GN=leuS PE=3 SV=1	91.785	2.17218e+09	2.72115e+08	0	12.5273	0	sp|A8Z4I6|SYL_STAAT Leucine--tRNA ligase OS=Staphylococcus aureus (strain USA300 / TCH1516) GN=leuS PE=3 SV=1 Cytoplasmic 9.67
A8Z074;Q2FIA7	na	>tr|A8Z074|A8Z074_STAAT Fumarylacetoacetase OS=Staphylococcus aureus (strain USA300 / TCH1516) GN=USA300HOU_0927 PE=4 SV=1;>sp|Q2FIA7|Y871_STAA3 Uncharacterized protein SAUSA300_0871 OS=Staphylococcus aureus (strain USA300) GN=SAUSA300_0871 PE=3 SV=1	33.113	2.14367e+09	7.05738e+08	0	32.9219	0	tr|A8Z074|A8Z074_STAAT Fumarylacetoacetase OS=Staphylococcus aureus (strain USA300 / TCH1516) GN=USA300HOU_0927 PE=4 SV=1 Cytoplasmic 7.50
A8Z343;Q2FEQ3	rpsH	>sp|A8Z343|RS8_STAAT 30S ribosomal protein S8 OS=Staphylococcus aureus (strain USA300 / TCH1516) GN=rpsH PE=3 SV=1;>sp|Q2FEQ3|RS8_STAA3 30S ribosomal protein S8 OS=Staphylococcus aureus (strain USA300) GN=rpsH PE=3 SV=1	14.831	2.09415e+09	3.43931e+08	6.19367e+06	16.4234	0.29576	sp|A8Z343|RS8_STAAT 30S ribosomal protein S8 OS=Staphylococcus aureus (strain USA300 / TCH1516) GN=rpsH PE=3 SV=1 Cytoplasmic 9.97
A8Z4T3;Q2FF94	groS	>sp|A8Z4T3|CH10_STAAT 10 kDa chaperonin OS=Staphylococcus aureus (strain USA300 / TCH1516) GN=groS PE=3 SV=1;>sp|Q2FF94|CH10_STAA3 10 kDa chaperonin OS=Staphylococcus aureus (strain USA300) GN=groS PE=3 SV=1	10.416	2.06425e+09	3.08326e+08	7.14431e+07	14.9365	3.46097	sp|A8Z4T3|CH10_STAAT 10 kDa chaperonin OS=Staphylococcus aureus (strain USA300 / TCH1516) GN=groS PE=3 SV=1 Cytoplasmic 10.00
A8Z235;Q2FH73	na	>tr|A8Z235|A8Z235_STAAT 4-oxalocrotonate tautomerase OS=Staphylococcus aureus (strain USA300 / TCH1516) GN=USA300HOU_1298 PE=4 SV=1;>tr|Q2FH73|Q2FH73_STAA3 4-oxalocrotonate tautomerase OS=Staphylococcus aureus (strain USA300) GN=SAUSA300_1258 PE=4 SV=1	6.8748	2.01849e+09	4.06082e+08	0	20.1181	0	tr|A8Z235|A8Z235_STAAT 4-oxalocrotonate tautomerase OS=Staphylococcus aureus (strain USA300 / TCH1516) GN=USA300HOU_1298 PE=4 SV=1 Cytoplasmic 7.50
Q2FEP7;A8Z349	rpmC	>tr|Q2FEP7|Q2FEP7_STAA3 50S ribosomal protein L29 OS=Staphylococcus aureus (strain USA300) GN=rpmC PE=3 SV=1;>sp|A8Z349|RL29_STAAT 50S ribosomal protein L29 OS=Staphylococcus aureus (strain USA300 / TCH1516) GN=rpmC PE=3 SV=1	8.5768	1.99465e+09	2.54742e+08	7.20608e+07	12.7712	3.6127	tr|Q2FEP7|Q2FEP7_STAA3 50S ribosomal protein L29 OS=Staphylococcus aureus (strain USA300) GN=rpmC PE=3 SV=1 Cytoplasmic 9.97
A8YZN7;Q2FJA1	rplJ	>sp|A8YZN7|RL10_STAAT 50S ribosomal protein L10 OS=Staphylococcus aureus (strain USA300 / TCH1516) GN=rplJ PE=3 SV=1;>sp|Q2FJA1|RL10_STAA3 50S ribosomal protein L10 OS=Staphylococcus aureus (strain USA300) GN=rplJ PE=3 SV=1	17.71	1.88825e+09	3.21406e+08	0	17.0213	0	sp|A8YZN7|RL10_STAAT 50S ribosomal protein L10 OS=Staphylococcus aureus (strain USA300 / TCH1516) GN=rplJ PE=3 SV=1 Cytoplasmic 9.97
A8YYT8;Q2FKP1	rplI	>sp|A8YYT8|RL9_STAAT 50S ribosomal protein L9 OS=Staphylococcus aureus (strain USA300 / TCH1516) GN=rplI PE=3 SV=1;>sp|Q2FKP1|RL9_STAA3 50S ribosomal protein L9 OS=Staphylococcus aureus (strain USA300) GN=rplI PE=3 SV=1	16.454	1.86766e+09	3.27669e+08	2.81192e+07	17.5444	1.50559	sp|A8YYT8|RL9_STAAT 50S ribosomal protein L9 OS=Staphylococcus aureus (strain USA300 / TCH1516) GN=rplI PE=3 SV=1 Cytoplasmic 9.67
A8Z3N8;Q2FHN7	pyrC	>tr|A8Z3N8|A8Z3N8_STAAT Dihydroorotase OS=Staphylococcus aureus (strain USA300 / TCH1516) GN=pyrC PE=3 SV=1;>tr|Q2FHN7|Q2FHN7_STAA3 Dihydroorotase OS=Staphylococcus aureus (strain USA300) GN=pyrC PE=3 SV=1	46.502	1.85639e+09	1.6594e+08	0	8.93884	0	tr|A8Z3N8|A8Z3N8_STAAT Dihydroorotase OS=Staphylococcus aureus (strain USA300 / TCH1516) GN=pyrC PE=3 SV=1 Cytoplasmic 7.50
A8YY92;Q2FF01	pyrG	>sp|A8YY92|PYRG_STAAT CTP synthase OS=Staphylococcus aureus (strain USA300 / TCH1516) GN=pyrG PE=3 SV=1;>sp|Q2FF01|PYRG_STAA3 CTP synthase OS=Staphylococcus aureus (strain USA300) GN=pyrG PE=3 SV=1	59.991	1.83519e+09	2.05295e+08	0	11.1866	0	sp|A8YY92|PYRG_STAAT CTP synthase OS=Staphylococcus aureus (strain USA300 / TCH1516) GN=pyrG PE=3 SV=1 Cytoplasmic 7.50
A8Z1L0;Q2FI10	purQ	>tr|A8Z1L0|A8Z1L0_STAAT Phosphoribosylformylglycinamidine synthase 1 OS=Staphylococcus aureus (strain USA300 / TCH1516) GN=purQ PE=3 SV=1;>sp|Q2FI10|PURQ_STAA3 Phosphoribosylformylglycinamidine synthase 1 OS=Staphylococcus aureus (strain USA300) GN=purQ P	24.527	1.83242e+09	4.4504e+07	0	2.4287	0	tr|A8Z1L0|A8Z1L0_STAAT Phosphoribosylformylglycinamidine synthase subunit PurQ OS=Staphylococcus aureus (strain USA300 / TCH1516) GN=purQ PE=3 SV=1 Cytoplasmic 9.97
A8Z4B2;Q2FGF0	na	>sp|A8Z4B2|Y1574_STAAT UPF0365 protein USA300HOU_1574 OS=Staphylococcus aureus (strain USA300 / TCH1516) GN=USA300HOU_1574 PE=3 SV=1;>sp|Q2FGF0|Y1533_STAA3 UPF0365 protein SAUSA300_1533 OS=Staphylococcus aureus (strain USA300) GN=SAUSA300_1533 PE=3 SV=1	35.181	1.82963e+09	1.49177e+07	0	0.81534	0	sp|A8Z4B2|Y1574_STAAT UPF0365 protein USA300HOU_1574 OS=Staphylococcus aureus (strain USA300 / TCH1516) GN=USA300HOU_1574 PE=3 SV=1 Cytoplasmic 7.50
A8YYU0;Q2FKN9	purA	>tr|A8YYU0|A8YYU0_STAAT Adenylosuccinate synthetase OS=Staphylococcus aureus (strain USA300 / TCH1516) GN=purA PE=3 SV=1;>tr|Q2FKN9|Q2FKN9_STAA3 Adenylosuccinate synthetase OS=Staphylococcus aureus (strain USA300) GN=purA PE=3 SV=1	47.578	1.82419e+09	1.97212e+08	0	10.8109	0	tr|A8YYU0|A8YYU0_STAAT Adenylosuccinate synthetase OS=Staphylococcus aureus (strain USA300 / TCH1516) GN=purA PE=3 SV=1 Cytoplasmic 9.97
A8Z346;Q2FEQ0	rplX	>sp|A8Z346|RL24_STAAT 50S ribosomal protein L24 OS=Staphylococcus aureus (strain USA300 / TCH1516) GN=rplX PE=3 SV=1;>sp|Q2FEQ0|RL24_STAA3 50S ribosomal protein L24 OS=Staphylococcus aureus (strain USA300) GN=rplX PE=3 SV=1	11.536	1.77858e+09	2.0754e+08	1.30297e+07	11.6689	0.73259	sp|A8Z346|RL24_STAAT 50S ribosomal protein L24 OS=Staphylococcus aureus (strain USA300 / TCH1516) GN=rplX PE=3 SV=1 Cytoplasmic 9.97
A8Z190;Q2FIX0	na	>sp|A8Z190|Y690_STAAT Probable transcriptional regulatory protein USA300HOU_0690 OS=Staphylococcus aureus (strain USA300 / TCH1516) GN=USA300HOU_0690 PE=3 SV=1;>sp|Q2FIX0|Y655_STAA3 Probable transcriptional regulatory protein SAUSA300_0655 OS=Staphylococc	26.32	1.7721e+09	1.56449e+08	0	8.82842	0	sp|A8Z190|Y690_STAAT Probable transcriptional regulatory protein USA300HOU_0690 OS=Staphylococcus aureus (strain USA300 / TCH1516) GN=USA300HOU_0690 PE=3 SV=1 Cytoplasmic 7.50
A8Z335;Q2FER1	infA	>sp|A8Z335|IF1_STAAT Translation initiation factor IF-1 OS=Staphylococcus aureus (strain USA300 / TCH1516) GN=infA PE=3 SV=1;>sp|Q2FER1|IF1_STAA3 Translation initiation factor IF-1 OS=Staphylococcus aureus (strain USA300) GN=infA PE=3 SV=1	8.2796	1.73187e+09	0	0	0	0	sp|A8Z335|IF1_STAAT Translation initiation factor IF-1 OS=Staphylococcus aureus (strain USA300 / TCH1516) GN=infA PE=3 SV=1 Cytoplasmic 10.00
A8Z336;Q2FER0	adk	>tr|A8Z336|A8Z336_STAAT Adenylate kinase OS=Staphylococcus aureus (strain USA300 / TCH1516) GN=adk PE=3 SV=1;>tr|Q2FER0|Q2FER0_STAA3 Adenylate kinase OS=Staphylococcus aureus (strain USA300) GN=adk PE=3 SV=1	23.974	1.73132e+09	2.61702e+08	0	15.1157	0	tr|A8Z336|A8Z336_STAAT Adenylate kinase OS=Staphylococcus aureus (strain USA300 / TCH1516) GN=adk PE=3 SV=1 Cytoplasmic 9.97
Q2FEP3	rpsS	>sp|Q2FEP3|RS19_STAA3 30S ribosomal protein S19 OS=Staphylococcus aureus (strain USA300) GN=rpsS PE=3 SV=1	10.615	1.7101e+09	1.83322e+08	4.14372e+07	10.72	2.42309	sp|Q2FEP3|RS19_STAA3 30S ribosomal protein S19 OS=Staphylococcus aureus (strain USA300) GN=rpsS PE=3 SV=1 Cytoplasmic 10.00
A8Z1M9;Q2FHZ0	na	>sp|A8Z1M9|Y1032_STAAT UPF0356 protein USA300HOU_1032 OS=Staphylococcus aureus (strain USA300 / TCH1516) GN=USA300HOU_1032 PE=3 SV=1;>sp|Q2FHZ0|Y990_STAA3 UPF0356 protein SAUSA300_0990 OS=Staphylococcus aureus (strain USA300) GN=SAUSA300_0990 PE=3 SV=1	8.7516	1.69237e+09	2.10166e+08	1.49968e+07	12.4185	0.886143	sp|A8Z1M9|Y1032_STAAT UPF0356 protein USA300HOU_1032 OS=Staphylococcus aureus (strain USA300 / TCH1516) GN=USA300HOU_1032 PE=3 SV=1 Cytoplasmic 7.50
A8Z4E8;Q2FGB6	greA	>sp|A8Z4E8|GREA_STAAT Transcription elongation factor GreA OS=Staphylococcus aureus (strain USA300 / TCH1516) GN=greA PE=3 SV=1;>sp|Q2FGB6|GREA_STAA3 Transcription elongation factor GreA OS=Staphylococcus aureus (strain USA300) GN=greA PE=3 SV=1	17.743	1.68335e+09	2.19807e+08	2.70328e+07	13.0577	1.6059	sp|A8Z4E8|GREA_STAAT Transcription elongation factor GreA OS=Staphylococcus aureus (strain USA300 / TCH1516) GN=greA PE=3 SV=1 Cytoplasmic 9.97
Q2FG56	infC	>sp|Q2FG56|IF3_STAA3 Translation initiation factor IF-3 OS=Staphylococcus aureus (strain USA300) GN=infC PE=3 SV=1	20.213	1.67006e+09	1.40821e+08	0	8.43207	0	sp|Q2FG56|IF3_STAA3 Translation initiation factor IF-3 OS=Staphylococcus aureus (strain USA300) GN=infC PE=3 SV=1 Cytoplasmic 10.00
A8Z3M1;Q2FHQ7	ftsL	>tr|A8Z3M1|A8Z3M1_STAAT Cell division protein OS=Staphylococcus aureus (strain USA300 / TCH1516) GN=ftsL PE=4 SV=1;>tr|Q2FHQ7|Q2FHQ7_STAA3 Cell division protein OS=Staphylococcus aureus (strain USA300) GN=ftsL PE=4 SV=1	15.333	1.63319e+09	7.56068e+08	1.41144e+09	46.294	86.4223	tr|A8Z3M1|A8Z3M1_STAAT Cell division protein FtsL OS=Staphylococcus aureus (strain USA300 / TCH1516) GN=ftsL PE=3 SV=1 Cytoplasmic 7.50
A8Z4C0;Q2FGE2	grpE	>sp|A8Z4C0|GRPE_STAAT Protein grpE OS=Staphylococcus aureus (strain USA300 / TCH1516) GN=grpE PE=3 SV=1;>sp|Q2FGE2|GRPE_STAA3 Protein grpE OS=Staphylococcus aureus (strain USA300) GN=grpE PE=3 SV=1	24.008	1.56923e+09	2.16575e+08	2.56168e+06	13.8013	0.163244	sp|A8Z4C0|GRPE_STAAT Protein GrpE OS=Staphylococcus aureus (strain USA300 / TCH1516) GN=grpE PE=3 SV=1 Cytoplasmic 7.50
A8Z3A2;Q2FEI9	na	>tr|A8Z3A2|A8Z3A2_STAAT (R)-2-hydroxyacid dehydrogenase OS=Staphylococcus aureus (strain USA300 / TCH1516) GN=USA300HOU_2286 PE=3 SV=1;>sp|Q2FEI9|Y2254_STAA3 Putative 2-hydroxyacid dehydrogenase SAUSA300_2254 OS=Staphylococcus aureus (strain USA300) GN=SA	34.674	1.56523e+09	4.98313e+08	0	31.8364	0	tr|A8Z3A2|A8Z3A2_STAAT (R)-2-hydroxyacid dehydrogenase OS=Staphylococcus aureus (strain USA300 / TCH1516) GN=USA300HOU_2286 PE=3 SV=1 Cytoplasmic 9.97
A8Z1N5;Q2FHY5	pdhC	>tr|A8Z1N5|A8Z1N5_STAAT Dihydrolipoyllysine-residue acetyltransferase OS=Staphylococcus aureus (strain USA300 / TCH1516) GN=pdhC PE=3 SV=1;>tr|Q2FHY5|Q2FHY5_STAA3 Dihydrolipoamide acetyltransferase OS=Staphylococcus aureus (strain USA300) GN=SAUSA300_0995	46.382	1.55459e+09	1.90428e+09	6.24537e+07	122.495	4.01739	tr|A8Z1N5|A8Z1N5_STAAT Dihydrolipoyllysine-residue acetyltransferase OS=Staphylococcus aureus (strain USA300 / TCH1516) GN=pdhC PE=3 SV=1 Cytoplasmic 9.97
A8YYA3;Q2FEZ2	deoC	>tr|A8YYA3|A8YYA3_STAAT Deoxyribose-phosphate aldolase 2 OS=Staphylococcus aureus (strain USA300 / TCH1516) GN=deoC2 PE=3 SV=1;>tr|Q2FEZ2|Q2FEZ2_STAA3 Deoxyribose-phosphate aldolase 2 OS=Staphylococcus aureus (strain USA300) GN=deoC PE=3 SV=1	23.343	1.53681e+09	2.25304e+08	0	14.6605	0	tr|A8YYA3|A8YYA3_STAAT Deoxyribose-phosphate aldolase OS=Staphylococcus aureus (strain USA300 / TCH1516) GN=deoC2 PE=3 SV=1 Cytoplasmic 9.97
A8Z3Y8;Q2FH27	na	>tr|A8Z3Y8|A8Z3Y8_STAAT Putative uncharacterized protein OS=Staphylococcus aureus (strain USA300 / TCH1516) GN=USA300HOU_1346 PE=4 SV=1;>tr|Q2FH27|Q2FH27_STAA3 Putative uncharacterized protein OS=Staphylococcus aureus (strain USA300) GN=SAUSA300_1304 PE=4	30.084	1.53035e+09	1.87963e+08	0	12.2823	0	tr|A8Z3Y8|A8Z3Y8_STAAT Uncharacterized protein OS=Staphylococcus aureus (strain USA300 / TCH1516) GN=USA300HOU_1346 PE=4 SV=1 Cytoplasmic 7.50
A8Z3T6;Q2FHI2	rpsB	>sp|A8Z3T6|RS2_STAAT 30S ribosomal protein S2 OS=Staphylococcus aureus (strain USA300 / TCH1516) GN=rpsB PE=3 SV=1;>sp|Q2FHI2|RS2_STAA3 30S ribosomal protein S2 OS=Staphylococcus aureus (strain USA300) GN=rpsB PE=3 SV=1	29.094	1.51749e+09	4.20238e+08	1.30977e+07	27.6929	0.863114	sp|A8Z3T6|RS2_STAAT 30S ribosomal protein S2 OS=Staphylococcus aureus (strain USA300 / TCH1516) GN=rpsB PE=3 SV=1 Cytoplasmic 9.97
A8Z3U9;Q2FHG9	infB	>sp|A8Z3U9|IF2_STAAT Translation initiation factor IF-2 OS=Staphylococcus aureus (strain USA300 / TCH1516) GN=infB PE=3 SV=1;>sp|Q2FHG9|IF2_STAA3 Translation initiation factor IF-2 OS=Staphylococcus aureus (strain USA300) GN=infB PE=3 SV=1	77.87	1.49734e+09	4.74098e+08	3.30039e+07	31.6626	2.20416	sp|A8Z3U9|IF2_STAAT Translation initiation factor IF-2 OS=Staphylococcus aureus (strain USA300 / TCH1516) GN=infB PE=3 SV=1 Cytoplasmic 9.97
Q2FG58	rplT	>sp|Q2FG58|RL20_STAA3 50S ribosomal protein L20 OS=Staphylococcus aureus (strain USA300) GN=rplT PE=3 SV=1	13.686	1.49064e+09	1.5035e+08	1.58435e+07	10.0863	1.06287	sp|Q2FG58|RL20_STAA3 50S ribosomal protein L20 OS=Staphylococcus aureus (strain USA300) GN=rplT PE=3 SV=1 Cytoplasmic 10.00
A8Z4G9;Q2FFZ6	pheT2	>tr|A8Z4G9|A8Z4G9_STAAT Phenylalanine--tRNA ligase beta subunit OS=Staphylococcus aureus (strain USA300 / TCH1516) GN=pheT2 PE=4 SV=1;>tr|Q2FFZ6|Q2FFZ6_STAA3 Phenylalanyl-tRNA synthetase (Beta subunit) OS=Staphylococcus aureus (strain USA300) GN=SAUSA300_	21.69	1.48515e+09	1.54345e+08	0	10.3925	0	tr|A8Z4G9|A8Z4G9_STAAT Phenylalanine--tRNA ligase beta subunit OS=Staphylococcus aureus (strain USA300 / TCH1516) GN=pheT2 PE=4 SV=1 Cytoplasmic 9.97
A8Z2M5;Q2FG29	ald2	>tr|A8Z2M5|A8Z2M5_STAAT Alanine dehydrogenase OS=Staphylococcus aureus (strain USA300 / TCH1516) GN=ald PE=3 SV=1;>sp|Q2FG29|DHA2_STAA3 Alanine dehydrogenase 2 OS=Staphylococcus aureus (strain USA300) GN=ald2 PE=3 SV=1	40.105	1.48138e+09	9.04183e+07	6.31888e+06	6.10364	0.426553	tr|A8Z2M5|A8Z2M5_STAAT Alanine dehydrogenase OS=Staphylococcus aureus (strain USA300 / TCH1516) GN=ald PE=3 SV=1 Cytoplasmic 9.97
A8Z3P7;Q2FHM8	rpoZ	>sp|A8Z3P7|RPOZ_STAAT DNA-directed RNA polymerase subunit omega OS=Staphylococcus aureus (strain USA300 / TCH1516) GN=rpoZ PE=3 SV=1;>sp|Q2FHM8|RPOZ_STAA3 DNA-directed RNA polymerase subunit omega OS=Staphylococcus aureus (strain USA300) GN=rpoZ PE=3 SV=1	8.1501	1.46441e+09	1.97244e+08	0	13.4692	0	sp|A8Z3P7|RPOZ_STAAT DNA-directed RNA polymerase subunit omega OS=Staphylococcus aureus (strain USA300 / TCH1516) GN=rpoZ PE=3 SV=1 Unknown 2.50
A8Z3W2;Q2FH53	pepF	>tr|A8Z3W2|A8Z3W2_STAAT M3 family oligoendopeptidase F OS=Staphylococcus aureus (strain USA300 / TCH1516) GN=USA300HOU_1318 PE=4 SV=1;>tr|Q2FH53|Q2FH53_STAA3 Oligoendopeptidase F OS=Staphylococcus aureus (strain USA300) GN=pepF PE=4 SV=1	69.284	1.45474e+09	7.38445e+07	0	5.07612	0	tr|A8Z3W2|A8Z3W2_STAAT M3 family oligoendopeptidase F OS=Staphylococcus aureus (strain USA300 / TCH1516) GN=USA300HOU_1318 PE=4 SV=1 Cytoplasmic 9.97
[truncated: 438 more rows]

## Sheet: Membrane
Protein IDs	Gene	Protein Descriptions	Mol. Weight [kDa]	∑LFQ intensity	∑LFQ intensity	∑LFQ intensity	% ∑LFQ intensity	% ∑LFQ intensity	PSORT prediction of subcellular localization
				USA300	Δα	Δagr	% Δα / USA300	% Δagr / USA300
[truncated: 105 more rows]

## Sheet: Cellwall
Protein IDs	Gene	Protein Descriptions	Mol. Weight [kDa]	∑LFQ intensity	∑LFQ intensity	∑LFQ intensity	% ∑LFQ intensity	% ∑LFQ intensity	PSORT prediction of subcellular localization
[truncated: 33 more rows]

## Sheet: Extracellular
Protein IDs	Gene	Protein Descriptions	Mol. Weight [kDa]	∑LFQ intensity	∑LFQ intensity	∑LFQ intensity	% ∑LFQ intensity	% ∑LFQ intensity	PSORT prediction of subcellular localization
[truncated: 66 more rows]

[truncated: 3 more sheets: Unknown, Lipopeptides, ƩLFQ]
